# Supplementary material for: Genomewide Transcriptional Responses of Iron-Starved Chlamydia trachomatis Reveal Prioritization of Metabolic Precursor Synthesis over Protein Translation
Source: mSystems. 2018 Feb 13;3(1):e00184-17. doi: 10.1128/mSystems.00184-17 (PMC5811630; doi:10.1128/mSystems.00184-17)
Supplement: TABLE S2 [file sys001182180st2.xlsx]

## Sheet: S1_values for fig2A heatmaps.cs
Supplemental Table 2. Mean expression values of mock and 2,2-Bipyridyl-treated C. trachomatis during mid-cycle development, as determined by RNA-sequencing.
	Mock-Normalized Expression Means						BPD-treated-Normalized Expression Means
Feature ID	12h	12+3h mock	12+6h mock	log10_12h	log10_12+3h mock	log10_12+6h mock	12h	12+3BPD	12+6BPD	log10_12h	log10_12+3BPD	log10_12+6BPD	Region	Locus tag	Product	Protein_ID	GI
aas	656.78	594.38	850.43	2.81742	2.77406	2.92964	656.78	810.94	874.77	2.81742	2.90899	2.94189	189552..191165	CTL0145	2-acylglycerophosphoethanolamine acyltransferase	CAP03589.1	165930106
amiA	730.48	546.83	386.33	2.86361	2.73785	2.58696	730.48	545.76	456.77	2.86361	2.737	2.6597	complement(617781..618560)	CTL0520	N-acetylmuramoyl-L-alanine amidase	CAP03960.1	165930467
apbE	99.18	40.75	52.67	1.99642	1.61013	1.72156	99.18	68.84	53.13	1.99642	1.83784	1.72534	complement(413334..414284)	CTL0333	thiamine biosynthesis lipoprotein	CAP03772.1	165930286
aroA	104.88	138.07	43.13	2.02069	2.1401	1.63478	104.88	69.44	54.37	2.02069	1.84161	1.73536	736651..737973	CTL0620	3-phosphoshikimate 1-carboxyvinyltransferase	CAP04061.1	165930565
aroL	57.08	17.07	26.47	1.75648	1.23223	1.42275	57.08	35.5	22.83	1.75648	1.55023	1.35851	737915..738469	CTL0621	shikimate kinase	CAP04062.1	165930566
asd	858.1	649.97	313.57	2.93354	2.81289	2.49633	858.1	607.46	335.07	2.93354	2.78352	2.52514	complement(732802..733806)	CTL0617	aspartate-semialdehyde dehydrogenase	CAP04058.1	165930562
aspC_2	110.16	80.5	195.1	2.04202	1.9058	2.29026	110.16	77.48	158.03	2.04202	1.88919	2.19874	complement(53322..54392)	CTL0044	aspartate kinase	CAP03488.1	165930005
atoC	19.94	28.52	63.67	1.29973	1.45515	1.80393	19.94	28.2	47.67	1.29973	1.45025	1.67825	861219..862379	CTL0728	two component system response regulator	CAP04167.1	165930670
atoS	34.44	36.25	93.27	1.53706	1.55931	1.96974	34.44	44	92.73	1.53706	1.64345	1.96722	860118..861176	CTL0727	two component regulator, histidine kinase	CAP04166.1	165930669
clpB	1637.06	1936.25	2790.33	3.21406	3.28696	3.44566	1637.06	2307.26	2484.6	3.21406	3.3631	3.39526	453042..455645	CTL0368	chaperone-protease ClpB	CAP03808.1	165930322
clpC	472.28	1029.82	3190.33	2.6742	3.01276	3.50384	472.28	1332.16	3045	2.6742	3.12456	3.48359	636430..638994	CTL0538	ATP-dependent Clp protease	CAP03978.1	165930485
copB	20.26	18.2	250.47	1.30664	1.26007	2.39876	20.26	19.32	89.07	1.30664	1.28601	1.94973	968381..969844	CTL0841	putative type III secretion system membrane protein	CAP04278.1	165930781
copB2	150.7	93.45	49.57	2.17811	1.97058	1.69522	150.7	86.22	54.43	2.17811	1.93561	1.73584	complement(294001..295521)	CTL0236	putative type III secretion translocator	CAP03680.1	165930195
copD	74.52	64.32	266.47	1.87227	1.80835	2.42565	74.52	52.88	124.67	1.87227	1.72329	2.09576	969875..971194	CTL0842	putative type III secretion system protein	CAP04279.1	165930782
cpa	1202.84	1591.95	1428.5	3.08021	3.20193	3.15488	1202.84	1988.44	1606.47	3.08021	3.29851	3.20587	289633..291438	CTL0233	putative exported protease	CAP03677.1	165930192
crpA	25.42	57.35	114.83	1.40518	1.75853	2.06006	25.42	96.74	138.97	1.40518	1.98561	2.14292	complement(829929..830381)	CTL0701	cysteine-rich membrane protein	CAP04140.1	165930643
CTL0003	15.28	9.72	79.93	1.18412	0.987666	1.90271	15.28	17.76	49.3	1.18412	1.24944	1.69285	complement(2462..2896)	CTL0003	conserved hypothetical protein	CAP03447.1	165929964
CTL0009	739	480.4	290.5	2.86864	2.6816	2.46315	739	567.22	346.87	2.86864	2.75375	2.54017	13663..15342	CTL0009	putative membrane efflux protein	CAP03453.1	165929970
CTL0014	719.64	525.9	264	2.85712	2.7209	2.4216	719.64	506.72	370.4	2.85712	2.70477	2.56867	21059..22438	CTL0014	conserved hypothetical protein	CAP03458.1	165929975
CTL0015	191.5	128.95	82.27	2.28217	2.11042	1.91524	191.5	116.04	114.47	2.28217	2.06461	2.05869	22438..23016	CTL0015	putative exported protein	CAP03459.1	165929976
CTL0016	399.64	252.25	160.7	2.60167	2.40183	2.20602	399.64	258.82	178.83	2.60167	2.413	2.25244	23007..24281	CTL0016	putative membrane protein	CAP03460.1	165929977
CTL0017	122.62	72.53	45.93	2.08856	1.86052	1.6621	122.62	77.2	56.37	2.08856	1.88762	1.75105	24284..24820	CTL0017	conserved hypothetical protein	CAP03461.1	165929978
CTL0022	75.5	32.77	44.87	1.87795	1.51548	1.65196	75.5	56.86	43.77	1.87795	1.75481	1.64118	complement(30083..30802)	CTL0022	ABC transporter ATP-binding protein	CAP03466.1	165929983
CTL0028	23.88	62.12	114.8	1.37803	1.79323	2.05994	23.88	36.56	80	1.37803	1.56301	1.90309	34390..34626	CTL0028	conserved hypothetical protein	CAP03472.1	165929989
CTL0033	1873.78	1022.33	2575.37	3.27272	3.00959	3.41084	1873.78	1608.58	2580.23	3.27272	3.20644	3.41166	40573..43062	CTL0033	phosphopeptide binding protein (predicted to be a TTSS protein)	CAP03477.1	165929994
CTL0035	119.18	102.85	285.47	2.0762	2.0122	2.45556	119.18	149.34	283.57	2.0762	2.17418	2.45266	43384..43635	CTL0035	conserved hypothetical protein	CAP03479.1	165929996
CTL0036	294.3	365.5	961.17	2.46879	2.56289	2.9828	294.3	416.94	797.43	2.46879	2.62007	2.90169	43654..44103	CTL0036	conserved hypothetical protein	CAP03480.1	165929997
CTL0037	302.78	295	433.63	2.48113	2.46982	2.63712	302.78	328.92	455.9	2.48113	2.51709	2.65887	44123..44794	CTL0037	conserved hypothetical protein	CAP03481.1	165929998
CTL0039	366.46	300.9	594.17	2.56403	2.47842	2.77391	366.46	325.6	627.77	2.56403	2.51268	2.7978	46147..46653	CTL0039	conserved hypothetical protein	CAP03483.1	165930000
CTL0040	430.46	433.85	1714.8	2.63393	2.63734	3.23421	430.46	625.18	1166.47	2.63393	2.79601	3.06687	46657..47508	CTL0040	conserved hypothetical protein	CAP03484.1	165930001
CTL0043	1113.36	1201.42	3583.13	3.04664	3.07969	3.55426	1113.36	1861.86	3617.47	3.04664	3.26995	3.5584	50243..53008	CTL0043	Type III secretion structural protein (outer membrane ring)	CAP03487.1	165930004
CTL0045	29.38	23.88	67.53	1.46805	1.37803	1.8295	29.38	25.44	66.6	1.46805	1.40552	1.82347	complement(54382..54903)	CTL0045	conserved hypothetical protein	CAP03489.1	165930006
CTL0052	92.48	132.23	194.57	1.96605	2.12133	2.28908	92.48	96.32	169.3	1.96605	1.98372	2.22866	63734..64741	CTL0052	tetratricopeptide repeat protein	CAP03496.1	165930013
CTL0053	722.12	378.83	303.73	2.85861	2.57844	2.48249	722.12	564.14	402.57	2.85861	2.75139	2.60484	65083..66534	CTL0053	conserved hypothetical protein	CAP03497.1	165930014
CTL0060	2252.44	1633.4	554.53	3.35265	3.21309	2.74393	2252.44	1160.92	584.53	3.35265	3.0648	2.76681	72615..73289	CTL0060	conserved hypothetical protein	CAP03504.1	165930021
CTL0061	1708.46	1183.6	465	3.2326	3.0732	2.66745	1708.46	725.78	478.03	3.2326	2.8608	2.67946	73292..74572	CTL0061	low-affinity inorganic phosphate transporter	CAP03505.1	165930022
CTL0063	50.08	36	129.13	1.69966	1.5563	2.11103	50.08	29.74	106.2	1.69966	1.47334	2.02612	76182..77150	CTL0063	conserved hypothetical protein	CAP03507.1	165930024
CTL0064	95.22	78.2	186.97	1.97873	1.89321	2.27177	95.22	118.52	156.7	1.97873	2.07379	2.19507	77201..78397	CTL0064	conserved hypothetical protein	CAP03508.1	165930025
CTL0065	75.2	123.8	186.97	1.87622	2.09272	2.27177	75.2	114.26	209.6	1.87622	2.05789	2.32139	78483..79661	CTL0065	conserved hypothetical protein	CAP03509.1	165930026
CTL0069	368.84	592.12	442.17	2.56684	2.77241	2.64559	368.84	440.68	350.67	2.56684	2.64412	2.5449	82872..84197	CTL0069	putative exported protein	CAP03513.1	165930030
CTL0071	136.5	70.23	223.97	2.13513	1.84652	2.35019	136.5	58.14	381.2	2.13513	1.76448	2.58115	complement(87459..87986)	CTL0071	conserved hypothetical protein	CAP03515.1	165930032
CTL0077	1463.24	1893	2659.87	3.16532	3.27715	3.42486	1463.24	2341	2657.4	3.16532	3.3694	3.42446	94632..98123	CTL0077	putative helicase	CAP03521.1	165930038
CTL0080	123.34	60.05	296.33	2.0911	1.77851	2.47178	123.34	66.32	278.53	2.0911	1.82164	2.44487	101136..103439	CTL0080	conserved hypothetical protein	CAP03524.1	165930041
CTL0081	37.96	33.15	199.63	1.57933	1.52048	2.30023	37.96	34.36	134.4	1.57933	1.53605	2.1284	103466..104638	CTL0081	conserved hypothetical protein	CAP03525.1	165930042
CTL0087	9.52	6.75	32.6	0.978637	0.829304	1.51322	9.52	13	31.27	0.978637	1.11394	1.49513	complement(109976..110500)	CTL0087	conserved hypothetical protein	CAP03531.1	165930048
CTL0092	1024.28	598.6	344.83	3.01042	2.77714	2.53761	1024.28	614.88	402.53	3.01042	2.78879	2.6048	114646..115371	CTL0092	ribosomal large subunit pseudouridine synthase B	CAP03536.1	165930053
CTL0095	141.96	73.95	101.27	2.15217	1.86894	2.00548	141.96	106.84	98.43	2.15217	2.02873	1.99313	complement(116602..117741)	CTL0095	cell cycle protein	CAP03539.1	165930056
CTL0096	458.3	487.93	821.8	2.66115	2.68836	2.91477	458.3	890.2	834.07	2.66115	2.94949	2.9212	complement(117833..119812)	CTL0096	cation transporting ATPase	CAP03540.1	165930057
CTL0102	306.08	208.42	433.97	2.48583	2.31894	2.63746	306.08	340.14	443.73	2.48583	2.53166	2.64712	complement(124951..126297)	CTL0102	putative exported protein	CAP03546.1	165930063
CTL0123	167.12	49	64.67	2.22303	1.6902	1.8107	167.12	65.54	62.9	2.22303	1.81651	1.79865	complement(165207..166079)	CTL0123	conserved hypothetical protein	CAP03567.1	165930084
CTL0132	166.36	461.38	191.37	2.22105	2.66406	2.28187	166.36	253.08	158	2.22105	2.40326	2.19866	complement(177243..177662)	CTL0132	conserved hypothetical protein	CAP03576.1	165930093
CTL0136	76.46	99.38	126.33	1.88343	1.9973	2.10151	76.46	87.52	106.93	1.88343	1.94211	2.0291	complement(180140..181192)	CTL0136	conserved hypothetical protein	CAP03580.1	165930097
CTL0137	2055.74	1363.25	1014.27	3.31297	3.13458	3.00615	2055.74	1457.98	976.83	3.31297	3.16375	2.98982	181282..182964	CTL0137	conserved hypothetical protein	CAP03581.1	165930098
CTL0140	292.1	458	389.53	2.46553	2.66087	2.59054	292.1	392.12	317.03	2.46553	2.59342	2.5011	185041..185493	CTL0140	conserved hypothetical protein	CAP03584.1	165930101
CTL0149	24.42	70.2	113.93	1.38775	1.84634	2.05664	24.42	58	114.03	1.38775	1.76343	2.05702	195321..195815	CTL0149	protein disulfide isomerase	CAP03593.1	165930110
CTL0152	452.74	579.73	2156.53	2.65585	2.76323	3.33376	452.74	834.2	1746.37	2.65585	2.92127	3.24214	199370..200419	CTL0152	putative exported protein	CAP03596.1	165930113
CTL0156	203.04	133.82	83.8	2.30758	2.12652	1.92324	203.04	121.44	81.57	2.30758	2.08436	1.91153	complement(201986..202486)	CTL0156	putative exported protein	CAP03601.1	165930118
CTL0157	31.24	9.8	20.9	1.49471	0.991226	1.32015	31.24	19.86	19.97	1.49471	1.29798	1.30038	complement(202608..202859)	CTL0157	putative integral membrane protein	CAP03602.1	165930119
CTL0164	327.46	232.35	110.57	2.51516	2.36614	2.04364	327.46	288.12	158.3	2.51516	2.45957	2.19948	210580..211071	CTL0164	putative exported protein	CAP03609.1	165930125
CTL0178	123.52	101	55.53	2.09174	2.00432	1.74453	123.52	96.46	61.63	2.09174	1.98435	1.78979	228403..228723	CTL0178	conserved hypothetical protein	CAP03623.1	165930139
CTL0185	5.68	10.72	68.27	0.754348	1.03019	1.83423	5.68	9.28	24.7	0.754348	0.967548	1.3927	complement(236030..236329)	CTL0185	putative membrane protein	CAP03629.1	165930145
CTL0186	3.2	0.25	20.57	0.50515	-0.60206	1.31323	3.2	2.8	11.7	0.50515	0.447158	1.06819	complement(236350..236712)	CTL0186	putative membrane protein	CAP03630.1	165930146
CTL0191	914.6	1383.8	1275.3	2.96123	3.14107	3.10561	914.6	977.34	1585.73	2.96123	2.99005	3.20023	242881..243597	CTL0191	putative membrane transport protein	CAP03635.1	165930151
CTL0196	2085.06	1366.28	1019.8	3.31912	3.13554	3.00852	2085.06	1414.54	1128.17	3.31912	3.15062	3.05237	248502..251426	CTL0196	metalloprotease-insulinase	CAP03640.1	165930156
CTL0209	67.98	43.02	109.9	1.83238	1.63367	2.041	67.98	48.94	77.9	1.83238	1.68966	1.89154	264419..266395	CTL0209	conserved hypothetical protein	CAP03653.1	165930169
CTL0225	226.46	155.57	100.83	2.35499	2.19193	2.00359	226.46	173.42	104.03	2.35499	2.2391	2.01716	complement(281052..281693)	CTL0225	putative integral membrane protein	CAP03669.1	165930185
CTL0226	410.92	323.88	173.33	2.61376	2.51038	2.23887	410.92	296.3	187.5	2.61376	2.47173	2.273	complement(281710..282309)	CTL0226	putative integral membrane protein	CAP03670.1	165930186
CTL0227	299.62	234.12	127.83	2.47657	2.36944	2.10663	299.62	222.32	142.07	2.47657	2.34698	2.1525	complement(282504..284273)	CTL0227	ABC transporter permease	CAP03671.1	165930187
CTL0255	79.32	68.47	2444.8	1.89938	1.8355	3.38824	79.32	144.74	1964.37	1.89938	2.16059	3.29322	321649..323421	CTL0255	conserved hypothetical protein	CAP03694.1	165930209
CTL0256	114.04	255.03	430.63	2.05706	2.40659	2.6341	114.04	163.38	425.87	2.05706	2.2132	2.62928	complement(323566..323838)	CTL0256	putative membrane protein	CAP03695.1	165930210
CTL0271	319.94	367.52	843.63	2.50507	2.56528	2.92615	319.94	469.54	661.7	2.50507	2.67167	2.82066	339884..340612	CTL0271	conserved hypothetical protein	CAP03710.1	165930225
CTL0272	708.48	742.95	1236.6	2.85033	2.87096	3.09223	708.48	861.22	1118.23	2.85033	2.93511	3.04853	340798..342099	CTL0272	conserved hypothetical protein	CAP03711.1	165930226
CTL0279	355.08	238.4	197.17	2.55033	2.37731	2.29484	355.08	249.94	188.43	2.55033	2.39784	2.27515	351316..352188	CTL0279	peptide release factor-glutamine N5-methyltransferase	CAP03718.1	165930233
CTL0297	325.62	382.12	637.37	2.51271	2.5822	2.80439	325.62	459.28	539.2	2.51271	2.66208	2.73175	367265..368077	CTL0297	putative exported protein	CAP03736.1	165930250
CTL0298	144.06	172.68	223.4	2.15854	2.23724	2.34908	144.06	217.2	220.37	2.15854	2.33686	2.34315	complement(368138..370138)	CTL0298	putative glycosyl hydrolase	CAP03737.1	165930251
CTL0301	579.58	645.83	1327.03	2.76311	2.81012	3.12288	579.58	1254.14	1082	2.76311	3.09835	3.03423	372044..373543	CTL0301	putative aminopeptidase	CAP03740.1	165930254
CTL0304	105.56	94.95	35.8	2.0235	1.97749	1.55388	105.56	74.16	37.57	2.0235	1.87017	1.57484	375546..376259	CTL0304	conserved hypothetical protein	CAP03743.1	165930257
CTL0305	128.6	57.62	893.2	2.10924	1.76057	2.95095	128.6	83.94	1413.9	2.10924	1.92397	3.15042	376350..377822	CTL0305	conserved hypothetical protein	CAP03744.1	165930258
CTL0306	58.88	36.1	212.63	1.76997	1.55751	2.32762	58.88	31.88	262.47	1.76997	1.50352	2.41908	complement(377881..379548)	CTL0306	conserved hypothetical protein	CAP03745.1	165930259
CTL0307	58.04	60.62	233.43	1.76373	1.78262	2.36816	58.04	54.72	300.43	1.76373	1.73815	2.47774	complement(379584..381275)	CTL0307	conserved hypothetical protein	CAP03746.1	165930260
CTL0312	40.34	47.12	133.17	1.60574	1.67321	2.12441	40.34	58.88	99.97	1.60574	1.76997	1.99987	complement(387075..387806)	CTL0312	conserved hypothetical protein	CAP03751.1	165930265
CTL0314	230.94	122.55	63.07	2.3635	2.08831	1.79982	230.94	116.36	52.73	2.3635	2.0658	1.72206	complement(389775..390866)	CTL0314	putative membrane protein	CAP03753.1	165930267
CTL0325	452.3	591.17	505.13	2.65543	2.77171	2.7034	452.3	633.72	474.97	2.65543	2.8019	2.67667	403820..405175	CTL0325	ABC transport protein, membrane permease	CAP03764.1	165930278
CTL0326	217.62	376.95	188.33	2.3377	2.57628	2.27492	217.62	230.6	194.37	2.3377	2.36286	2.28863	405165..406121	CTL0326	ABC transport protein, membrane permease	CAP03765.1	165930279
CTL0329	76.26	58.85	205.77	1.8823	1.76975	2.31338	76.26	69.12	128.5	1.8823	1.8396	2.1089	complement(409289..410266)	CTL0329	exported protein	CAP03768.1	165930282
CTL0337	15.68	22	142.9	1.19535	1.34242	2.15503	15.68	14.48	123.43	1.19535	1.16077	2.09142	416281..416601	CTL0337	putative membrane protein	CAP03776.1	165930290
CTL0338	18.66	14.1	111.33	1.27091	1.14922	2.04661	18.66	17.64	50.83	1.27091	1.2465	1.70612	416611..418293	CTL0338	conserved hypothetical protein	CAP03777.1	165930291
CTL0338A	5.5	8.12	19.77	0.740363	0.909556	1.29601	5.5	5.32	12.7	0.740363	0.725912	1.1038	418290..418772	CTL0338A	conserved hypothetical protein	CAP03778.1	165930292
CTL0339	20.22	5.85	156.9	1.30578	0.767156	2.19562	20.22	20.76	251.13	1.30578	1.31723	2.3999	complement(418786..419871)	CTL0339	phosphatidylcholine-hydrolyzing phospholipase D (PLD) protein	CAP03779.1	165930293
CTL0357	22.5	45.2	50.67	1.35218	1.65514	1.70475	22.5	36.3	37.7	1.35218	1.55991	1.57634	440285..440746	CTL0357	putative membrane protein	CAP03797.1	165930311
CTL0358	73.12	99.08	157.03	1.86404	1.99599	2.19598	73.12	121.34	105.17	1.86404	2.084	2.02189	440781..441677	CTL0358	conserved hypothetical protein	CAP03798.1	165930312
CTL0360	35.02	29.57	78.17	1.54432	1.47085	1.89304	35.02	33.58	83.7	1.54432	1.52608	1.92273	442875..444845	CTL0360	conserved hypothetical protein	CAP03800.1	165930314
CTL0382	162.22	57.67	40.5	2.2101	1.76095	1.60746	162.22	62.82	46.27	2.2101	1.7981	1.6653	complement(464833..465684)	CTL0382	chitinase	CAP03822.1	165930336
CTL0384	196.92	171.85	93.73	2.29429	2.23515	1.97188	196.92	123.08	103.47	2.29429	2.09019	2.01481	466724..467368	CTL0384	putative ABC-membrane transport protein, inner membrane component	CAP03824.1	165930338
CTL0385	253.28	177.65	129.5	2.4036	2.24957	2.11227	253.28	163.4	149.43	2.4036	2.21325	2.17444	467365..468066	CTL0385	ABC transporter, ATP-binding component	CAP03825.1	165930339
CTL0386	142.86	95.88	241.23	2.15491	1.98173	2.38243	142.86	101.74	184.63	2.15491	2.00749	2.2663	complement(468069..471485)	CTL0386	putative exported protein	CAP03826.1	165930340
CTL0387	26.6	24.15	66.83	1.42488	1.38292	1.82497	26.6	25.3	46.13	1.42488	1.40312	1.66398	complement(471482..472759)	CTL0387	conserved hypothetical protein	CAP03827.1	165930341
CTL0389	174.36	53.5	41.2	2.24145	1.72835	1.6149	174.36	75.92	50.3	2.24145	1.88036	1.70157	474097..474510	CTL0389	NA	CAP03829.1	165930343
CTL0390	494.34	196	114.4	2.69403	2.29226	2.05843	494.34	196.84	139.33	2.69403	2.29411	2.14404	474568..475650	CTL0390	putative exported protein	CAP03830.1	165930344
CTL0391	393.26	286.12	197.3	2.59468	2.45655	2.29513	393.26	283.16	205.23	2.59468	2.45203	2.31224	475740..476459	CTL0391	putative phospholipase-carboxylesterase family protein	CAP03831.1	165930345
CTL0397	32.08	37.32	830.57	1.50623	1.57194	2.91938	32.08	44.78	1064.3	1.50623	1.65108	3.02706	481417..482274	CTL0397	conserved hypothetical protein	CAP03837.1	165930351
CTL0398	25.16	23.4	722.77	1.40071	1.36922	2.859	25.16	48.12	888.07	1.40071	1.68233	2.94845	482276..483118	CTL0398	conserved hypothetical protein	CAP03838.1	165930352
CTL0399	52.7	53.68	827.47	1.72181	1.72981	2.91775	52.7	77.48	1056.63	1.72181	1.88919	3.02392	483118..483984	CTL0399	putative membrane protein	CAP03839.1	165930353
CTL0402	3000.94	1763.22	1037.33	3.47726	3.24631	3.01592	3000.94	1683.52	1163.47	3.47726	3.22622	3.06576	488114..492463	CTL0402	putative integral membrane protein	CAP03842.1	165930356
CTL0411	1.62	18.73	21.47	0.209515	1.27254	1.33183	1.62	7.6	22.23	0.209515	0.880814	1.34694	complement(502302..503240)	CTL0411	phosphatidylcholine-hydrolyzing phospholipase D (PLD) protein	CAP03850.1	165930363
CTL0413	22	27.12	59.7	1.34242	1.43329	1.77597	22	38.72	61.63	1.34242	1.58794	1.78979	complement(503754..504959)	CTL0413	phosphatidylcholine-hydrolyzing phospholipase D (PLD) protein	CAP03851.1	165930364
CTL0414	117.76	85.17	181.27	2.071	1.93029	2.25833	117.76	109.7	163.43	2.071	2.04021	2.21333	complement(join(505085..505786,505785..505814,505814..506203))	CTL0414	phosphatidylcholine-hydrolyzing phospholipase D (PLD) protein (pseudogene)	NA	NA
CTL0420	13.3	23.12	2.2	1.12385	1.36399	0.342423	13.3	9.54	5.9	1.12385	0.979548	0.770852	join(510787..510888,510888..510965,510967..510981)	CTL0420	cytotoxin (remnant)	NA	NA
CTL0421	45.56	40.77	9.33	1.65858	1.61034	0.969882	45.56	28.56	19.53	1.65858	1.45576	1.2907	join(511050..511196,511196..511351)	CTL0421	cytotoxin (fragment)	NA	NA
CTL0430	205.74	79.5	106.63	2.31332	1.90037	2.02788	205.74	46.82	89.73	2.31332	1.67043	1.95294	518175..519389	CTL0430	putative integral membrane protein	CAP03869.1	165930376
CTL0431	90.9	53.7	28.77	1.95856	1.72997	1.45894	90.9	31.2	29.97	1.95856	1.49415	1.47669	complement(519391..519903)	CTL0431	putative membrane protein	CAP03870.1	165930377
CTL0432	720.84	437.1	203.27	2.85784	2.64058	2.30807	720.84	301.46	191.67	2.85784	2.47923	2.28255	complement(520047..520739)	CTL0432	ABC transporter, ATP-binding protein	CAP03871.1	165930378
CTL0433	7.82	5.83	94.77	0.893207	0.765669	1.97667	7.82	6.32	32.57	0.893207	0.800717	1.51282	complement(521047..521757)	CTL0433	putative exported protein	CAP03872.1	165930379
CTL0444	91.92	52.98	40.27	1.96341	1.72411	1.60498	91.92	68.14	40.3	1.96341	1.8334	1.60531	complement(534287..534982)	CTL0444	candidate inclusion membrane protein	CAP03883.1	165930390
CTL0456	90.12	128.83	207.83	1.95482	2.11002	2.31771	90.12	113.1	195.9	1.95482	2.05346	2.29203	547084..548499	CTL0456	sodium:sulfate symporter	CAP03895.1	165930402
CTL0463	52.24	60.12	79.83	1.718	1.77902	1.90217	52.24	56.12	68.03	1.718	1.74912	1.8327	complement(558119..558688)	CTL0463	conserved hypothetical protein	CAP03902.1	165930409
CTL0469	164.62	73.47	85.97	2.21648	1.86611	1.93435	164.62	109.86	68.57	2.21648	2.04084	1.83613	564468..565232	CTL0469	conserved hypothetical protein	CAP03908.1	165930415
CTL0472	77.12	37.65	22.77	1.88717	1.57576	1.35736	77.12	36.46	22.33	1.88717	1.56182	1.34889	567231..567809	CTL0472	putative flavoprotein	CAP03911.1	165930418
CTL0473	673.72	494.12	340.5	2.82848	2.69383	2.53212	673.72	453.36	294.53	2.82848	2.65644	2.46913	complement(567806..568702)	CTL0473	putative exported protein	CAP03912.1	165930419
CTL0480	116.52	65.92	42.37	2.0664	1.81902	1.62706	116.52	86.5	47.7	2.0664	1.93702	1.67852	complement(573229..573819)	CTL0480	candidate inclusion membrane protein	CAP03920.1	165930427
CTL0487	42.72	16.4	17.53	1.63063	1.21484	1.24378	42.72	23.5	16.07	1.63063	1.37107	1.20602	581683..582096	CTL0487	transcription regulator, crp family	CAP03927.1	165930434
CTL0511	117.9	188.4	258	2.07151	2.27508	2.41162	117.9	170.24	225.4	2.07151	2.23106	2.35295	complement(609313..610059)	CTL0511	protein phosphatase 2C	CAP03951.1	165930458
CTL0518	259.02	278.55	406.8	2.41333	2.4449	2.60938	259.02	235.56	398.83	2.41333	2.3721	2.60079	complement(615960..617141)	CTL0518	conserved hypothetical protein	CAP03958.1	165930465
CTL0525	77.9	45.78	310.27	1.89154	1.66068	2.49174	77.9	129.62	285.87	1.89154	2.11267	2.45617	623646..624212	CTL0525	conserved hypothetical protein	CAP03965.1	165930472
CTL0526	37.3	45.95	130.5	1.57171	1.66229	2.11561	37.3	60.6	98.8	1.57171	1.78247	1.99476	624219..624638	CTL0526	conserved hypothetical protein	CAP03966.1	165930473
CTL0540	187.32	63.38	287.3	2.27258	1.80195	2.45834	187.32	103.04	252.1	2.27258	2.01301	2.40157	640283..641977	CTL0540	candidate inclusion membrane protein	CAP03980.1	165930487
CTL0541	784.6	797.23	1909.33	2.89465	2.90158	3.28088	784.6	959.86	1598.27	2.89465	2.98221	3.20365	complement(642064..643209)	CTL0541	putative membrane protein	CAP03981.1	165930488
CTL0548	620.84	442.15	165.17	2.79298	2.64557	2.21793	620.84	231.02	196.23	2.79298	2.36365	2.29277	complement(648581..649048)	CTL0548	conserved hypothetical protein	CAP03988.1	165930495
CTL0552	34.42	36.4	11.33	1.53681	1.5611	1.05423	34.42	15.04	13.73	1.53681	1.17725	1.13767	join(652297..652377,652379..652645)	CTL0552	putative integral membrane protein (pseudogene)	NA	NA
CTL0584	113.14	73.55	44.37	2.05362	1.86658	1.64709	113.14	56.72	36.63	2.05362	1.75374	1.56384	690505..690777	CTL0584	conserved hypothetical protein	CAP04024.1	165930529
CTL0602	3211.64	2284.62	1461.63	3.50673	3.35881	3.16484	3211.64	2163.82	1699.07	3.50673	3.33522	3.23021	715912..717501	CTL0602	ABC transporter, ATP-binding component	CAP04043.1	165930548
CTL0605	260.82	105.78	112.6	2.41634	2.0244	2.05154	260.82	147.78	109.2	2.41634	2.16962	2.03822	719816..721918	CTL0605	putative exported protein	CAP04046.1	165930551
CTL0610	83.38	40.73	148.9	1.92106	1.60991	2.17289	83.38	52.84	101.53	1.92106	1.72296	2.00659	complement(725491..727605)	CTL0610	conserved hypothetical protein	CAP04051.1	165930556
CTL0611A	88.54	21.98	19.37	1.94714	1.34203	1.28713	88.54	24.72	17.13	1.94714	1.39305	1.23376	728062..728394	CTL0611A	candidate inclusion membrane protein	CAP04052.1	165930557
CTL0612	375.18	222.78	129.33	2.57424	2.34788	2.1117	375.18	199.58	141.3	2.57424	2.30012	2.15014	join(728420..728899,728901..728954)	CTL0612	putative inner membrane protein (pseudogene)	NA	NA
CTL0613	1186.54	660.05	386.2	3.07428	2.81958	2.58681	1186.54	721.5	358.73	3.07428	2.85824	2.55477	complement(729014..729604)	CTL0613	putative inner membrane protein	CAP04054.1	165930558
CTL0619	128.92	110.3	423.33	2.11032	2.04258	2.62668	128.92	130.68	231.5	2.11032	2.11621	2.36455	complement(734754..736481)	CTL0619	putative integral membrane protein	CAP04060.1	165930564
CTL0626	114.42	248.7	551.9	2.0585	2.39568	2.74186	114.42	205.9	497.03	2.0585	2.31366	2.69638	743044..744372	CTL0626	conserved hypothetical protein	CAP04067.1	165930571
CTL0627	30.88	68.15	310.53	1.48968	1.83347	2.4921	30.88	69.64	351.7	1.48968	1.84286	2.54617	join(744441..744821,744825..745028)	CTL0627	pyruvoyl-dependent arginine decarboxylase (pseudogene)	NA	NA
CTL0628	42.72	56.12	161.13	1.63063	1.74912	2.20718	42.72	49.8	129.87	1.63063	1.69723	2.11351	745044..746495	CTL0628	Arginine/ornithine antiporter	CAP04069.1	165930572
CTL0639	325.32	133.8	168.03	2.51231	2.12646	2.22539	325.32	188.36	168.6	2.51231	2.27499	2.22686	755256..755987	CTL0639	putative membrane protein	CAP04079.1	165930582
CTL0640	210.74	186.02	278.27	2.32375	2.26956	2.44447	210.74	226.86	263.07	2.32375	2.35576	2.42007	complement(755998..757617)	CTL0640	conserved hypothetical protein	CAP04080.1	165930583
CTL0642	352.28	421.2	498.9	2.54689	2.62449	2.69801	352.28	451.08	479.43	2.54689	2.65425	2.68073	complement(757964..758833)	CTL0642	conserved hypothetical protein	CAP04082.1	165930585
CTL0645	54.6	58.3	144.83	1.73719	1.76567	2.16086	54.6	81.08	118.6	1.73719	1.90891	2.07408	761738..762964	CTL0645	putative exported protein	CAP04085.1	165930588
CTL0648	7.28	10.72	90.13	0.862131	1.03019	1.95487	7.28	10.9	44.17	0.862131	1.03743	1.64513	complement(765280..766410)	CTL0648	conserved hypothetical protein	CAP04088.1	165930591
CTL0650	126.64	92.05	398.83	2.10257	1.96402	2.60079	126.64	151.82	364.7	2.10257	2.18133	2.56194	768425..769603	CTL0650	Putative transcriptional regulatory protein	CAP04090.1	165930593
CTL0655	580.58	610.17	174.63	2.76386	2.78545	2.24212	580.58	413.24	203.03	2.76386	2.6162	2.30756	774813..775577	CTL0655	conserved hypothetical protein	CAP04094.1	165930597
CTL0656	258.86	215.48	331.6	2.41306	2.33341	2.52061	258.86	267.48	285.23	2.41306	2.42729	2.4552	complement(776000..776986)	CTL0656	carbohydrate isomerase	CAP04095.1	165930598
CTL0659	1683.34	962.05	689.7	3.22617	2.9832	2.83866	1683.34	810.96	774.3	3.22617	2.909	2.88891	complement(779665..780774)	CTL0659	Tetraacyldisaccharide-1-P 4'-kinase	CAP04098.1	165930601
CTL0660	230.14	134.6	59.8	2.36199	2.12905	1.7767	230.14	112.18	67.87	2.36199	2.04992	1.83168	complement(780940..781749)	CTL0660	23S rRNA methyltransferase	CAP04099.1	165930602
CTL0661	481.88	344.95	120.03	2.68294	2.53776	2.07929	481.88	261.48	171.17	2.68294	2.41744	2.23343	complement(781737..782564)	CTL0661	N6-adenine-specific DNA methylase	CAP04100.1	165930603
CTL0663	191.68	139.3	82.27	2.28258	2.14395	1.91524	191.68	135.92	104	2.28258	2.13328	2.01703	783553..784017	CTL0663	transcriptional repressor	CAP04102.1	165930605
CTL0666	424.9	347.23	189.73	2.62829	2.54062	2.27814	424.9	303.84	211.93	2.62829	2.48264	2.32619	785016..786377	CTL0666	Sodium/alanine symporter protein	CAP04105.1	165930608
CTL0673	150.18	77.52	63.07	2.17661	1.88941	1.79982	150.18	78.44	73.47	2.17661	1.89454	1.86611	805055..805765	CTL0673	metal transporter, ATP-binding component	CAP04112.1	165930615
CTL0674	239.68	113.57	81.4	2.37963	2.05526	1.91062	239.68	116.52	88.73	2.37963	2.0664	1.94807	805756..806637	CTL0674	metal transporter, membrane permease component	CAP04113.1	165930616
CTL0675	323.34	166.7	75.33	2.50966	2.22194	1.87697	323.34	177.76	88.13	2.50966	2.24983	1.94512	complement(806553..807560)	CTL0675	putative nucleotide-binding protein	CAP04114.1	165930617
CTL0680	61.24	87.88	21.8	1.78704	1.94389	1.33846	61.24	34.28	18.9	1.78704	1.53504	1.27646	809869..810030	CTL0680	conserved hypothetical protein	CAP04119.1	165930622
CTL0699	39.98	23.28	17.23	1.60184	1.36698	1.23629	39.98	20.5	20.1	1.60184	1.31175	1.3032	827377..827715	CTL0699	putative membrane protein	CAP04138.1	165930641
CTL0709	46.78	51.35	9.1	1.67006	1.71054	0.959041	46.78	24.7	15.43	1.67006	1.3927	1.18837	complement(842431..842763)	CTL0709	putative membrane protein	CAP04148.1	165930651
CTL0718	69.76	76.72	118.53	1.84361	1.88491	2.07383	69.76	78.6	157.17	1.84361	1.89542	2.19637	complement(853462..853965)	CTL0718	ribosomal-protein-alanine acetyltransferase	CAP04157.1	165930660
CTL0724	58.7	59.75	78.9	1.76864	1.77634	1.89708	58.7	61.54	86.77	1.76864	1.78916	1.93837	complement(858109..858783)	CTL0724	hydrolase, haloacid dehalogenase-like family	CAP04163.1	165930666
CTL0725	12.38	24.7	38.8	1.09272	1.3927	1.58883	12.38	19.4	33.8	1.09272	1.2878	1.52892	858876..859517	CTL0725	putative exported protein	CAP04164.1	165930667
CTL0726	31.1	13.4	56.83	1.49276	1.1271	1.75458	31.1	23.02	44.1	1.49276	1.36211	1.64444	859811..860140	CTL0726	conserved hypothetical protein	CAP04165.1	165930668
CTL0731	80.12	87.6	119.6	1.90374	1.9425	2.07773	80.12	99.44	83.97	1.90374	1.99756	1.92412	complement(863840..864442)	CTL0731	putative exported protein	CAP04170.1	165930673
CTL0737	180.2	176.28	330.8	2.25575	2.2462	2.51957	180.2	269.42	322.27	2.25575	2.43043	2.50822	869359..870324	CTL0737	putative exported protein	CAP04175.1	165930678
CTL0742	19.64	27.5	32.8	1.29314	1.43933	1.51587	19.64	26.62	23.47	1.29314	1.42521	1.37051	complement(876746..877477)	CTL0742	conserved hypothetical protein	CAP04180.1	165930683
CTL0765	121.96	86.48	257.83	2.08622	1.93692	2.41133	121.96	94.06	210.97	2.08622	1.9734	2.32422	complement(899945..900394)	CTL0765	conserved hypothetical protein	CAP04203.1	165930706
CTL0766	630.12	898.62	736.43	2.79942	2.95358	2.86713	630.12	716	632.73	2.79942	2.85491	2.80122	complement(900786..901652)	CTL0766	conserved hypothetical protein	CAP04204.1	165930707
CTL0799	589.82	440.58	260.5	2.77072	2.64402	2.41581	589.82	529.44	288.27	2.77072	2.72382	2.4598	complement(922715..923188)	CTL0799	putative nucleotide-binding protein	CAP04237.1	165930740
CTL0800	985.74	969.33	447.37	2.99376	2.98647	2.65067	985.74	813.84	490.93	2.99376	2.91054	2.69102	complement(923167..923883)	CTL0800	conserved hypothetical protein	CAP04238.1	165930741
CTL0808	25.38	15.07	178.77	1.40449	1.17811	2.25229	25.38	21.12	126.77	1.40449	1.32469	2.10302	complement(935080..935949)	CTL0808	conserved hypothetical protein	CAP04246.1	165930749
CTL0809	143.22	132.65	209.27	2.156	2.12271	2.32071	143.22	206.38	203.7	2.156	2.31467	2.30899	936101..937057	CTL0809	putative exported protein	CAP04247.1	165930750
CTL0823	79.72	76.72	260.77	1.90157	1.88491	2.41626	79.72	162.8	233.43	1.90157	2.21165	2.36816	951025..951861	CTL0823	conserved hypothetical protein	CAP04260.1	165930763
CTL0828	71.56	171.78	813.37	1.85467	2.23497	2.91029	71.56	120.96	864.7	1.85467	2.08264	2.93687	complement(954992..955435)	CTL0828	putative membrane protein	CAP04265.1	165930768
CTL0831	186.02	86.8	91.87	2.26956	1.93852	1.96317	186.02	135.2	103.33	2.26956	2.13098	2.01423	complement(957032..957487)	CTL0831	putative membrane protein	CAP04268.1	165930771
CTL0840	4.48	8.03	27.33	0.651278	0.904716	1.43664	4.48	3.76	8.87	0.651278	0.575188	0.947924	967985..968344	CTL0840	conserved hypothetical protein	CAP04277.1	165930780
CTL0843	176.4	112.62	80.1	2.2465	2.05162	1.90363	176.4	137.96	105.87	2.2465	2.13975	2.02477	complement(971272..972255)	CTL0843	putative integral membrane protein	CAP04280.1	165930783
CTL0852	31.02	41.7	136.8	1.49164	1.62014	2.13609	31.02	47.36	112.13	1.49164	1.67541	2.04972	983890..985698	CTL0852	putative exported protein	CAP04289.1	165930792
CTL0853	94.72	103.6	505.17	1.97644	2.01536	2.70344	94.72	155.42	479.63	1.97644	2.19151	2.68091	complement(985713..988577)	CTL0853	conserved hypothetical protein	CAP04290.1	165930793
CTL0864	98.72	87.3	158.07	1.99441	1.94101	2.19885	98.72	124.8	125	1.99441	2.09621	2.09691	999103..999705	CTL0864	putative soluble transglycosylase	CAP04301.1	165930803
CTL0868	195.86	209.93	268.27	2.29195	2.32207	2.42857	195.86	271.24	290.93	2.29195	2.43335	2.46379	complement(1002641..1003867)	CTL0868	putative exported protein	CAP04305.1	165930807
CTL0875	1643.32	1163.65	822.53	3.21572	3.06582	2.91515	1643.32	1451.68	1132.27	3.21572	3.16187	3.05395	complement(1009678..1010409)	CTL0875	conserved hypothetical protein	CAP04312.1	165930814
CTL0880	101.26	143.45	184.23	2.00544	2.1567	2.26536	101.26	159.38	182.97	2.00544	2.20243	2.26238	complement(1014463..1015752)	CTL0880	putative integral membrane protein	CAP04317.1	165930819
CTL0882	1056.36	491.78	242.9	3.02381	2.69177	2.38543	1056.36	540.54	345.6	3.02381	2.73283	2.53857	1016730..1017530	CTL0882	putative membrane protein	CAP04319.1	165930821
CTL0883	74.26	44.75	359.3	1.87075	1.65079	2.55546	74.26	59.7	286.57	1.87075	1.77597	2.45723	complement(1017586..1020213)	CTL0883	conserved hypothetical protein	CAP04320.1	165930822
CTL0884	34.1	29.82	541.4	1.53275	1.47451	2.73352	34.1	69.98	606.73	1.53275	1.84497	2.783	1020329..1022845	CTL0884	conserved hypothetical protein	CAP04321.1	165930823
CTL0885	79.64	148.4	1169.53	1.90113	2.17143	3.06801	79.64	294.22	1144.4	1.90113	2.46867	3.05858	complement(1022909..1025407)	CTL0885	conserved hypothetical protein	CAP04322.1	165930824
CTL0886	94	82.03	331	1.97313	1.91397	2.51983	94	85.7	189.97	1.97313	1.93298	2.27869	complement(1025635..1027590)	CTL0886	conserved hypothetical protein	CAP04323.1	165930825
CTL0894	15.86	49.23	165.8	1.2003	1.69223	2.21958	15.86	41.54	113.5	1.2003	1.61847	2.055	complement(1035658..1036341)	CTL0894	transcriptional regulatory protein	CAP04331.1	165930833
CTL0895	130.54	121.28	57.83	2.11574	2.08379	1.76215	130.54	79.2	64.07	2.11574	1.89873	1.80665	1036521..1036775	CTL0895	conserved hypothetical protein	CAP04332.1	165930834
cydA	461.16	649.45	966.5	2.66385	2.81255	2.9852	461.16	732.04	1279.03	2.66385	2.86453	3.10688	335860..337200	CTL0268	cytochrome d ubiquinol oxidase subunit I	CAP03707.1	165930222
cydB	167.12	253.05	441.1	2.22303	2.40321	2.64454	167.12	280.08	504.8	2.22303	2.44728	2.70312	337212..338273	CTL0269	cytochrome d ubiquinol oxidase subunit II	CAP03708.1	165930223
dacC	287.02	100.45	138.3	2.45791	2.00195	2.14082	287.02	152.6	143.77	2.45791	2.18355	2.15767	938633..939946	CTL0813	D-alanyl-D-alanine carboxypeptidase	CAP04251.1	165930754
dapA	2769.94	2254.52	1509.53	3.44247	3.35305	3.17884	2769.94	2183.42	1325.43	3.44247	3.33914	3.12236	complement(730644..731504)	CTL0615	dihydrodipicolinate synthase	CAP04056.1	165930560
dapB	1060.42	885.05	379.37	3.02548	2.94697	2.57906	1060.42	718.52	417.37	3.02548	2.85644	2.62052	complement(733816..734577)	CTL0618	dihydrodipicolinate reductase	CAP04059.1	165930563
def	343.92	228.32	136.67	2.53646	2.35854	2.13567	343.92	234.18	144.07	2.53646	2.36955	2.15857	complement(722456..723001)	CTL0607	peptide deformylase	CAP04048.1	165930553
devB	381.48	254.12	155.83	2.58147	2.40504	2.19265	381.48	278.22	173.33	2.58147	2.44439	2.23887	526582..527352	CTL0438	6-phosphogluconolactonase	CAP03877.1	165930384
dhnA	351.7	387.65	619.4	2.54617	2.58844	2.79197	351.7	464.04	486.17	2.54617	2.66656	2.68679	561914..562960	CTL0467	fructose-bisphosphate aldolase	CAP03906.1	165930413
dnaB	286.64	180.88	138.07	2.45734	2.25739	2.1401	286.64	185.14	143.43	2.45734	2.2675	2.15664	893825..895243	CTL0759	replicative DNA helicase	CAP04197.1	165930700
dnaK	1507.46	2295.3	3115.03	3.17825	3.36084	3.49346	1507.46	2852.22	1938.4	3.17825	3.45518	3.28744	770198..772180	CTL0652	chaperone protein	CAP04092.1	165930595
dnaN	468.66	298.85	225.7	2.67086	2.47545	2.35353	468.66	313.08	250.53	2.67086	2.49566	2.39886	complement(411521..412771)	CTL0331	DNA polymerase III, beta chain	CAP03770.1	165930284
dsbB	8.6	18.75	39.33	0.934498	1.273	1.59472	8.6	18.46	27.43	0.934498	1.26623	1.43823	complement(516909..517316)	CTL0428	disulfide bond formation protein B	CAP03867.1	165930374
dsbG	47.5	38.17	181.2	1.67669	1.58172	2.25816	47.5	35.6	112.8	1.67669	1.55145	2.05231	complement(517313..518029)	CTL0429	disulfide bond chaperone	CAP03868.1	165930375
dsdD	146.9	243.9	517.43	2.16702	2.38721	2.71385	146.9	288.94	485.47	2.16702	2.46081	2.68616	complement(993212..995290)	CTL0859	thiol:disulfide interchange protein	CAP04295.1	165930797
dut	277.16	651.45	114.3	2.44273	2.81388	2.05805	277.16	222.4	141.5	2.44273	2.34713	2.15076	complement(644425..644862)	CTL0544	deoxyuridine 5'-triphosphate nucleotidohydrolase	CAP03984.1	165930491
dxs	436.06	308.32	187.53	2.63955	2.489	2.27307	436.06	299.6	197.97	2.63955	2.47654	2.2966	690774..692696	CTL0585	1-deoxy-D-xylulose 5-phosphate synthase	CAP04025.1	165930530
engA	486.6	248.95	191.03	2.68717	2.39611	2.2811	486.6	331.86	247.83	2.68717	2.52095	2.39415	complement(88063..89535)	CTL0072	GTP-binding protein	CAP03516.1	165930033
fabI	279.88	341.85	455.93	2.44697	2.53384	2.6589	279.88	500.16	434.43	2.44697	2.69911	2.63792	complement(441667..442563)	CTL0359	enoyl-acyl-carrier protein reductase	CAP03799.1	165930313
fabZ	251.12	250.05	359	2.39988	2.39803	2.55509	251.12	319	294.13	2.39988	2.50379	2.46854	complement(918231..918692)	CTL0794	(3R)-hydroxymyristoyl-[acyl carrier protein] dehydratase	CAP04232.1	165930735
fer	191.3	187.5	37.5	2.28171	2.273	1.57403	191.3	81.56	51.87	2.28171	1.91148	1.71492	complement(390946..391221)	CTL0315	ferredoxin	CAP03754.1	165930268
ffh	1655.06	1315.03	682.63	3.21881	3.11894	2.83419	1655.06	1316.08	694.5	3.21881	3.11928	2.84167	352185..353531	CTL0280	signal recognition particle, subunit FFH/SRP54	CAP03719.1	165930234
flhA	11.66	32.12	106.03	1.0667	1.50678	2.02543	11.66	29	89.53	1.0667	1.4624	1.95197	391403..393220	CTL0316	Flagellar biosynthesis protein (export)	CAP03755.1	165930269
fliA	38.46	49.35	65.7	1.58501	1.69329	1.81757	38.46	40.78	48	1.58501	1.61045	1.68124	393328..394089	CTL0317	RNA polymerase sigma factor	CAP03756.1	165930270
fliF	32.98	21.7	92.93	1.51825	1.33646	1.96816	32.98	51.1	107.93	1.51825	1.70842	2.03314	complement(110505..111509)	CTL0088	flagellar M-Ring Protein	CAP03532.1	165930049
fliY	163.94	252.95	260.27	2.21468	2.40303	2.41542	163.94	229.5	226.23	2.21468	2.36078	2.35455	complement(881225..882010)	CTL0747	glutamine-binding protein	CAP04185.1	165930688
folA	798.12	470.22	309.67	2.90207	2.6723	2.4909	798.12	452.32	334.5	2.90207	2.65545	2.5244	complement(1010381..1010860)	CTL0876	dihydrofolate reductase	CAP04313.1	165930815
folP	5367.52	3755.7	2284.67	3.72977	3.57469	3.35882	5367.52	3468.04	2160.37	3.72977	3.54008	3.33453	complement(1010857..1012209)	CTL0877	2-amino-4-hydroxy-6-hydroxymethyldihydropteridi ne pyrophosphokinase	CAP04314.1	165930816
folX	159.02	144.48	75.77	2.20145	2.15981	1.8795	159.02	95.26	78.3	2.20145	1.97891	1.89376	complement(1012206..1012580)	CTL0878	dihydroneopterin aldolase	CAP04315.1	165930817
ftsH	1538.82	1389.75	3521.9	3.18719	3.14294	3.54678	1538.82	1769.4	3409.97	3.18719	3.24783	3.53275	269783..272524	CTL0213	Cell division protein	CAP03657.1	165930173
ftsY	388.84	335.5	136.97	2.58977	2.52569	2.13663	388.84	246.58	147.5	2.58977	2.39196	2.16879	complement(243695..244549)	CTL0192	Cell Division Protein	CAP03636.1	165930152
fumC	51.1	54.95	117.5	1.70842	1.73997	2.07004	51.1	56.78	99.1	1.70842	1.7542	1.99607	join(284326..284724,284724..284912,284912..285718)	CTL0228	fumarate hydratase (pseudogene)	NA	NA
gatA	1061.14	1455.78	897.7	3.02577	3.1631	2.95313	1061.14	1342.9	886.63	3.02577	3.12804	2.94774	324353..325828	CTL0258	aspartyl-glutamyl-tRNA(Asn-Gln) amidotransferase subunit A	CAP03697.1	165930212
gcp	120.16	129.52	49.57	2.07976	2.11234	1.69522	120.16	96.1	52.77	2.07976	1.98272	1.72239	539896..540912	CTL0449	O-sialoglycoprotein endopeptidase	CAP03888.1	165930395
gidA	1940.88	1596.12	888.5	3.288	3.20307	2.94866	1940.88	1327.56	1016.87	3.288	3.12305	3.00727	895538..897370	CTL0760	tRNA uridine 5-carboxymethylase	CAP04198.1	165930701
glgA	40.32	75.47	2625.37	1.60552	1.87777	3.41919	40.32	245.04	3820.47	1.60552	2.38924	3.58212	complement(215234..216658)	CTL0167	glycogen synthase	CAP03612.1	165930128
glgC	178.48	54.53	173.03	2.25159	1.73664	2.23812	178.48	57.74	156.03	2.25159	1.76148	2.19321	complement(883448..884773)	CTL0750	glucose-1-phosphate adenylyltransferase	CAP04188.1	165930691
glgP	91.06	151.15	643.5	1.95933	2.17941	2.80855	91.06	181.14	552.3	1.95933	2.25801	2.74218	complement(595337..597781)	CTL0500	glycogen phosphorylase	CAP03940.1	165930447
glmS	676.78	737.1	1275.63	2.83045	2.86753	3.10572	676.78	1139.22	1311.3	2.83045	3.05661	3.1177	238344..240164	CTL0188	glucosamine--fructose-6-phosphate aminotransferase	CAP03632.1	165930148
gltT	787.92	679.85	276.53	2.89648	2.83241	2.44174	787.92	379.5	338.03	2.89648	2.57921	2.52896	complement(778430..779668)	CTL0658	Sodium:dicarboxylate symport protein	CAP04097.1	165930600
glyA	616.54	669.4	1160.43	2.78996	2.82569	3.06462	616.54	1031.92	1062.2	2.78996	3.01365	3.02621	complement(819539..821032)	CTL0691	serine hydroxymethyltransferase	CAP04130.1	165930633
gnd	690.76	1002.88	743.03	2.83933	3.00125	2.87101	690.76	956.82	800.1	2.83933	2.98083	2.90314	395496..396938	CTL0319	6-phosphogluconate dehydrogenase	CAP03758.1	165930272
gpdA	125.7	132.08	171.9	2.09934	2.12084	2.23528	125.7	187	157.93	2.09934	2.27184	2.19846	complement(105860..106864)	CTL0083	glycerol-3-phosphate dehydrogenase [NAD(P)+]	CAP03527.1	165930044
groEL2	108.96	191.72	497.7	2.03727	2.28267	2.69697	108.96	208.08	465.27	2.03727	2.31823	2.66771	complement(1000960..1002561)	CTL0867	60 kDa chaperonin GroEL2	CAP04304.1	165930806
grpE	156.9	162.03	303.1	2.19562	2.2096	2.48159	156.9	219.76	220.73	2.19562	2.34195	2.34386	769600..770172	CTL0651	HSP-70 Cofactor	CAP04091.1	165930594
gspD	846.04	651.18	415.5	2.92739	2.8137	2.61857	846.04	662.38	474.9	2.92739	2.82111	2.6766	complement(960538..962820)	CTL0835	general secretion pathway protein D	CAP04272.1	165930775
gspE	512.02	305.27	259.37	2.70929	2.48468	2.41392	512.02	343	286.73	2.70929	2.53529	2.45747	complement(959049..960554)	CTL0834	general secretion pathway protein E	CAP04271.1	165930774
gspF	310.28	180.55	113.2	2.49175	2.2566	2.05385	310.28	166.74	132.93	2.49175	2.22204	2.12362	complement(957862..959037)	CTL0833	general secretion pathway protein F	CAP04270.1	165930773
hct2	15.3	13.93	146.87	1.18469	1.14395	2.16693	15.3	13.22	79.8	1.18469	1.12123	1.902	373681..374352	CTL0302	Histone-like Protein 2	CAP03741.1	165930255
hctA	4.58	40.88	352.27	0.660865	1.61151	2.54688	4.58	36.54	276.37	0.660865	1.56277	2.44149	complement(142722..143099)	CTL0112	histone H1--like developmental protein	CAP03556.1	165930073
hemB	289.36	209.35	167.57	2.46144	2.32087	2.2242	289.36	220.86	202.07	2.46144	2.34412	2.3055	1..1017	CTL0001	delta-aminolevulinic acid dehydratase	CAP03445.1	165929962
hemZ	122.92	151.15	184.33	2.08962	2.17941	2.2656	122.92	151.22	170.93	2.08962	2.17961	2.23282	complement(880259..881203)	CTL0746	ferrochelatase	CAP04184.1	165930687
hisS	627.68	479.12	325.27	2.79774	2.68044	2.51224	627.68	529.44	422.2	2.79774	2.72382	2.62552	complement(928032..929318)	CTL0805	histidyl-tRNA synthetase	CAP04243.1	165930746
htrA	332.78	438.3	563.6	2.52216	2.64177	2.75097	332.78	494.6	464.2	2.52216	2.69425	2.66671	246808..248301	CTL0195	serine protease	CAP03639.1	165930155
ihfA	279.56	248.62	724.4	2.44648	2.39554	2.85998	279.56	272.28	576.7	2.44648	2.43502	2.76095	complement(617259..617561)	CTL0519	integration host factor alpha-subunit	CAP03959.1	165930466
incD	897.66	716.92	441.13	2.95311	2.85547	2.64457	897.66	656.64	404.7	2.95311	2.81733	2.60713	457317..457799	CTL0370	inclusion membrane protein D	CAP03810.1	165930324
incF	438.7	453.43	199.23	2.64217	2.65651	2.29935	438.7	378.78	223.6	2.64217	2.57839	2.34947	458269..458583	CTL0372	inclusion membrane protein F	CAP03812.1	165930326
infA	3635.78	2648.35	1963.7	3.5606	3.42298	3.29308	3635.78	2826.42	2086.97	3.5606	3.45124	3.31952	complement(432244..434934)	CTL0351	bacterial protein translation initiation factor 2 (IF-2)	CAP03791.1	165930305
infA2	241.48	380.1	114.13	2.38288	2.5799	2.0574	241.48	173.56	119.33	2.38288	2.23945	2.07675	complement(681981..682202)	CTL0575	bacterial protein translation initiation factor 1 (IF-1)	CAP04015.1	165930521
infC	1062.72	687.65	462.27	3.02642	2.83737	2.6649	1062.72	764.08	403.33	3.02642	2.88314	2.60566	261951..262511	CTL0205	bacterial protein translation initiation factor 3 (IF-3)	CAP03649.1	165930165
ispH	1211.52	1928.72	1980.87	3.08333	3.28527	3.29686	1211.52	2509.74	1763.87	3.08333	3.39963	3.24647	291533..292456	CTL0234	4-hydroxy-3-methylbut-2-enyl diphosphate reductase	CAP03678.1	165930193
kdsB	389.02	240.55	150.77	2.58997	2.38121	2.17831	389.02	203.14	135.33	2.58997	2.3078	2.13139	522125..522889	CTL0434	3-deoxy-manno-octulosonate cytidylyltransferase	CAP03873.1	165930380
ksgA	512.4	286.27	276.8	2.70961	2.45678	2.44217	512.4	347.12	210.43	2.70961	2.54048	2.32311	complement(723276..724109)	CTL0608	dimethyladenosine transferase	CAP04049.1	165930554
L2bCS78408_RS04755	208533	856215	227202	5.31917	5.93258	5.35641	208533	309950	233098	5.31917	5.49129	5.36754	complement(1133..2125)	L2bCS78408_04760	Virulence plasmid integrase pGP8-D	WP_010889883.1	499192343
L2bCS78408_RS04760	1552.7	870.15	680.5	3.19109	2.93959	2.83283	1552.7	869.7	757.33	3.19109	2.93937	2.87929	2224..3579	L2bCS78408_04765	plasmid replicative DNA helicase	WP_012209814.1	501165616
L2bCS78408_RS04770	880.06	319.45	851.53	2.94451	2.5044	2.9302	880.06	310.96	1218.1	2.94451	2.4927	3.08568	4699..5493	L2bCS78408_04775	Virulence plasmid protein pGP3-D	WP_012209816.1	501165619
L2bCS78408_RS04785	178.2	234.68	399.53	2.25091	2.37048	2.60155	178.2	258.68	531.87	2.25091	2.41276	2.72581	6690..7433	L2bCS78408_04790	Virulence plasmid protein pGP6-D	WP_012209819.1	501165622
lcrD	416.98	666.15	1746.63	2.62012	2.82357	3.2422	416.98	769.46	1313.77	2.62012	2.88619	3.11852	complement(425667..427793)	CTL0345	low calcium response protein D (predicted to be part of the TTSS apparatus)	CAP03785.1	165930299
lcrE	156.64	204.97	785.03	2.1949	2.31169	2.89489	156.64	246.84	674.97	2.1949	2.39242	2.82928	complement(424384..425649)	CTL0344	low calcium response protein E (TTSS effector protein)	CAP03784.1	165930298
lcrH	88.12	63.15	29.67	1.94507	1.80037	1.47232	88.12	52.32	32.5	1.94507	1.71867	1.51188	complement(295549..296145)	CTL0237	type III secretion chaperone	CAP03681.1	165930196
lepA	729.08	691.83	357.6	2.86278	2.84	2.5534	729.08	611.92	382.97	2.86278	2.78669	2.58316	complement(396999..398807)	CTL0320	GTP-binding protein	CAP03759.1	165930273
lgt	79	98.12	126.2	1.89763	1.99176	2.10106	79	134.7	123.23	1.89763	2.12937	2.09072	complement(602461..603279)	CTL0504	prolipoprotein diacylglyceryl transferase	CAP03944.1	165930451
lon	558.84	653.7	1127.43	2.74729	2.81538	3.05209	558.84	753.04	1015.17	2.74729	2.87682	3.00654	710666..713125	CTL0598	ATP-dependent protease La	CAP04039.1	165930544
lplA_2	110.48	79.55	55.93	2.04328	1.90064	1.74764	110.48	71.32	54.63	2.04328	1.85321	1.73743	897360..898061	CTL0761	lipoate-protein ligase A	CAP04199.1	165930702
lpxA	743.96	813.67	1073.13	2.87155	2.91045	3.03065	743.96	924.52	930.2	2.87155	2.96592	2.96858	complement(917377..918219)	CTL0793	acyl-[acyl-carrier-protein]--UDP-N-acetylglucos amine O-acyltransferase	CAP04231.1	165930734
lpxD	488.04	557.52	783.47	2.68846	2.74626	2.89402	488.04	639.76	644.53	2.68846	2.80602	2.80924	589536..590600	CTL0495	UDP-3-O-[3-hydroxymyristoyl] glucosamine N-acyltransferase	CAP03935.1	165930442
ltuA	13.38	41.58	17.47	1.12646	1.61888	1.24229	13.38	11.5	12.9	1.12646	1.0607	1.11059	complement(748937..749077)	CTL0631	late transcription unit A protein	CAP04072.1	165930575
ltuB	5.84	10.25	44.43	0.766413	1.01072	1.64768	5.84	5.8	61.23	0.766413	0.763428	1.78696	415955..416248	CTL0336	late transcription unit B protein	CAP03775.1	165930289
lysC	1370.04	1547.47	560.07	3.13673	3.18962	2.74824	1370.04	1007.42	557.3	3.13673	3.00321	2.74609	complement(731514..732809)	CTL0616	aspartokinase	CAP04057.1	165930561
malQ	19.8	24.35	64.63	1.29667	1.3865	1.81043	19.8	30.16	57.4	1.29667	1.47943	1.75891	complement(422319..423902)	CTL0342	4-alpha-glucanotransferase	CAP03782.1	165930296
mdhC	545.02	453.1	863.6	2.73641	2.65619	2.93631	545.02	707.44	798.5	2.73641	2.84969	2.90227	complement(747767..748747)	CTL0630	malate dehydrogenase	CAP04071.1	165930574
mgtE	608.86	460	265.87	2.78452	2.66276	2.42467	608.86	397.02	274.47	2.78452	2.59881	2.43849	complement(536331..537743)	CTL0446	magnesium transport protein	CAP03885.1	165930392
mip	487.34	617.4	810.13	2.68783	2.79057	2.90855	487.34	790.04	714.97	2.68783	2.89765	2.85429	complement(925434..926165)	CTL0803	peptidyl-prolyl cis-trans isomerase	CAP04241.1	165930744
mraW	217.46	129.8	86.93	2.33738	2.11327	1.93917	217.46	142.34	92.6	2.33738	2.15333	1.96661	complement(622466..623368)	CTL0524	S-adenosyl-L-methionine-dependent methyltransferase	CAP03964.1	165930471
mraY	71.2	85.67	98.57	1.85248	1.93283	1.99374	71.2	110.24	100.67	1.85248	2.04234	2.0029	169644..170654	CTL0126	phospho-N-acetylmuramoyl-pentapeptide-transfera se	CAP03570.1	165930087
murD	354.88	308.32	515.67	2.55008	2.489	2.71237	354.88	384.12	523.53	2.55008	2.58447	2.71894	170666..171916	CTL0127	UDP-N-acetylmuramoylalanine--D-glutamate ligase	CAP03571.1	165930088
murF	126.04	188.7	194.3	2.10051	2.27577	2.28847	126.04	198.64	163.43	2.10051	2.29807	2.21333	168146..169498	CTL0125	UDP-N-acetylmuramoyl-tripeptide--D-alanyl-D- alanine ligase	CAP03569.1	165930086
mutL	114.74	99.35	194.43	2.05971	1.99717	2.28876	114.74	119.7	250.97	2.05971	2.07809	2.39962	complement(965260..966990)	CTL0838	DNA mismatch repair protein	CAP04275.1	165930778
ndk	16331.5	35742.8	6362.67	4.21303	4.55319	3.80364	16331.5	14247.7	8311.93	4.21303	4.15375	3.9197	complement(898118..898543)	CTL0762	nucleoside diphosphate kinase	CAP04200.1	165930703
nfo	309.68	322.25	161.9	2.49091	2.50819	2.20925	309.68	249.54	207.6	2.49091	2.39714	2.31723	1031026..1031892	CTL0889	endonuclease IV	CAP04326.1	165930828
nlpD	185.26	241.25	286.43	2.26778	2.38247	2.45702	185.26	220.62	232.37	2.26778	2.34364	2.36618	171913..172650	CTL0128	muramidase	CAP03572.1	165930089
nqrA	313.42	315.68	504.77	2.49613	2.49925	2.70309	313.42	400.16	453	2.49613	2.60223	2.6561	complement(1043..2440)	CTL0002	Na(+)-translocating NADH-quinone reductase subunit A	CAP03446.1	165929963
nqrB	428.1	500.8	688.4	2.63155	2.69966	2.83784	428.1	598.68	652.37	2.63155	2.77719	2.81449	627516..629027	CTL0530	Na(+)-translocating NADH-quinone reductase subunit B	CAP03970.1	165930477
nqrC	95.56	122.78	151.83	1.98028	2.08913	2.18136	95.56	128.14	145.57	1.98028	2.10768	2.16307	629031..629981	CTL0531	Na(+)-translocating NADH-quinone reductase subunit C	CAP03971.1	165930478
nqrD	84.38	146.72	132.57	1.92624	2.16649	2.12245	84.38	122.02	119.93	1.92624	2.08643	2.07893	629971..630612	CTL0532	Na(+)-translocating NADH-quinone reductase subunit D	CAP03972.1	165930479
nrdA	1734.18	1309.08	1774.33	3.23909	3.11697	3.24903	1734.18	2732.28	4233.8	3.23909	3.43653	3.62673	254153..257296	CTL0199	ribonucleoside-diphosphate reductase alpha chain	CAP03643.1	165930159
nrdB	206.36	252.78	250.8	2.31463	2.40274	2.39933	206.36	319.06	411.17	2.31463	2.50387	2.61402	257334..258374	CTL0200	ribonucleoside-diphosphate reductase beta chain	CAP03644.1	165930160
nth	43.62	52.75	75.03	1.63969	1.72222	1.87523	43.62	50.6	112.07	1.63969	1.70415	2.04949	complement(79658..80293)	CTL0066	endonuclease III	CAP03510.1	165930027
nusA	1353.04	1449.38	707.97	3.13131	3.16118	2.85001	1353.04	1019.2	829.07	3.13131	3.00826	2.91859	complement(434891..436195)	CTL0352	N utilization substance protein A	CAP03792.1	165930306
nusB	124.44	68.15	47.83	2.09496	1.83347	1.6797	124.44	80.32	52.03	2.09496	1.90482	1.71625	complement(261013..261519)	CTL0204	Antitermination protein	CAP03648.1	165930164
omcA	18.42	20.65	384	1.26529	1.31492	2.58433	18.42	20.44	408.47	1.26529	1.31048	2.61116	complement(832367..832633)	CTL0703	cysteine-rich outer membrane protein	CAP04142.1	165930645
omcB	136.52	187.57	2907.7	2.1352	2.27316	3.46355	136.52	232.66	2659.83	2.1352	2.36672	3.42485	complement(830559..832220)	CTL0702	60kD cysteine-rich outer membrane protein	CAP04141.1	165930644
ompA	16706.7	18987.8	36625.3	4.22289	4.27847	4.56378	16706.7	24377.4	39555.1	4.22289	4.38699	4.5972	complement(58637..59821)	CTL0050	major outer membrane protein	CAP03494.1	165930011
ompB_1	102.86	220.62	927.03	2.01225	2.34364	2.96709	102.86	318.32	897.2	2.01225	2.50286	2.95289	complement(104704..105726)	CTL0082	outer membrane protein B	CAP03526.1	165930043
oppA3	157.54	171.8	288.4	2.19739	2.23502	2.46	157.54	282.42	218.9	2.19739	2.4509	2.34025	540876..542432	CTL0450	oligopeptide transport system binding protein	CAP03889.1	165930396
pal	221.5	194.62	367.13	2.34537	2.28919	2.56482	221.5	308.82	347.87	2.34537	2.48971	2.54142	998547..999113	CTL0863	peptidoglycan-associated lipoprotein	CAP04300.1	165930802
pbpB	456.82	485.27	626.7	2.65975	2.68598	2.79706	456.82	453.46	588.2	2.65975	2.65654	2.76953	60428..63670	CTL0051	penicillin-binding protein	CAP03495.1	165930012
pckA	1201.66	1073.03	1839.37	3.07978	3.03061	3.26467	1201.66	1336.46	2033.67	3.07978	3.12596	3.30828	99225..101024	CTL0079	phosphoenolpyruvate carboxykinase (GTP)	CAP03523.1	165930040
pdhB	140.32	174.85	227.73	2.14712	2.24267	2.35742	140.32	267.42	197.67	2.14712	2.42719	2.29594	593030..594016	CTL0498	pyruvate dehydrogenase E1 component beta subunit	CAP03938.1	165930445
pdhC	141.98	153.8	231.8	2.15223	2.18696	2.36511	141.98	245.96	200.6	2.15223	2.39086	2.30233	594021..595310	CTL0499	dihydrolipoamide acetyltransferase component of pyruvate dehydrogenase complex	CAP03939.1	165930446
pfkA	98.26	110.38	210.63	1.99238	2.04289	2.32352	98.26	167.72	185.7	1.99238	2.22458	2.26881	548519..550180	CTL0457	pyrophosphate--fructose 6-phosphate 1-phosphotransferase	CAP03896.1	165930403
pgi	418.24	535.88	625.2	2.62143	2.72907	2.79602	418.24	519.84	582.77	2.62143	2.71587	2.7655	complement(749192..750769)	CTL0633	glucose-6-phosphate isomerase	CAP04073.1	165930576
pgk	404.84	247.25	902.2	2.60728	2.39314	2.9553	404.84	352.4	760.17	2.60728	2.54704	2.88091	74711..75922	CTL0062	phosphoglycerate kinase	CAP03506.1	165930023
pgsA_1	108.36	87.65	248.33	2.03487	1.94275	2.39503	108.36	121.6	210.13	2.03487	2.08493	2.32249	214619..215227	CTL0166	CDP-diacylglycerol--glycerol-3-phosphate 3-phosphatidyltransferase	CAP03611.1	165930127
plsB	60.7	117.05	76	1.78319	2.06837	1.88081	60.7	113.7	72.97	1.78319	2.05576	1.86314	complement(225287..226288)	CTL0176	glycerol-3-phosphate acyltransferase	CAP03621.1	165930137
plsX	609.54	444.75	226.07	2.785	2.64812	2.35424	609.54	351.46	213.93	2.785	2.54588	2.33027	229174..230139	CTL0182	Fatty acid/phospholipid synthase	CAP03626.1	165930142
pmpA	660.28	434.35	221.43	2.81973	2.63784	2.34524	660.28	472.94	225.23	2.81973	2.67481	2.35263	789861..792788	CTL0669	polymorphic outer membrane protein	CAP04108.1	165930611
pmpB	347.7	519.25	2469.17	2.5412	2.71538	3.39255	347.7	784.56	2277.97	2.5412	2.89463	3.35755	792927..798176	CTL0670	polymorphic outer membrane protein	CAP04109.1	165930612
pmpC	1958.02	4725.47	7629.97	3.29182	3.67445	3.88252	1958.02	6050.66	6905.67	3.29182	3.7818	3.83921	798351..803675	CTL0671	polymorphic outer membrane protein	CAP04110.1	165930613
pmpD	3473.32	4249.18	6254.13	3.54074	3.62831	3.79617	3473.32	5953	5476.97	3.54074	3.77474	3.73854	230359..234951	CTL0183	polymorphic outer membrane protein	CAP03627.1	165930143
pmpE	199.68	428.05	1578.5	2.30033	2.63149	3.19824	199.68	454.24	1218.6	2.30033	2.65729	3.08586	complement(305380..308277)	CTL0248	polymorphic outer membrane protein	CAP03688.1	165930203
pmpF	344.42	479.75	2262.17	2.53709	2.68101	3.35453	344.42	632.62	1891.47	2.53709	2.80114	3.2768	complement(308280..311378)	CTL0249	polymorphic outer membrane protein	CAP03689.1	165930204
pmpG	799.06	1399.28	5682.93	2.90258	3.1459	3.75457	799.06	1787.98	5235.9	2.90258	3.25236	3.71899	311543..314581	CTL0250	polymorphic outer membrane protein	CAP03690.1	165930205
pmpH	681.88	1244.43	4776.87	2.83371	3.09497	3.67914	681.88	1664.42	4195.17	2.83371	3.22126	3.62275	314612..317632	CTL0251	polymorphic outer membrane protein	CAP03691.1	165930206
pmpI	627.22	830.65	1136.67	2.79742	2.91942	3.05563	627.22	1159.42	1272.63	2.79742	3.06424	3.1047	complement(318738..321374)	CTL0254	polymorphic outer membrane protein	CAP03693.1	165930208
polA	834.84	844.5	2308.03	2.9216	2.9266	3.36324	834.84	890.88	2605.17	2.9216	2.94982	3.41584	complement(887219..889819)	CTL0754	DNA polymerase I	CAP04192.1	165930695
prfA	623.28	643.35	314.43	2.79468	2.80845	2.49752	623.28	424.82	342.83	2.79468	2.6282	2.53508	350253..351332	CTL0278	bacterial peptide chain release factor 1	CAP03717.1	165930232
prfB	203.74	172.4	296.7	2.30908	2.23654	2.47232	203.74	192.34	379.73	2.30908	2.28407	2.57947	complement(join(853962..854999,855001..855069))	CTL0719	bacterial peptide chain release factor 2	CAP04158.1	165930661
proS	1138.46	793.45	492.67	3.05632	2.89952	2.69256	1138.46	835.96	575.73	3.05632	2.92219	2.76022	766611..768356	CTL0649	prolyl-tRNA synthetase	CAP04089.1	165930592
pth	463.9	303.35	175.63	2.66642	2.48194	2.2446	463.9	279.48	160	2.66642	2.44635	2.20412	217800..218339	CTL0169	peptidyl-tRNA hydrolase	CAP03614.1	165930130
ptsH	127.02	72.78	55.57	2.10387	1.86201	1.74484	127.02	74.94	58.53	2.10387	1.87471	1.76738	complement(703259..703588)	CTL0591	phosphocarrier protein HPr	CAP04031.1	165930536
ptsI	461.68	357.23	242.03	2.66434	2.55295	2.38387	461.68	328.68	217.1	2.66434	2.51677	2.33666	complement(701544..703259)	CTL0590	phosphoenolpyruvate-protein phosphotransferase	CAP04030.1	165930535
pyrH	2697.62	2229.62	1490.03	3.43098	3.34823	3.1732	2697.62	2154.18	1444.83	3.43098	3.33328	3.15982	complement(55810..56547)	CTL0047	uridylate kinase	CAP03491.1	165930008
radA	124.72	193.53	155.37	2.09594	2.28675	2.19137	124.72	160.4	155.2	2.09594	2.2052	2.19089	649836..651200	CTL0550	DNA repair protein	CAP03990.1	165930497
rbsU	113.92	91.95	156.9	2.0566	1.96355	2.19562	113.92	111.96	132.27	2.0566	2.04906	2.12146	981813..983765	CTL0851	sigma regulatory family protein-PP2C phosphatase	CAP04288.1	165930791
rbsV	8.92	17.55	26.5	0.950365	1.24428	1.42325	8.92	13.5	17.37	0.950365	1.13033	1.2398	178780..179112	CTL0134	anti-sigma F factor antagonist	CAP03578.1	165930095
recF	80.78	44.25	36.4	1.9073	1.64591	1.5611	80.78	50	34.9	1.9073	1.69897	1.54283	complement(410424..411521)	CTL0330	DNA replication and repair protein	CAP03769.1	165930283
ribA	846.66	639.27	433	2.92771	2.80568	2.63649	846.66	680.54	512.73	2.92771	2.83285	2.70989	123184..124458	CTL0100	GTP cyclohydrolase II	CAP03544.1	165930061
ribC	739.86	460.65	178.1	2.86915	2.66337	2.25066	739.86	321.98	306.13	2.86915	2.50783	2.48591	complement(782561..783160)	CTL0662	riboflavin synthase alpha chain	CAP04101.1	165930604
rmuC	388.46	201.18	200.8	2.58935	2.30358	2.30276	388.46	229.26	240.97	2.58935	2.36033	2.38196	complement(251440..252723)	CTL0197	DNA recombination protein	CAP03641.1	165930157
rnhC	152.6	74.22	70.03	2.18355	1.87052	1.84528	152.6	111.02	77.93	2.18355	2.0454	1.8917	complement(330463..331365)	CTL0263	ribonuclease HIII	CAP03702.1	165930217
rnpA_1	201.74	154.65	73.7	2.30479	2.18935	1.86747	201.74	119.08	72.97	2.30479	2.07584	1.86314	complement(200497..200859)	CTL0153	ribonuclease P protein component	CAP03597.1	165930114
rnpA_2	76.74	55.72	26.57	1.88502	1.74601	1.42439	76.74	33.16	30.43	1.88502	1.52061	1.4833	complement(200872..201009)	CTL0153A	ribonuclease P protein component	CAP03598.1	165930115
rplB	2887.8	2660.28	1224.97	3.46057	3.42493	3.08813	2887.8	2237.78	1363.83	3.46057	3.34982	3.13476	complement(912369..913223)	CTL0787	LSU ribosomal protein L2P	CAP04225.1	165930728
rplC	1703.46	1406	773.43	3.23133	3.14799	2.88842	1703.46	1284.1	779.47	3.23133	3.1086	2.8918	complement(914275..914940)	CTL0790	LSU ribosomal protein L3P	CAP04228.1	165930731
rplD	1952.24	1227.33	906.07	3.29053	3.08896	2.95716	1952.24	1472.82	838.9	3.29053	3.16815	2.92371	complement(913598..914266)	CTL0789	LSU ribosomal protein L1E	CAP04227.1	165930730
rplE	1113.44	940.98	452.17	3.04667	2.97358	2.6553	1113.44	890.54	453.5	3.04667	2.94965	2.65658	complement(908869..909411)	CTL0778	LSU ribosomal protein L5P	CAP04216.1	165930719
rplL	877.14	1608.43	709.27	2.94307	3.2064	2.85081	877.14	1121.04	576.1	2.94307	3.04962	2.7605	complement(677290..677682)	CTL0568	LSU ribosomal protein L12P (L7/L12)	CAP04008.1	165930514
rplM	1163.66	714.78	566.8	3.06583	2.85417	2.75343	1163.66	935.6	560.03	3.06583	2.97109	2.74821	463918..464370	CTL0380	LSU ribosomal protein L13P	CAP03820.1	165930334
rplN	853.42	1173.3	285.33	2.93116	3.06941	2.45535	853.42	590.14	347.43	2.93116	2.77096	2.54087	complement(909761..910129)	CTL0780	LSU ribosomal protein L14P	CAP04218.1	165930721
rplT	394.56	651.42	249.93	2.59611	2.81386	2.39782	394.56	336.6	252.07	2.59611	2.52711	2.40152	262702..263073	CTL0207	LSU ribosomal protein L20P	CAP03651.1	165930167
rplU	341.6	192.25	107.93	2.53352	2.28387	2.03314	341.6	213.7	119.13	2.53352	2.3298	2.07602	complement(807932..808255)	CTL0677	LSU ribosomal protein L21P	CAP04116.1	165930619
rplV	809.14	789.85	399.37	2.90802	2.89754	2.60138	809.14	641.8	461.87	2.90802	2.8074	2.66452	complement(911743..912078)	CTL0785	LSU ribosomal protein L22P	CAP04223.1	165930726
rplW	744.56	829.05	349.83	2.8719	2.91858	2.54386	744.56	551.3	327.3	2.8719	2.74139	2.51495	complement(913247..913582)	CTL0788	LSU ribosomal protein L23P	CAP04226.1	165930729
rplY	778.36	744.3	275.5	2.89118	2.87175	2.44012	778.36	572.84	253.6	2.89118	2.75803	2.40415	217235..217792	CTL0168	LSU ribosomal protein L25	CAP03613.1	165930129
rpmA	346.66	209.25	135.53	2.5399	2.32067	2.13204	346.66	218.78	129.07	2.5399	2.34001	2.11083	complement(807650..807901)	CTL0676	LSU ribosomal protein L27P	CAP04115.1	165930618
rpmB	84.08	87.2	35.53	1.92469	1.94052	1.5506	84.08	66.06	31.83	1.92469	1.81994	1.50284	complement(421901..422170)	CTL0341	LSU ribosomal protein L28P	CAP03781.1	165930295
rpmJ	54.74	80.4	13.97	1.7383	1.90526	1.1452	54.74	31.2	17	1.7383	1.49415	1.23045	201486..201623	CTL0154	LSU ribosomal protein L36P	CAP03599.1	165930116
rpoN	383.16	185.35	171.63	2.58338	2.26799	2.23459	383.16	193.1	162.43	2.58338	2.28578	2.21067	1007568..1008878	CTL0873	RNA polymerase sigma-54 factor	CAP04310.1	165930812
rpsB	2577.94	1842.25	1224.9	3.41127	3.26535	3.0881	2577.94	2042.96	1031.9	3.41127	3.31026	3.01364	complement(57405..58253)	CTL0049	SSU ribosomal protein S2	CAP03493.1	165930010
rpsD	1232.48	1063.8	546.33	3.09078	3.02686	2.73746	1232.48	933.96	523.7	3.09078	2.97033	2.71908	complement(1031988..1032617)	CTL0890	SSU ribosomal protein S4P	CAP04327.1	165930829
rpsK	899.08	1749.65	660.77	2.9538	3.24295	2.82005	899.08	883.44	657.6	2.9538	2.94618	2.81796	complement(904299..904697)	CTL0770	SSU ribosomal protein S11P	CAP04208.1	165930711
rpsM	651.16	656.42	342.6	2.81369	2.81718	2.53479	651.16	526.9	352.33	2.81369	2.72173	2.54695	complement(904719..905087)	CTL0771	SSU ribosomal protein S13P	CAP04209.1	165930712
rpsO	189.98	483.95	222.97	2.27871	2.6848	2.34825	189.98	192.48	147.27	2.27871	2.28439	2.16811	complement(274855..275124)	CTL0215	SSU ribosomal protein S15P	CAP03659.1	165930175
rpsT	167.38	195.55	47.2	2.2237	2.29126	1.67394	167.38	84.52	38.3	2.2237	1.92696	1.5832	1016201..1016497	CTL0881	SSU ribosomal protein S20P	CAP04318.1	165930820
ruvB	202.18	296.9	280.6	2.30574	2.47261	2.44809	202.18	271.46	294.57	2.30574	2.43371	2.46919	366259..367263	CTL0296	Holliday junction ATP-dependent DNA helicase	CAP03735.1	165930249
scc1	4.78	11.98	36.87	0.679428	1.07846	1.56667	4.78	13.08	27.43	0.679428	1.11661	1.43823	complement(423906..424346)	CTL0343	type III secretion chaperone	CAP03783.1	165930297
scc2	25.56	25.3	114.23	1.40756	1.40312	2.05778	25.56	22.4	52.67	1.40756	1.35025	1.72156	967270..967968	CTL0839	type III secretion chaperone (low calcium response protein H)	CAP04276.1	165930779
sctJ	285.04	469.62	1198.97	2.45491	2.67175	3.07881	285.04	579.96	944.7	2.45491	2.7634	2.97529	950047..951024	CTL0822	type III secretion system protein, membrane component	CAP04259.1	165930762
sctL	47.42	68.03	199.9	1.67596	1.8327	2.30081	47.42	111.46	176.83	1.67596	2.04712	2.24756	952137..952808	CTL0824	type III secretion system protein	CAP04261.1	165930764
sctN	692.76	719.33	1344.77	2.84058	2.85693	3.12865	692.76	886.52	1343.57	2.84058	2.94769	3.12826	44796..46124	CTL0038	ATP synthase (predicted TTSS protein)	CAP03482.1	165929999
sctQ	235.28	247.92	549.07	2.37159	2.39431	2.73963	235.28	305.16	418.2	2.37159	2.48453	2.62138	47518..48639	CTL0041	Type III secretion component, basal body	CAP03485.1	165930002
sctR	45.26	57.3	233.77	1.65571	1.75815	2.36879	45.26	116.36	195.3	1.65571	2.0658	2.2907	952821..953741	CTL0825	type III secretion system, membrane protein	CAP04262.1	165930765
sctS	4.92	16.45	20.3	0.691965	1.21617	1.3075	4.92	17.26	18.27	0.691965	1.23704	1.26174	953753..954037	CTL0826	type III secretion system, membrane protein	CAP04263.1	165930766
sctT	38.06	70.58	95.5	1.58047	1.84868	1.98	38.06	66.44	94.03	1.58047	1.82243	1.97327	954044..954913	CTL0827	type III secretion system, membrane protein	CAP04264.1	165930767
sctU	100.76	164	258.43	2.00329	2.21484	2.41234	100.76	127.44	206.83	2.00329	2.10531	2.31561	complement(427793..428875)	CTL0346	type III secretion system inner membrane protein	CAP03786.1	165930300
sdhB	32.46	27.53	58.07	1.51135	1.43981	1.76395	32.46	35.08	57.33	1.51135	1.54506	1.75838	complement(988674..989372)	CTL0854	succinate dehydrogenase iron-sulfur protein	CAP04291.1	165930794
sodM	403.6	715.42	486.17	2.60595	2.85456	2.68679	403.6	442.42	435.2	2.60595	2.64583	2.63869	complement(645896..646516)	CTL0546	superoxide dismutase	CAP03986.1	165930493
sohB	267.26	366.2	672.27	2.42693	2.56372	2.82754	267.26	272.42	937.07	2.42693	2.43524	2.97177	complement(889836..890831)	CTL0755	exported protease IV	CAP04193.1	165930696
sucA	49.12	94.32	525.87	1.69126	1.9746	2.72088	49.12	166.36	336.9	1.69126	2.22105	2.5275	383234..385945	CTL0310	2-oxoglutarate dehydrogenase E1 component	CAP03749.1	165930263
sucB_1	28.7	90.47	380.5	1.45788	1.9565	2.58035	28.7	119.24	273.83	1.45788	2.07642	2.43748	385949..387046	CTL0311	dihydrolipoamide succinyltransferase component (E2) of 2-oxoglutarate dehydrogenase complex	CAP03750.1	165930264
sucC	30.82	56.25	290.57	1.48883	1.75012	2.46325	30.82	76.42	283.93	1.48883	1.88321	2.45321	244619..245779	CTL0193	succinyl-CoA synthetase beta chain	CAP03637.1	165930153
sucD	43.64	71.03	457.63	1.63988	1.85144	2.66051	43.64	112.5	383.17	1.63988	2.05115	2.58339	245794..246669	CTL0194	succinyl-CoA synthetase alpha chain	CAP03638.1	165930154
surE	100.94	108.05	165.07	2.00406	2.03362	2.21767	100.94	103.2	153.33	2.00406	2.01368	2.18563	565363..566214	CTL0470	5'-nucleotidase	CAP03909.1	165930416
tarp	184.42	86.35	702.6	2.26581	1.93626	2.84671	184.42	127.5	487.63	2.26581	2.10551	2.68809	849494..852511	CTL0716	Translocated actin-recruiting phosphoprotein	CAP04155.1	165930658
tgt	170.28	104.92	62.77	2.23116	2.02086	1.79775	170.28	124.9	69.1	2.23116	2.09656	1.83948	complement(535086..536204)	CTL0445	queuine tRNA-ribosyltransferase	CAP03884.1	165930391
tig	1859.62	1408.35	664.57	3.26942	3.14871	2.82254	1859.62	1259.06	639.2	3.26942	3.10005	2.80564	complement(92945..94273)	CTL0076	trigger factor (chaperone)	CAP03520.1	165930037
tktB	1784.64	1141.3	721.5	3.25155	3.0574	2.85824	1784.64	1185.08	903.8	3.25155	3.07375	2.95607	161262..163262	CTL0119	transketolase	CAP03563.1	165930080
topA	1779.46	904.4	647.13	3.25029	2.95636	2.81099	1779.46	677.22	660.63	3.25029	2.83073	2.81996	17072..19645	CTL0011	DNA topoisomerase I	CAP03455.1	165929972
trmB	120.74	38.23	26.87	2.08185	1.5824	1.42927	120.74	49.54	26.77	2.08185	1.69496	1.42765	258634..259308	CTL0201	tRNA (m(7)G46) methyltransferase	CAP03645.1	165930161
trpA	96.04	95.82	80.47	1.98245	1.98146	1.90563	96.04	203.22	253.93	1.98245	2.30797	2.40471	513211..513972	CTL0424	Tryptophan synthase alpha chain	CAP03862.1	165930370
trpB	121.04	86.45	93.37	2.08293	1.93676	1.97021	121.04	293.18	321.13	2.08293	2.46713	2.50668	512040..513218	CTL0423	tryptophan synthase beta chain	CAP03861.1	165930369
trpC	171.84	187.68	75.33	2.23512	2.27342	1.87697	171.84	109.96	73.77	2.23512	2.04123	1.86788	complement(687086..687712)	CTL0581	N-(5'-phosphoribosyl)anthranilate isomerase	CAP04020.1	165930525
truB	545.84	471.35	259.43	2.73707	2.67334	2.41402	545.84	372.36	259.77	2.73707	2.57096	2.41459	complement(431103..431828)	CTL0349	tRNA pseudouridine synthase B	CAP03789.1	165930303
trxA	226.7	107.27	160.57	2.35545	2.03048	2.20566	226.7	152.66	144.47	2.35545	2.18373	2.15978	924605..924913	CTL0801	thioredoxin	CAP04239.1	165930742
tsf	2465.08	1804.28	1281.63	3.39183	3.2563	3.10776	2465.08	2062.7	1122.6	3.39183	3.31444	3.05023	complement(56560..57408)	CTL0048	translation elongation factor TS	CAP03492.1	165930009
tsp	37.42	27.67	140.13	1.5731	1.44201	2.14653	37.42	28	59.83	1.5731	1.44716	1.77692	827873..829822	CTL0700	carboxy-terminal processing protease	CAP04139.1	165930642
ubiE	313.04	186.2	116.6	2.4956	2.26998	2.0667	313.04	156.76	151.47	2.4956	2.19524	2.18033	816388..817077	CTL0687	ubiquinone/menaquinone biosynthesis methyltransferase	CAP04126.1	165930629
This list only includes genes that showed a significant change in gene expression during normal mid-cycle development, p-value ≤ 0.01, in the following EdgeR comparisons: 12h vs 18h, 12h vs 15h, 15h vs 18h.
This log10 expression values were used to create the heatmaps in Figure 2A.
* indicates that the gene had at least one log10 value that was greater than the 4.5 threshhold displayed in the Figure 2A heatmaps.
Log10 values greater thant the 4.5 threshhold shown in the Figure 1A heatmaps are displayed in bold.
