# Supplementary material for: Genomewide Transcriptional Responses of Iron-Starved Chlamydia trachomatis Reveal Prioritization of Metabolic Precursor Synthesis over Protein Translation
Source: mSystems. 2018 Feb 13;3(1):e00184-17. doi: 10.1128/mSystems.00184-17 (PMC5811630; doi:10.1128/mSystems.00184-17)
Supplement: TABLE S3 [file sys001182180st3.xlsx]

## Sheet: Sheet1
Supplemental Table 3. Transcriptional profile of early to mid-cycle C.trachomatis during normal development.
	EDGE test: 9h v 12h			EDGE test: 12h v 15h			EDGE test: 12h v 18h			EDGE test: 15h v 18h			9h Untreated samples								12h Untreated samples												15h Untreated samples										18h Untreated samples
Feature ID	P-value	Fold change	FDR p-value correction	P-value	Fold change	FDR p-value correction	P-value	Fold change	FDR p-value correction	P-value	Fold change	FDR p-value correction	9h_01 NEV	9h_01 Unique reads	9h_02 NEV	9h_02 Unique reads	9h_03 NEV	9h_03 Unique reads	9h Normalized means	9h Std Dev Normalized means	12h_01 NEV	12h_01 Unique reads	12h_02 NEV	12h_02 Unique reads	12h_03 NEV	12h_03 Unique reads	12h_04 NEV	12h_04 Unique reads	12h_05 NEV	12h_05 Unique reads	12h Normalized means	12h Std Dev Normalized means	15h_01 NEV	15h_01 Unique reads	15h_02 NEV	15h_02 Unique reads	15h_03 NEV	15h_03 Unique reads	15h_04 NEV	15h_04 Unique reads	15h Normalized means	15h Std Dev Normalized means	18h_01 NEV	18h_01 Unique reads	18h_02 NEV	18h_02 Unique reads	18h_03 NEV	18h_03 Unique reads	18h Normalized means
aas	0.61	1.09	0.84	0.84	1.04	0.96	0.00129	1.56	0.00451	0.00549	1.49	0.02	286.8	42	295.9	69	222.5	36	268.4	40.0101	364.4	706	278.8	619	309.6	327	322.9	204	331.2	120	321.38	31.2301	266.1	62	209.4	28	380.9	487	309.7	1281	291.52	72.3629	435.1	1763	381	381	438.2	2304	418.1
accA	0.06	1.57	0.23	0.24	1.28	0.55	0.18	1.29	0.3	0.87	1	0.94	54.6	8	98.6	23	86.5	14	79.9	22.7304	109.4	212	145.9	324	124	131	156.7	99	176.6	64	142.52	26.523	115.9	27	89.7	12	191.6	245	213.2	882	152.6	59.1514	177.7	720	175	175	108	568	153.57
accB	0.15	-1.41	0.42	0.43	1.18	0.72	0.15	1.31	0.25	0.6	1.11	0.74	136.5	20	98.6	23	68	11	101.03	34.3148	76.9	149	54	120	72	76	96.6	61	102.1	37	80.32	19.4491	94.4	22	59.8	8	90.7	116	78.8	326	80.92	15.5768	69.8	283	84	84	101.8	535	85.2
accC	0.41	-1.17	0.71	0.46	1.14	0.73	0.82	-1.04	0.88	0.38	-1.19	0.54	232.1	34	338.8	79	234.9	38	268.6	60.8111	215.2	417	251.7	559	248.1	262	360.9	228	190.4	69	253.26	65.2215	214.6	50	209.4	28	308.1	394	285.5	1181	254.4	49.8663	182.6	740	201	201	230.5	1212	204.7
accD	0.75	1.08	0.91	0.43	1.18	0.72	0.33	-1.23	0.47	0.11	-1.44	0.23	150.2	22	248.7	58	241.1	39	213.33	54.807	142.5	276	248.6	552	227.2	240	395.7	250	262.2	95	255.24	91.2662	171.7	40	276.7	37	263.5	337	345	1427	264.23	71.2779	173.2	702	199	199	152.9	804	175.03
acpP	0.02	2.78	0.12	0.62	1.19	0.85	0.76	-1.11	0.84	0.47	-1.33	0.62	13.7	2	12.9	3	24.7	4	17.1	6.59394	25.8	50	72.5	161	79.5	84	39.6	25	35.9	13	50.66	23.8062	25.7	6	29.9	4	56.3	72	85.1	352	49.25	27.4709	49.4	200	46	46	22.3	117	39.23
acpS	0.22	1.69	0.5	0.04	1.51	0.23	0.39	1.18	0.52	0.28	-1.28	0.43	13.7	2	12.9	3	12.4	2	13	0.655744	27.4	53	16.7	37	27.5	29	26.9	17	24.8	9	24.66	4.58181	42.9	10	22.4	3	30.5	39	33.8	140	32.4	8.48175	22.9	93	31	31	20.5	108	24.8
adk	0.57	1.2	0.83	0.37	1.21	0.68	0.09	-1.48	0.16	0.02	-1.78	0.05	34.1	5	34.3	8	80.4	13	49.6	26.6738	52.1	101	59.4	132	72.9	77	79.1	50	60.7	22	64.84	10.9242	120.2	28	37.4	5	61	78	63.3	262	70.47	35.1558	29.6	120	39	39	41.7	219	36.77
ahpC	0.12	1.53	0.37	0.62	1.13	0.85	0.06	-1.64	0.12	0.03	-1.86	0.08	300.4	44	278.8	65	278.2	45	285.8	12.6475	303.5	588	435	966	426.1	450	728.1	460	494	179	477.34	156.362	218.9	51	291.6	39	402.8	515	977.8	4045	472.77	345.072	277.9	1126	283	283	176.5	928	245.8
alaS	0.54	1.13	0.8	0.33	1.19	0.66	0.96	1.01	0.99	0.41	-1.18	0.57	157	23	287.3	67	296.7	48	247	78.0839	238.5	462	303.5	674	361.7	382	387.8	245	256.7	93	309.64	64.6538	317.6	74	231.8	31	348	445	393.1	1626	322.62	68.032	231.2	937	246	246	308.5	1622	261.9
amiA	2.4e-05	2.14	0.00098	0.25	-1.17	0.57	0.00234	-1.57	0.00756	0.07	-1.34	0.17	184.3	27	167.3	39	105.1	17	152.23	41.6943	421.2	816	350.8	779	365.5	386	288.1	182	361.5	131	357.42	47.4313	231.7	54	239.3	32	300.3	384	301.4	1247	268.17	37.8599	182.1	738	176	176	211.7	1113	189.93
amn	0.00309	-2.09	0.03	0.8	-1.12	0.94	0.38	1.22	0.51	0.29	1.37	0.45	177.5	26	145.8	34	197.8	32	173.7	26.2074	134.7	261	68	151	72	76	52.2	33	132.5	48	91.88	38.8056	115.9	27	82.3	11	81.3	104	34.1	141	78.4	33.6272	84.4	342	111	111	85.6	450	93.67
apbE	0.25	1.58	0.55	0.00651	-2.21	0.08	0.1	-1.58	0.18	0.29	1.4	0.45	27.3	4	17.2	4	43.3	7	29.27	13.1607	79	153	49.1	109	43.6	46	15.8	10	55.2	20	48.54	22.742	8.6	2	29.9	4	18.8	24	22.7	94	20	8.88257	22.2	90	25	25	30.4	160	25.87
araD	0.5	-1.16	0.77	0.33	1.16	0.66	0.02	-1.46	0.06	0.00324	-1.7	0.01	136.5	20	85.8	20	92.7	15	105	27.4971	88.8	172	99.1	220	80.5	85	107.6	68	118.7	43	98.94	15.0693	141.6	33	89.7	12	92.3	118	94.5	391	104.53	24.7944	54.5	221	51	51	61.2	322	55.57
argS	0.21	1.31	0.5	0.22	-1.31	0.53	0.05	-1.47	0.1	0.49	-1.12	0.64	177.5	26	210.1	49	129.8	21	172.47	40.3859	332.4	644	214.8	477	214	226	273.8	173	212.5	77	249.5	53.1419	145.9	34	299.1	40	164.2	210	117	484	181.55	80.7396	135.5	549	147	147	146.3	769	142.93
aroA	0.00516	-1.96	0.05	0.06	1.39	0.29	0.000404	-2.05	0.00164	1.44e-06	-2.84	1.7e-05	75.1	11	77.2	18	117.5	19	89.93	23.8965	44.9	87	36.9	82	55.9	59	66.5	42	52.4	19	51.32	11.1996	73	17	82.3	11	65.7	84	50	207	67.75	13.6447	19	77	26	26	18.6	98	21.2
aroB	0.43	-1.38	0.73	0.71	1.03	0.9	0.52	1.17	0.63	0.91	1.14	0.97	41	6	30	7	6.2	1	25.73	17.788	23.7	46	18	40	13.3	14	30.1	19	16.6	6	20.34	6.62518	30	7	22.4	3	21.1	27	13.8	57	21.82	6.63545	18	73	22	22	20.7	109	20.23
aroC	1	1.01	1	0.08	-1.5	0.32	0.67	-1.09	0.76	0.21	1.37	0.35	27.3	4	42.9	10	37.1	6	35.77	7.88501	47.5	92	39.2	87	37.9	40	33.2	21	44.2	16	40.4	5.57629	12.9	3	29.9	4	32.1	41	21.5	89	24.1	8.7529	21.7	88	26	26	43.4	228	30.37
aroE	0.7	1.21	0.89	0.81	-1.2	0.95	0.44	1.19	0.57	0.37	1.44	0.53	61.4	9	17.2	4	43.3	7	40.63	22.2203	87.7	170	45	100	41.7	44	41.2	26	30.4	11	49.2	22.2125	51.5	12	74.8	10	30.5	39	23.7	98	45.12	23.0519	49.1	199	53	53	51	268	51.03
aroG	0.43	-1.33	0.73	0.95	1.08	1	0.53	1.19	0.64	0.64	1.11	0.77	88.8	13	21.4	5	12.4	2	40.87	41.7547	26.8	52	33.8	75	36.9	39	38	24	19.3	7	30.96	7.84493	8.6	2	22.4	3	39.9	51	37.5	155	27.1	14.5641	47.1	191	29	29	18.4	97	31.5
aroL	0.8	-1.1	0.94	0.00101	-3.11	0.02	0.04	-1.82	0.08	0.2	1.71	0.34	6.8	1	12.9	3	68	11	29.23	33.7112	31	60	28.8	64	31.2	33	23.7	15	24.8	9	27.9	3.48425	8.6	2	7.5	1	10.9	14	6.5	27	8.38	1.88922	10.6	43	13	13	15.4	81	13
artJ	0.08	1.56	0.28	0.28	1.27	0.6	0.19	-1.35	0.3	0.03	-1.7	0.08	157	23	133	31	185.5	30	158.5	26.2821	191	370	333.7	741	286.9	303	224.8	142	317.4	115	270.76	60.9738	175.9	41	201.9	27	256.5	328	539.3	2231	293.4	167.339	193.5	784	195	195	117.9	620	168.8
asd	0.61	1.09	0.84	0.31	-1.15	0.64	3.54e-07	-2.27	2.84e-06	7.51e-05	-1.97	0.000587	375.5	55	308.8	72	364.7	59	349.67	35.8012	328.3	636	448.5	996	413.8	437	403.6	255	505.1	183	419.86	64.7504	193.1	45	336.5	45	363.6	465	381.9	1580	318.77	85.834	171.8	696	150	150	140.7	740	154.17
aspC_1	0.15	-1.27	0.42	0.92	1	1	0.26	-1.18	0.4	0.26	-1.18	0.42	286.8	42	223	52	272	44	260.6	33.3928	187.4	363	241.8	537	223.5	236	197.9	125	276	100	225.32	35.4723	197.4	46	239.3	32	205.7	263	179.1	741	205.38	25.1991	140.9	571	171	171	166.4	875	159.43
aspC_2	0.46	-1.23	0.73	0.43	-1.19	0.72	7.82e-05	2.18	0.000386	2.99e-05	2.59	0.000258	95.6	14	38.6	9	49.5	8	61.23	30.2573	60.9	118	47.7	106	41.7	44	36.4	23	82.8	30	53.9	18.559	42.9	10	29.9	4	56.3	72	28.8	119	39.48	12.9157	113	458	96	96	78.7	414	95.9
aspS	0.46	1.16	0.73	0.97	-1.01	1	0.79	-1.05	0.86	0.84	-1.03	0.91	293.6	43	265.9	62	395.6	64	318.37	68.3049	500.1	969	370.2	822	402.4	425	413.1	261	317.4	115	400.64	66.9069	360.5	84	358.9	48	345.7	442	355.3	1470	355.1	6.63325	268	1086	248	248	444.3	2336	320.1
atoC	0.07	-2.36	0.26	0.45	1.28	0.72	0.000222	3.58	0.000968	0.02	2.8	0.06	20.5	3	25.7	6	18.5	3	21.57	3.71663	13.4	26	10.4	23	10.4	11	6.3	4	8.3	3	9.76	2.65387	0	0	29.9	4	22.7	29	3.4	14	14	14.5701	24.4	99	44	44	25.5	134	31.3
atoS	0.11	-2.04	0.36	0.58	1.24	0.83	0.000246	3.56	0.00106	0.00769	2.87	0.03	34.1	5	17.2	4	37.1	6	29.47	10.7286	19.6	38	8.1	18	15.1	16	0	0	41.4	15	16.84	15.603	21.5	5	15	2	24.2	31	10.4	43	17.78	6.2516	38.5	156	45	45	54	284	45.83
atpA	0.7	-1.07	0.89	0.34	1.17	0.66	0.01	1.55	0.03	0.16	1.32	0.3	239	35	210.1	49	247.3	40	232.13	19.5275	315.9	612	184.2	409	224.4	237	269.1	170	179.4	65	234.6	58.0758	270.4	63	246.8	33	247.1	316	230.4	953	248.68	16.4514	245.3	994	226	226	443.9	2334	305.07
atpB	0.59	-1.14	0.83	0.33	1.23	0.66	0.96	1.01	0.98	0.42	-1.22	0.58	204.8	30	163	38	98.9	16	155.57	53.3399	86.7	168	151.8	337	160	169	245.3	155	93.8	34	147.52	63.8747	124.5	29	127.1	17	219.8	281	171.6	710	160.75	44.9111	127.6	517	112	112	138.5	728	126.03
atpD	0.04	2.12	0.19	0.17	1.46	0.45	0.8	-1.07	0.87	0.12	-1.55	0.25	6.8	1	21.4	5	30.9	5	19.7	12.1396	20.6	40	51.3	114	44.5	47	68.1	43	58	21	48.5	17.8652	34.3	8	52.3	7	64.1	82	81.5	337	58.05	19.8631	49.6	201	32	32	29.3	154	36.97
atpE	0.35	1.26	0.65	0.26	-1.25	0.58	0.52	-1.16	0.63	0.7	1.07	0.82	252.6	37	175.8	41	68	11	165.47	92.7328	282.3	547	205.4	456	204.5	216	213.7	135	220.8	80	225.34	32.5286	180.2	42	67.3	9	173.6	222	200.9	831	155.5	59.9391	121.9	494	131	131	233.2	1226	162.03
atpI	0.39	-1.18	0.69	0.04	1.43	0.22	0.57	1.1	0.68	0.18	-1.3	0.32	252.6	37	188.7	44	166.9	27	202.73	44.5401	119.7	232	239.6	532	250.9	265	186.8	118	127	46	184.8	61.1455	278.9	65	186.9	25	239.3	306	241.5	999	236.65	37.8183	179.6	728	169	169	168.7	887	172.43
atpK	0.98	1	1	0.83	-1.04	0.95	0.22	1.28	0.35	0.19	1.34	0.33	116.1	17	72.9	17	142.2	23	110.4	34.9999	123.9	240	94.6	210	112.7	119	170.9	108	91.1	33	118.64	32.1342	115.9	27	74.8	10	106.4	136	105.2	435	100.58	17.8375	135.7	550	75	75	169.3	890	126.67
bioF	0.67	1.11	0.88	0.04	1.33	0.23	0.78	1.03	0.86	0.12	-1.29	0.25	122.9	18	98.6	23	111.3	18	110.93	12.1541	118.2	229	168.9	375	159.1	168	104.5	66	110.4	40	132.22	29.6185	167.4	39	194.4	26	150.9	193	146.5	606	164.8	21.6873	114.5	464	129	129	107.3	564	116.93
birA	0.84	1.12	0.96	0.02	-2.12	0.14	0.89	-1.06	0.94	0.04	1.99	0.11	68.3	10	34.3	8	55.6	9	52.73	17.1803	140.4	272	42.3	94	43.6	46	26.9	17	60.7	22	62.78	45.0107	42.9	10	0	0	36	46	21.5	89	25.1	18.9615	44.7	181	35	35	68.5	360	49.4
brnQ	0.01	-1.59	0.09	0.43	1.12	0.72	0.34	-1.19	0.48	0.12	-1.33	0.24	320.9	47	253	59	259.6	42	277.83	37.4425	128.5	249	234.2	520	244.3	258	182	115	160.1	58	189.82	49.0974	188.8	44	231.8	31	163.4	209	194.1	803	194.53	28.2321	119.9	486	164	164	124.4	654	136.1
cafE	0.16	1.3	0.44	0.58	1.09	0.83	0.29	-1.19	0.43	0.14	-1.3	0.27	136.5	20	227.3	53	234.9	38	199.57	54.7494	218.8	424	354.9	788	340.9	360	281.7	178	248.4	90	288.94	58.451	266.1	62	231.8	31	297.2	380	320.3	1325	278.85	38.4321	217.4	881	198	198	196.7	1034	204.03
cdsA	0.03	-1.81	0.17	0.83	-1.01	0.95	0.06	1.6	0.12	0.14	1.61	0.27	122.9	18	175.8	41	123.6	20	140.77	30.3418	74.3	144	71.6	159	80.5	85	110.8	70	99.4	36	87.32	17.0322	64.4	15	179.5	24	65.7	84	39.4	163	87.25	62.6796	67.6	274	119	119	161.9	851	116.17
clpB	0.07	1.43	0.26	0.09	1.33	0.34	5.02e-05	2.04	0.000264	0.02	1.53	0.06	587.2	86	523.2	122	432.7	70	514.37	77.6279	1027.6	1991	732.7	1627	786.8	831	759.8	480	698.3	253	801.04	130.823	1060	247	463.6	62	1231.7	1575	1042.6	4313	949.48	334.969	1281.5	5193	1163	1163	1670.8	8785	1371.77
clpC	0.69	1.1	0.88	3.13e-07	2.42	9.37e-05	5.55e-30	7.97	4.54e-28	4e-10	3.29	9.47e-09	184.3	27	210.1	49	185.5	30	193.3	14.5616	252.4	489	250.8	557	268	283	251.7	159	132.5	48	231.08	55.5646	437.7	102	321.5	43	814.1	1041	446.7	1848	505	213.809	1744.7	7070	1602	1602	1358.3	7142	1568.33
clpP_1	0.02	1.47	0.14	0.63	-1.06	0.85	0.82	-1.03	0.88	0.84	1.02	0.92	204.8	30	214.4	50	222.5	36	213.9	8.86059	247.7	480	355.8	790	375.9	397	373.5	236	389.1	141	348.4	57.5283	244.6	57	239.3	32	353.5	452	310.9	1286	287.07	54.9742	266.8	1081	320	320	259.6	1365	282.13
clpP_2	0.08	-1.35	0.29	0.13	1.24	0.41	0.34	1.17	0.48	0.66	-1.07	0.79	361.9	53	493.2	115	364.7	59	406.6	75.0109	412.9	800	348.6	774	286.9	303	280.2	177	336.7	122	333.06	53.745	381.9	89	463.6	62	379.3	485	286.2	1184	377.75	72.5057	284.8	1154	274	274	414.6	2180	324.47
clpX	0.35	1.23	0.65	0.63	1.11	0.85	0.49	1.14	0.61	0.82	1.03	0.91	239	35	304.5	71	309.1	50	284.2	39.2119	258.1	500	458.5	1018	458.3	484	341.9	216	411.2	149	385.6	85.7628	309	72	164.5	22	513.8	657	502.8	2080	372.52	167.571	403	1633	451	451	258.7	1360	370.9
cmk	0.98	1.01	1	0.6	1.1	0.84	0.41	1.23	0.54	0.82	1.12	0.91	41	6	72.9	17	18.5	3	44.13	27.335	34.1	66	42.8	95	62.5	66	85.5	54	27.6	10	50.5	23.5672	47.2	11	89.7	12	48.5	62	35.3	146	55.17	23.7708	43.7	177	74	74	43	226	53.57
copB	0.02	-2.71	0.12	0.91	-1.13	1	3.85e-22	14.76	1.24e-20	1.5e-15	16.67	9.65e-14	27.3	4	17.2	4	30.9	5	25.13	7.10235	8.3	16	11.3	25	9.5	10	9.5	6	11	4	9.92	1.22963	4.3	1	15	2	10.2	13	6.3	26	8.95	4.71911	197.4	800	117	117	55	289	123.13
copB2	0.2	-1.34	0.49	0.04	-1.66	0.23	3.31e-06	-2.48	2.23e-05	0.03	-1.5	0.1	109.2	16	85.8	20	74.2	12	89.73	17.8284	86.2	167	52.2	116	73.9	78	68.1	43	88.3	32	73.74	14.6889	64.4	15	52.3	7	35.2	45	31.4	130	45.83	15.3615	21.7	88	24	24	27.4	144	24.37
copD	0.21	-1.51	0.5	0.72	-1.23	0.9	8.13e-10	4.41	9.49e-09	5.61e-08	5.44	9.33e-07	54.6	8	38.6	9	55.6	9	49.6	9.53939	47	91	26.1	58	25.6	27	28.5	18	55.2	20	36.48	13.7014	34.3	8	52.3	7	18.8	24	20.8	86	31.55	15.4515	204.1	827	110	110	78.9	415	131
copD2	0.17	1.37	0.45	0.44	-1.15	0.72	0.55	-1.13	0.66	0.9	1.02	0.95	75.1	11	133	31	80.4	13	96.17	32.0085	207.5	402	148.6	330	143	151	90.2	57	151.8	55	148.22	41.5952	150.2	35	59.8	8	139.2	178	103.2	427	113.1	40.8106	101.4	411	119	119	111.6	587	110.67
cpa	6.56e-05	2.23	0.00216	0.02	1.49	0.13	0.05	1.42	0.1	0.8	-1.05	0.9	239	35	343.1	80	129.8	21	237.3	106.66	544.5	1055	675.5	1500	790.6	835	517.6	327	414	150	588.44	146.481	716.7	167	777.7	104	786	1005	842.9	3487	780.83	51.6458	717.8	2909	732	732	656.9	3454	702.23
crpA	0.00854	6.23	0.07	0.00176	2.25	0.03	4.32e-11	5.04	6.07e-10	0.00469	2.24	0.02	0	0	4.3	1	0	0	1.43	2.48261	8.8	17	16.7	37	18.9	20	9.5	6	8.3	3	12.44	4.97273	17.2	4	44.9	6	19.6	25	30.9	128	28.15	12.664	55.3	224	73	73	41.1	216	56.47
CTL0003	1	1.03	1	0.46	-1.83	0.73	8.93e-06	5.66	5.46e-05	2.24e-05	10.37	0.000199	0	0	12.9	3	6.2	1	6.37	6.45161	3.6	7	10.4	23	17	18	6.3	4	0	0	7.46	6.54889	4.3	1	7.5	1	3.9	5	3.4	14	4.78	1.8536	49.8	202	53	53	15	79	39.27
CTL0006	0.01	-1.85	0.1	0.62	-1.19	0.85	0.7	-1.09	0.79	0.94	1.09	0.98	95.6	14	55.8	13	86.5	14	79.3	20.854	45.9	89	45.9	102	38.8	41	50.7	32	49.7	18	46.2	4.67547	21.5	5	74.8	10	36	46	30	124	40.58	23.5794	29.4	119	36	36	40.7	214	35.37
CTL0009	0.21	-1.23	0.5	0.04	-1.37	0.22	1.18e-06	-2.12	8.75e-06	0.00739	-1.55	0.03	525.7	77	390.3	91	296.7	48	404.23	115.134	336.5	652	349	775	343.7	363	315	199	463.7	168	361.58	58.5345	244.6	57	239.3	32	220.5	282	238.1	985	235.62	10.4713	147.6	598	161	161	119.8	630	142.8
CTL0010	1	1.03	1	0.11	-1.43	0.37	0.83	1.05	0.89	0.09	1.5	0.21	102.4	15	25.7	6	74.2	12	67.43	38.7951	96.5	187	65.3	145	81.4	86	34.8	22	85.6	31	72.72	23.9776	30	7	22.4	3	68	87	45	186	41.35	20.0954	76.5	310	80	80	37.1	195	64.53
CTL0012	0.7	1.08	0.89	0.12	-1.35	0.39	0.03	-1.45	0.06	0.61	-1.08	0.75	88.8	13	120.1	28	98.9	16	102.6	15.9747	147.6	286	109.9	244	91.8	97	114	72	162.8	59	125.22	29.1145	85.8	20	104.7	14	88.4	113	69.1	286	87	14.5728	65.9	267	83	83	67.5	355	72.13
CTL0013	0.5	1.31	0.77	0.1	-1.93	0.36	0.94	-1.04	0.97	0.14	1.85	0.28	6.8	1	17.2	4	0	0	8	8.66256	17	33	12.2	27	10.4	11	11.1	7	13.8	5	12.9	2.62679	4.3	1	7.5	1	8.6	11	4.8	20	6.3	2.08006	7.2	29	9	9	14.5	76	10.23
CTL0014	0.06	-1.32	0.24	0.15	-1.22	0.44	1.07e-08	-2.29	1.13e-07	4.5e-05	-1.88	0.000371	512.1	75	386	90	377.1	61	425.07	75.5043	375.2	727	344.5	765	354.1	374	286.5	181	400.2	145	352.1	42.4627	244.6	57	276.7	37	245.6	314	264.9	1096	257.95	15.6057	124.9	506	153	153	111.5	586	129.8
CTL0015	0.67	1.13	0.88	0.14	-1.38	0.42	0.000882	-1.91	0.00327	0.11	-1.39	0.23	81.9	12	60	14	86.5	14	76.13	14.1599	133.2	258	63	140	85.2	90	71.2	45	115.9	42	93.7	29.8918	90.1	21	52.3	7	60.2	77	50.3	208	63.22	18.4194	41.7	169	38	38	41.7	219	40.47
CTL0016	0.96	1.02	1	0.02	-1.45	0.17	3.39e-06	-2.12	2.24e-05	0.03	-1.46	0.08	163.9	24	154.4	36	210.2	34	176.17	29.854	177	343	221.1	491	221.6	234	186.8	118	171.1	62	195.52	24.2377	145.9	34	119.6	16	104.8	134	124.5	515	123.7	17.0049	69.3	281	95	95	72.7	382	79
CTL0017	0.48	1.24	0.75	0.13	-1.3	0.41	0.000302	-2.21	0.00127	0.05	-1.7	0.13	27.3	4	51.5	12	49.5	8	42.77	13.4318	59.9	116	66.2	147	70.1	74	34.8	22	69	25	60	14.633	34.3	8	15	2	38.3	49	54.6	226	35.55	16.272	28.9	117	21	21	17.9	94	22.6
CTL0019	0.7	1.14	0.88	0.57	1.26	0.82	0.32	1.28	0.46	0.71	1.02	0.82	20.5	3	42.9	10	24.7	4	29.37	11.9069	20.1	39	45.9	102	39.8	42	53.8	34	33.1	12	38.54	12.8282	30	7	7.5	1	56.3	72	53.2	220	36.75	22.7591	38.5	156	48	48	38.4	202	41.63
CTL0021	0.35	-2.05	0.65	0.63	1.44	0.85	0.15	2.08	0.24	0.5	1.45	0.64	20.5	3	0	0	12.4	2	10.97	10.3249	8.3	16	2.7	6	2.8	3	3.2	2	11	4	5.6	3.82296	12.9	3	0	0	8.6	11	4.8	20	6.58	5.49204	16	65	6	6	4.8	25	8.93
CTL0022	0.95	-1.03	1	0.0036	-1.67	0.05	0.07	-1.36	0.14	0.24	1.22	0.39	41	6	25.7	6	37.1	6	34.6	7.95047	30.5	59	38.7	86	32.2	34	36.4	23	46.9	17	36.94	6.45236	12.9	3	7.5	1	25.8	33	18.1	75	16.08	7.79503	24.2	98	22	22	20	105	22.07
CTL0023	0.36	-1.26	0.66	0.44	-1.33	0.72	0.49	-1.18	0.61	0.89	1.12	0.95	68.3	10	77.2	18	43.3	7	62.93	17.5756	52.1	101	69.8	155	60.6	64	39.6	25	52.4	19	54.9	11.2103	42.9	10	74.8	10	36	46	28	116	45.42	20.5079	30.4	123	52	52	39	205	40.47
CTL0025	1	-1.03	1	0.5	1.38	0.77	0.48	-1.36	0.61	0.16	-1.88	0.29	6.8	1	12.9	3	12.4	2	10.7	3.38674	2.1	4	14	31	16.1	17	11.1	7	19.3	7	12.52	6.5492	4.3	1	22.4	3	16.4	21	15.5	64	14.65	7.54917	13.1	53	5	5	3	16	7.03
CTL0026	0.59	1.55	0.83	0.9	1.09	1	0.93	1.09	0.96	1	1	1	6.8	1	4.3	1	6.2	1	5.77	1.30512	5.2	10	6.8	15	10.4	11	9.5	6	22.1	8	10.8	6.65019	0	0	29.9	4	8.6	11	8.5	35	11.75	12.7537	11.1	45	13	13	3.4	18	9.17
CTL0028	0.03	3.15	0.17	0.000111	2.49	0.00525	3.12e-13	5.17	5.73e-12	0.0064	2.07	0.03	0	0	8.6	2	0	0	2.87	4.96521	14.5	28	14.4	32	16.1	17	7.9	5	5.5	2	11.68	4.67354	34.3	8	29.9	4	35.2	45	22.5	93	30.47	5.79907	71.1	288	60	60	38.2	201	56.43
CTL0033	0.15	1.37	0.41	0.01	-1.61	0.12	0.01	1.65	0.03	5.61e-06	2.66	5.66e-05	662.3	97	669	156	488.4	79	606.57	102.39	1656.8	3210	625.5	1389	732.9	774	576.1	364	993.6	360	916.98	443.917	454.9	106	329	44	658.5	842	563	2329	501.35	141.844	1377.5	5582	1358	1358	1062.6	5587	1266.03
CTL0034	0.00123	-2.66	0.02	0.41	1.2	0.71	0.4	1.29	0.53	1	1.07	1	122.9	18	141.5	33	111.3	18	125.23	15.2346	37.2	72	45.5	101	25.6	27	80.7	51	77.3	28	53.26	24.5667	60.1	14	112.2	15	52.4	67	26.8	111	62.88	35.832	48.4	196	36	36	80.6	424	55
CTL0035	0.94	1.04	1	0.94	1.06	1	8e-05	2.87	0.000393	0.000232	2.71	0.00158	68.3	10	60	14	24.7	4	51	23.1515	82.6	160	52.2	116	50.2	53	45.9	29	60.7	22	58.32	14.6016	55.8	13	0	0	95.4	122	50.5	209	50.42	39.1336	122.4	496	112	112	186.6	981	140.33
CTL0036	0.06	1.59	0.24	0.08	1.39	0.32	3.1e-13	3.9	5.73e-12	3.55e-07	2.79	5.14e-06	116.1	17	85.8	20	49.5	8	83.8	33.345	208	403	103.1	229	117.4	124	164.6	104	127	46	144.02	42.3961	107.3	25	186.9	25	257.3	329	165.6	685	179.28	61.9501	474	1921	422	422	521.5	2742	472.5
CTL0037	0.6	1.12	0.83	0.59	1.1	0.84	0.00133	1.76	0.00459	0.02	1.59	0.05	157	23	115.8	27	86.5	14	119.77	35.417	138.3	268	116.6	259	114.6	121	183.6	116	187.7	68	148.16	35.4927	124.5	29	149.6	20	178.3	228	126.4	523	144.7	25.1389	205.6	833	155	155	279	1467	213.2
CTL0039	0.19	1.33	0.48	0.65	-1.09	0.87	0.000105	1.95	0.000502	9.15e-05	2.13	0.000691	136.5	20	98.6	23	136	22	123.7	21.7387	249.8	484	132.4	294	137.3	145	175.7	111	201.5	73	179.34	48.5789	214.6	50	112.2	15	133.7	171	129.8	537	147.57	45.6516	299.8	1215	299	299	277.5	1459	292.1
CTL0040	0.02	1.75	0.12	0.46	1.19	0.73	1.11e-15	4.76	2.69e-14	1.07e-11	4.01	3.2e-10	95.6	14	102.9	24	129.8	21	109.43	18.0118	201.3	390	202.2	449	182.7	193	262.7	166	204.2	74	210.62	30.3761	124.5	29	89.7	12	334.7	428	302.2	1250	212.77	123.562	899.5	3645	806	806	823.5	4330	843
CTL0043	0.46	1.15	0.74	0.24	1.22	0.56	1.39e-15	3.84	3.3e-14	1.54e-10	3.16	4.07e-09	368.7	54	510.4	119	408	66	429.03	73.1541	491.4	952	565.6	1256	580.4	613	550.8	348	535.4	194	544.72	34.1902	553.6	129	344	46	900.9	1152	558.2	2309	589.17	230.585	2046.9	8295	1910	1910	1327.3	6979	1761.4
CTL0045	0.1	-1.76	0.33	0.6	-1.34	0.84	4.76e-06	2.57	3.1e-05	2.91e-05	3.44	0.000254	27.3	4	17.2	4	30.9	5	25.13	7.10235	20.1	39	14	31	16.1	17	7.9	5	13.8	5	14.38	4.42007	17.2	4	7.5	1	16.4	21	5.8	24	11.72	5.91009	32.1	130	38	38	29.5	155	33.2
CTL0052	0.56	1.27	0.82	0.06	1.37	0.27	1.19e-06	2.45	8.75e-06	0.02	1.78	0.06	47.8	7	25.7	6	30.9	5	34.8	11.5547	38.7	75	64.4	143	54	57	33.2	21	35.9	13	45.24	13.4053	60.1	14	97.2	13	58.7	75	43.5	180	64.88	22.8234	105.1	426	85	85	96.8	509	95.63
CTL0053	0.37	1.2	0.67	0.00345	-1.69	0.05	0.00032	-1.98	0.00133	0.44	-1.17	0.59	389.2	57	231.6	54	191.6	31	270.8	104.47	535.2	1037	243.2	540	291.6	308	269.1	170	427.8	155	353.38	124.154	197.4	46	172	23	200.2	256	173.6	718	185.8	15.0687	133	539	155	155	160	841	149.33
CTL0054	0.98	1.01	1	0.97	1.01	1	0.6	-1.11	0.7	0.66	-1.12	0.79	143.4	21	68.6	16	129.8	21	113.93	39.8444	183.7	356	96.8	215	115.5	122	93.4	59	121.4	44	122.16	36.4087	81.5	19	82.3	11	131.4	168	127.2	526	105.6	27.422	87.1	353	67	67	119.4	628	91.17
CTL0055	0.13	1.38	0.38	0.23	-1.23	0.54	0.68	-1.08	0.77	0.49	1.13	0.64	191.2	28	158.7	37	80.4	13	143.43	56.9558	298.8	579	177.9	395	172.3	182	202.6	128	226.3	82	215.58	51.2394	188.8	44	97.2	13	158.8	203	169	699	153.45	39.5142	150.5	610	166	166	185.2	974	167.23
CTL0060	0.44	1.14	0.73	0.23	-1.21	0.54	1.18e-11	-3.39	1.87e-10	2.24e-08	-2.81	4.12e-07	901.2	132	926.4	216	797.5	129	875.03	68.3178	891.9	1728	1177.7	2615	1143.8	1208	1005.1	635	1291.6	468	1102.02	155.69	678.1	158	807.6	108	625.6	800	1093.4	4523	801.18	209.293	297.6	1206	311	311	209.2	1100	272.6
CTL0061	0.00682	-1.55	0.06	0.13	-1.27	0.4	1.1e-10	-3.05	1.45e-09	7.68e-07	-2.41	9.83e-06	1386	203	1093.6	255	1063.3	172	1180.97	178.209	909.4	1762	866.5	1924	848.4	896	558.7	353	996.3	361	835.86	165.123	579.3	135	568.3	76	463.8	593	710.7	2940	580.52	101.195	266.3	1079	217	217	202.6	1065	228.63
CTL0063	0.00292	-2.52	0.03	0.42	-1.38	0.72	1.14e-05	2.98	6.72e-05	1.05e-05	4.11	9.8e-05	61.4	9	42.9	10	74.2	12	59.5	15.7363	49	95	15.3	34	19.9	21	19	12	19.3	7	24.5	13.8143	21.5	5	15	2	24.2	31	9.9	41	17.65	6.45006	83.4	338	57	57	50	263	63.47
CTL0064	0.46	1.34	0.73	0.88	-1.01	0.99	0.000156	2.36	0.000717	0.000446	2.38	0.00273	54.6	8	21.4	5	24.7	4	33.57	18.29	57.3	111	58.1	129	35	37	30.1	19	52.4	19	46.58	13.1071	17.2	4	37.4	5	46.9	60	52	215	38.38	15.3585	138.9	563	56	56	80.8	425	91.9
CTL0065	0.37	1.42	0.66	0.00733	1.98	0.08	7.61e-06	2.94	4.79e-05	0.09	1.49	0.19	34.1	5	30	7	6.2	1	23.43	15.0646	35.6	69	39.2	87	41.7	44	31.7	20	35.9	13	36.82	3.80881	42.9	10	29.9	4	107.9	138	62.1	257	60.7	34.1335	134.7	546	97	97	43.9	231	91.87
CTL0069	0.01	-1.62	0.1	0.00059	1.78	0.01	0.04	1.45	0.08	0.25	-1.23	0.41	232.1	34	283.1	66	278.2	45	264.47	28.1372	111	215	204.9	455	161	170	229.5	145	196	71	180.48	45.9541	330.4	77	329	44	251.8	322	250.4	1036	290.4	45.3869	192.2	779	191	191	268.9	1414	217.37
CTL0071	0.29	1.35	0.58	0.00434	-1.85	0.06	5.86e-05	1.94	0.000303	2.24e-09	3.6	4.69e-08	61.4	9	38.6	9	37.1	6	45.7	13.6173	62.5	121	70.7	157	70.1	74	50.7	32	80	29	66.8	10.9321	38.6	9	37.4	5	32.1	41	29.7	123	34.45	4.24303	112.5	456	143	143	74.7	393	110.07
CTL0077	0.04	1.51	0.19	0.03	1.46	0.19	1.49e-05	2.17	8.57e-05	0.03	1.49	0.09	430.1	63	441.7	103	426.6	69	432.8	7.9038	533.2	1033	826.4	1835	885.3	935	688.5	435	645.8	234	715.84	141.378	609.4	142	613.2	82	1357.6	1736	1133.2	4688	928.35	377.389	1505.5	6101	1439	1439	978.1	5143	1307.53
CTL0080	0.33	1.42	0.64	0.04	-1.62	0.23	5.46e-06	2.93	3.51e-05	3.77e-09	4.74	7.21e-08	68.3	10	21.4	5	30.9	5	40.2	24.7946	78.5	152	48.2	107	58.7	62	25.3	16	91.1	33	60.36	25.7577	25.7	6	15	2	43	55	34.1	141	29.45	11.9456	214.4	869	133	133	89.6	471	145.67
CTL0081	0.6	1.19	0.84	0.96	-1.06	1	1.8e-10	6.22	2.32e-09	4.67e-08	6.58	7.93e-07	13.7	2	25.7	6	0	0	13.13	12.8594	29.9	58	13.1	29	19.9	21	7.9	5	22.1	8	18.58	8.46121	17.2	4	15	2	20.3	26	12.6	52	16.27	3.27554	151.5	614	87	87	55.9	294	98.13
CTL0084	0.54	-1.13	0.8	0.33	-1.27	0.66	0.02	1.53	0.04	0.00222	1.95	0.01	54.6	8	38.6	9	49.5	8	47.57	8.17333	69.2	134	41.4	92	50.2	53	26.9	17	27.6	10	43.06	17.5869	25.7	6	29.9	4	33.6	43	33.8	140	30.75	3.81445	51.8	210	67	67	57.8	304	58.87
CTL0085	0.11	-2.8	0.35	1	1.21	1	0.07	2.28	0.13	0.13	1.89	0.26	27.3	4	4.3	1	0	0	10.53	14.6787	7.7	15	3.2	7	2.8	3	1.6	1	0	0	3.06	2.87715	0	0	0	0	9.4	12	2.2	9	2.9	4.45571	5.2	21	8	8	8.4	44	7.2
CTL0087	0.04	54.29	0.18	0.77	-1.18	0.92	1.98e-05	3.82	0.000112	9.39e-05	4.5	0.000699	0	0	0	0	0	0	0	0	8.8	17	2.7	6	4.7	5	1.6	1	5.5	2	4.66	2.78622	4.3	1	0	0	6.3	8	2.7	11	3.33	2.6613	11.8	48	18	18	18.3	96	16.03
CTL0089	0.03	2.34	0.15	0.21	-1.54	0.51	0.21	-1.51	0.33	1	1.02	1	0	0	30	7	6.2	1	12.07	15.8371	26.8	52	36	80	36.9	39	36.4	23	49.7	18	37.16	8.16352	4.3	1	44.9	6	28.9	37	15.5	64	23.4	17.5092	16.3	66	29	29	17.1	90	20.8
CTL0090	0.28	-1.32	0.58	0.21	-1.31	0.51	0.4	-1.17	0.53	0.69	1.12	0.81	68.3	10	77.2	18	49.5	8	65	14.1418	61.9	120	44.1	98	48.3	51	63.3	40	60.7	22	55.66	8.81068	51.5	12	29.9	4	46.9	60	28.8	119	39.28	11.6219	31.3	127	45	45	42.8	225	39.7
CTL0092	0.03	1.52	0.17	0.01	-1.55	0.12	1.2e-06	-2.46	8.75e-06	0.01	-1.58	0.05	341.4	50	248.7	58	315.3	51	301.8	47.8018	694.7	1346	452.6	1005	454.5	480	346.6	219	557.5	202	501.18	131.392	326.2	76	373.9	50	228.4	292	246.1	1018	293.65	68.3572	137	555	154	154	217.6	1144	169.53
CTL0093	0.06	2.61	0.25	0.03	-1.83	0.19	0.26	-1.38	0.4	0.32	1.32	0.48	6.8	1	4.3	1	18.5	3	9.87	7.58046	44.9	87	15.8	35	20.8	22	17.4	11	38.6	14	27.5	13.3207	4.3	1	7.5	1	20.3	26	12.3	51	11.1	6.95893	18.3	74	11	11	18.4	97	15.9
CTL0095	0.98	1	1	0.00561	-1.64	0.07	0.38	-1.16	0.51	0.07	1.41	0.17	75.1	11	60	14	55.6	9	63.57	10.2276	89.8	174	62.6	139	63.4	67	45.9	29	85.6	31	69.46	18.1182	25.7	6	37.4	5	43.8	56	38.2	158	36.27	7.60323	53.3	216	47	47	49.1	258	49.8
CTL0096	0.87	-1.03	0.97	0.27	1.2	0.6	3.15e-06	2.14	2.15e-05	0.00103	1.78	0.00547	293.6	43	201.6	47	148.4	24	214.53	73.4589	226.1	438	206.3	458	218.7	231	299.2	189	171.1	62	224.28	46.9011	231.7	54	194.4	26	291.7	373	239.3	990	239.27	40.0813	380.8	1543	339	339	492.2	2588	404
CTL0097	0.15	1.5	0.41	0.96	1.03	1	0.08	1.43	0.14	0.09	1.4	0.21	75.1	11	42.9	10	86.5	14	68.17	22.6118	88.3	171	92.8	206	98.5	104	169.4	107	96.6	35	109.12	33.9228	55.8	13	67.3	9	149.4	191	104.7	433	94.3	42.2509	124.4	504	164	164	108.4	570	132.27
CTL0102	0.77	-1.05	0.92	0.08	-1.34	0.32	0.00028	1.7	0.00119	1.49e-06	2.28	1.74e-05	150.2	22	145.8	34	136	22	144	7.26911	186.3	361	133.8	297	137.3	145	142.5	90	149	54	149.78	21.2039	77.2	18	127.1	17	104	133	100.6	416	102.22	20.419	183.6	744	201	201	255.4	1343	213.33
CTL0103	0.0025	-1.85	0.03	0.68	1.07	0.88	0.69	-1.09	0.78	0.46	-1.17	0.61	887.6	130	742	173	1050.9	170	893.5	154.534	564.1	1093	724.2	1608	508.5	537	357.7	226	496.8	180	530.26	132.408	515	120	590.7	79	391.8	501	529.9	2192	506.85	83.3967	448.9	1819	580	580	204.1	1073	411
CTL0105	0.61	1.17	0.84	0.08	-1.55	0.32	0.33	1.23	0.47	0.01	1.9	0.05	109.2	16	42.9	10	86.5	14	79.53	33.6946	146.1	283	77.5	172	80.5	85	58.6	37	132.5	48	99.04	38.0043	81.5	19	59.8	8	66.5	85	35.3	146	60.78	19.2547	110.1	446	91	91	101	531	100.7
CTL0106	0.62	-1.14	0.84	0.25	-1.21	0.57	0.52	1.14	0.63	0.1	1.38	0.22	95.6	14	102.9	24	49.5	8	82.67	28.9542	95.5	185	72.5	161	75.7	80	77.6	49	80	29	80.26	8.95003	73	17	7.5	1	82.9	106	53.9	223	54.33	33.4567	83.4	338	88	88	61.1	321	77.5
CTL0107	0.9	-1.01	0.99	0.02	-1.53	0.15	0.37	-1.2	0.51	0.17	1.27	0.3	54.6	8	60	14	43.3	7	52.63	8.52193	73.8	143	62.6	139	52.1	55	44.3	28	46.9	17	55.94	12.1993	21.5	5	22.4	3	47.7	61	30.5	126	30.52	12.1442	37.8	153	49	49	36.5	192	41.1
CTL0110	0.75	-1.16	0.91	0.03	-2.15	0.2	0.39	-1.25	0.52	0.18	1.72	0.32	20.5	3	34.3	8	43.3	7	32.7	11.4839	25.8	50	21.6	48	37.9	40	34.8	22	44.2	16	32.86	9.14319	8.6	2	29.9	4	22.7	29	5.3	22	16.62	11.6302	20.5	83	25	25	19	100	21.5
CTL0111	0.05	1.95	0.2	0.08	-1.53	0.32	0.81	-1.08	0.88	0.17	1.42	0.31	27.3	4	17.2	4	68	11	37.5	26.8922	124.9	242	65.8	146	66.3	70	47.5	30	80	29	76.9	29.2128	38.6	9	37.4	5	61.8	79	39.4	163	44.3	11.6956	68.6	278	78	78	37.1	195	61.23
CTL0113	0.92	1.06	1	0.72	1.11	0.9	0.17	1.24	0.28	0.4	1.12	0.55	54.6	8	34.3	8	49.5	8	46.13	10.5605	55.7	108	46.8	104	56.8	60	49.1	31	52.4	19	52.16	4.24888	51.5	12	22.4	3	63.3	81	51.2	212	47.1	17.404	52.6	213	61	61	51.5	271	55.03
CTL0122	0.08	-2.78	0.28	0.72	1.35	0.9	0.55	-1.52	0.66	0.32	-2.04	0.48	0	0	21.4	5	12.4	2	11.27	10.7449	8.8	17	3.2	7	4.7	5	4.7	3	0	0	4.28	3.17285	4.3	1	0	0	9.4	12	5.1	21	4.7	3.85141	2.7	11	3	3	2.5	13	2.73
CTL0123	0.53	-1.2	0.8	0.000261	-3.25	0.0071	0.01	-2.2	0.03	0.27	1.48	0.43	88.8	13	81.5	19	98.9	16	89.73	8.73747	166.7	323	60.3	134	49.2	52	33.2	21	99.4	36	81.76	53.3965	12.9	3	37.4	5	26.6	34	19.3	80	24.05	10.5136	18.5	75	43	43	33.9	178	31.8
CTL0132	0.35	1.34	0.65	3.05e-06	3.04	0.000548	0.23	1.34	0.36	0.00303	-2.27	0.01	13.7	2	68.6	16	80.4	13	54.23	35.5953	45.4	88	108.1	240	98.5	104	110.8	70	44.2	16	81.4	33.725	231.7	54	291.6	39	168.9	216	213	881	226.3	50.8753	86.1	349	128	128	68.1	358	94.07
CTL0133	0.14	-1.81	0.41	0.96	-1.08	1	0.26	1.44	0.4	0.36	1.55	0.52	20.5	3	30	7	24.7	4	25.07	4.7606	33.5	65	10.4	23	19.9	21	1.6	1	5.5	2	14.18	12.7854	25.7	6	7.5	1	13.3	17	9.2	38	13.93	8.21883	17.5	71	22	22	17.3	91	18.93
CTL0136	0.73	-1.12	0.9	0.1	1.34	0.36	0.000614	1.89	0.00238	0.15	1.41	0.29	41	6	60	14	12.4	2	37.8	23.9608	45.9	89	43.2	96	39.8	42	33.2	21	24.8	9	37.38	8.48599	55.8	13	44.9	6	57.1	73	37.2	154	48.75	9.44546	55.3	224	66	66	65	342	62.1
CTL0137	0.01	1.73	0.09	0.13	-1.32	0.4	0.01	-1.69	0.03	0.27	-1.28	0.43	689.6	101	497.5	116	414.2	67	533.77	141.236	1112.8	2156	878.2	1950	900.5	951	940.2	594	1197.8	434	1005.9	141.409	579.3	135	269.2	36	850.1	1087	975.4	4035	668.5	313.349	552.8	2240	576	576	367.1	1930	498.63
CTL0138	0.02	-1.66	0.14	0.01	1.62	0.12	0.35	-1.21	0.49	0.00213	-1.96	0.01	150.2	22	128.7	30	160.7	26	146.53	16.3121	68.1	132	102.2	227	113.6	120	79.1	50	127	46	98	24.255	128.7	30	89.7	12	145.5	186	169.5	701	133.35	33.5728	61.9	251	100	100	44.5	234	68.8
CTL0140	0.03	1.84	0.17	0.00471	1.85	0.06	0.03	1.59	0.08	0.61	-1.16	0.75	81.9	12	64.3	15	68	11	71.4	9.27955	113	219	132.9	295	179.9	190	153.5	97	135.2	49	142.9	25.1727	107.3	25	127.1	17	269.8	345	394.3	1631	224.62	134.297	219.1	888	230	230	125.3	659	191.47
CTL0144	0.14	-1.27	0.4	0.39	1.14	0.69	0.71	1.05	0.8	0.66	-1.08	0.79	348.2	51	270.2	63	321.5	52	313.3	39.6413	275.6	534	285.5	634	227.2	240	278.6	176	278.7	101	269.12	23.713	223.2	52	216.9	29	308.1	394	320.3	1325	267.12	54.6458	269.5	1092	226	226	218.3	1148	237.93
CTL0148	0.61	-1.25	0.84	0.48	1.24	0.74	0.02	2.48	0.05	0.19	2	0.34	20.5	3	8.6	2	12.4	2	13.83	6.0781	33.5	65	5.9	13	7.6	8	3.2	2	2.8	1	10.6	12.9528	17.2	4	15	2	19.6	25	5.1	21	14.23	6.36678	20.7	84	26	26	26.4	139	24.37
CTL0149	0.34	2.03	0.65	0.000131	2.72	0.00525	4.23e-11	5.28	6.04e-10	0.03	1.94	0.09	6.8	1	4.3	1	6.2	1	5.77	1.30512	6.7	13	14.9	33	18	19	17.4	11	2.8	1	11.96	6.82444	17.2	4	59.8	8	38.3	49	22.5	93	34.45	19.1295	53.8	218	61	61	53.3	280	56.03
CTL0152	0.03	1.53	0.17	0.02	1.47	0.14	1.46e-27	5.71	9.15e-26	1.84e-15	3.9	1.1e-13	95.6	14	175.8	41	111.3	18	127.57	42.5025	223.5	433	220.7	490	250	264	167.8	106	245.6	89	221.52	32.7162	214.6	50	239.3	32	393.4	503	290.1	1200	284.35	79.2034	1171.9	4749	1149	1149	859.5	4519	1060.13
CTL0156	0.06	1.78	0.23	0.3	-1.2	0.64	0.00457	-2	0.01	0.07	-1.67	0.18	34.1	5	30	7	86.5	14	50.2	31.5035	91.9	178	86	191	91.8	97	58.6	37	168.4	61	99.34	40.9853	55.8	13	29.9	4	81.3	104	95.5	395	65.62	28.9311	42.7	173	52	52	28.9	152	41.2
CTL0157	0.61	1.52	0.84	0.03	-1.94	0.18	0.55	-1.31	0.66	0.17	1.48	0.3	20.5	3	0	0	12.4	2	10.97	10.3249	32.5	63	16.7	37	9.5	10	9.5	6	8.3	3	15.3	10.1745	0	0	0	0	7.8	10	11.4	47	4.8	5.73411	13.1	53	9	9	8.7	46	10.27
CTL0158	0.05	1.65	0.22	0.9	-1.01	1	0.82	1.05	0.88	0.74	1.06	0.84	41	6	42.9	10	142.2	23	75.37	57.8872	151.2	293	112.6	250	135.4	143	120.3	76	157.3	57	135.36	19.2165	120.2	28	74.8	10	109.5	140	151.3	626	113.95	31.5521	119.9	486	124	124	111.6	587	118.5
CTL0161	0.58	17.77	0.83	1	1.12	1	0.58	-1.65	0.69	0.6	-1.84	0.75	0	0	0	0	0	0	0	0	0.5	1	3.2	7	0.9	1	1.6	1	0	0	1.24	1.24218	0	0	0	0	3.9	5	0.7	3	1.15	1.86279	1	4	0	0	0.8	4	0.6
CTL0163	0.27	-3.82	0.57	0.07	2.44	0.29	0.73	1.34	0.81	0.2	-1.82	0.35	0	0	17.2	4	0	0	5.73	9.93042	3.6	7	0.5	1	1.9	2	1.6	1	2.8	1	2.08	1.18195	8.6	2	7.5	1	3.1	4	4.1	17	5.83	2.63992	2.7	11	2	2	1.9	10	2.2
CTL0164	0.28	1.39	0.58	0.42	-1.22	0.72	0.0015	-2.51	0.00508	0.02	-2.05	0.06	109.2	16	133	31	74.2	12	105.47	29.5772	70.7	137	195.9	435	158.1	167	265.9	168	110.4	40	160.2	75.7326	60.1	14	119.6	16	80.6	103	195.6	809	113.97	59.7514	61.9	251	61	61	40.1	211	54.33
CTL0174	0.35	-1.27	0.65	0.19	1.25	0.48	0.07	1.45	0.13	0.72	1.16	0.83	75.1	11	55.8	13	55.6	9	62.17	11.201	51.1	99	58.1	129	74.8	79	26.9	17	52.4	19	52.66	17.2181	103	24	67.3	9	57.9	74	36.7	152	66.23	27.6561	73.3	297	67	67	54.6	287	64.97
CTL0178	0.48	1.27	0.75	0.67	-1.12	0.88	0.00281	-1.86	0.00887	0.02	-1.65	0.07	47.8	7	42.9	10	43.3	7	44.67	2.72091	89.8	174	59.4	132	53	56	47.5	30	52.4	19	60.42	16.9597	51.5	12	52.3	7	33.6	43	60.7	251	49.53	11.403	24.7	100	23	23	34.2	180	27.3
CTL0179	0.08	1.85	0.28	0.57	1.15	0.82	0.08	-1.63	0.15	0.04	-1.87	0.1	95.6	14	21.4	5	24.7	4	47.23	41.9192	113	219	60.3	134	49.2	52	129.8	82	99.4	36	90.34	34.4512	38.6	9	157	21	85.2	109	99.1	410	94.97	48.7778	57.3	232	32	32	48.1	253	45.8
CTL0184	0.000668	2.75	0.01	0.63	1.08	0.85	0.3	1.2	0.44	0.62	1.1	0.76	34.1	5	17.2	4	49.5	8	33.6	16.1558	94.5	183	107.6	239	99.4	105	104.5	66	71.8	26	95.56	14.1888	60.1	14	119.6	16	89.2	114	107.8	446	94.17	25.9354	94.5	383	128	128	74.4	391	98.97
CTL0185	0.03	-4.14	0.17	0.36	1.71	0.67	1.24e-09	13.42	1.41e-08	4.3e-05	7.85	0.000358	20.5	3	8.6	2	6.2	1	11.77	7.65789	4.1	8	1.4	3	5.7	6	0	0	2.8	1	2.8	2.23047	12.9	3	0	0	5.5	7	2.7	11	5.27	5.5572	59.2	240	27	27	14.5	76	33.57
CTL0186	0.4	-2.01	0.7	0.04	-4.59	0.23	3.11e-06	6.09	2.15e-05	5.38e-07	27.95	7.56e-06	6.8	1	0	0	6.2	1	4.33	3.76475	3.6	7	1.4	3	2.8	3	0	0	0	0	1.56	1.62727	0	0	0	0	0	0	0.5	2	0.12	0.25	15.1	61	5	5	10.3	54	10.13
CTL0187	0.25	1.31	0.55	0.68	1.07	0.88	0.07	1.39	0.13	0.21	1.3	0.35	81.9	12	115.8	27	117.5	19	105.07	20.0809	237.4	460	143.7	319	116.5	123	117.1	74	143.5	52	151.64	49.7793	150.2	35	149.6	20	156.4	200	132.2	547	147.1	10.3981	150.8	611	138	138	240.2	1263	176.33
CTL0190	0.42	-1.22	0.72	0.44	1.19	0.72	0.19	1.39	0.31	0.58	1.17	0.73	614.5	90	536.1	125	364.7	59	505.1	127.753	900.7	1745	274.7	610	339	358	270.7	171	471.9	171	451.4	264.008	669.5	156	553.3	74	380.9	487	306.3	1267	477.5	164.571	404.2	1638	398	398	759	3991	520.4
CTL0191	0.03	-1.56	0.15	0.0032	1.7	0.05	0.00702	1.67	0.02	0.93	-1.01	0.97	621.3	91	840.6	196	438.9	71	633.6	201.132	619.9	1201	484.1	1075	408.1	431	330.8	209	394.7	143	447.52	110.703	630.8	147	919.7	123	524.7	671	639.9	2647	678.77	168.915	745.2	3020	435	435	700.7	3684	626.97
CTL0196	0.18	1.26	0.46	0.05	-1.34	0.26	0.00132	-1.7	0.00458	0.17	-1.27	0.31	908.1	133	651.9	152	655.3	106	738.43	146.945	1145.8	2220	986.7	2191	1016.9	1074	656.9	415	1294.4	469	1020.14	236.686	527.8	123	650.6	87	697.6	892	804.5	3328	670.12	114.672	536	2172	518	518	450	2366	501.33
CTL0202	0.17	-1.73	0.44	0.96	-1.03	1	0.33	-1.32	0.47	0.33	-1.28	0.5	27.3	4	12.9	3	24.7	4	21.63	7.6742	11.4	22	15.8	35	7.6	8	17.4	11	13.8	5	13.2	3.85227	17.2	4	15	2	11.7	15	9.9	41	13.45	3.27261	9.1	37	10	10	6.7	35	8.6
CTL0209	0.76	1.13	0.92	0.32	-1.27	0.65	0.00536	1.99	0.02	0.000738	2.52	0.00415	20.5	3	25.7	6	30.9	5	25.7	5.2	26.8	52	25.7	57	31.2	33	41.2	26	41.4	15	33.26	7.62286	30	7	7.5	1	22.7	29	24.2	100	21.1	9.59757	81.2	329	56	56	24.9	131	54.03
CTL0210	0.71	1.21	0.89	0.17	-1.57	0.45	0.42	1.19	0.55	0.04	1.87	0.12	61.4	9	12.9	3	18.5	3	30.93	26.5331	53.2	103	35.1	78	37.9	40	26.9	17	30.4	11	36.7	10.1486	21.5	5	37.4	5	21.9	28	18.4	76	24.8	8.54439	47.4	192	34	34	31.2	164	37.53
CTL0211	0.47	1.31	0.74	0.89	-1.09	1	0.96	-1.03	0.98	0.99	1.06	1	6.8	1	12.9	3	55.6	9	25.1	26.5893	34.6	67	35.1	78	33.1	35	33.2	21	41.4	15	35.48	3.42155	38.6	9	29.9	4	29.7	38	25.6	106	30.95	5.47144	29.4	119	31	31	26.4	139	28.93
CTL0216	0.25	1.77	0.55	0.28	1.45	0.6	0.72	-1.09	0.81	0.16	-1.58	0.3	0	0	12.9	3	6.2	1	6.37	6.45161	17.5	34	13.5	30	14.2	15	14.2	9	8.3	3	13.54	3.31708	8.6	2	7.5	1	20.3	26	22.2	92	14.65	7.67355	11.8	48	8	8	11.6	61	10.47
CTL0217	0.63	1.87	0.85	0.93	-1.25	1	0.48	1.31	0.61	0.38	1.64	0.54	0	0	0	0	6.2	1	2.07	3.57957	6.7	13	0.9	2	5.7	6	4.7	3	0	0	3.6	2.97825	0	0	7.5	1	3.9	5	2.2	9	3.4	3.16544	4.7	19	7	7	2.5	13	4.73
CTL0218	0.4	-1.33	0.7	0.94	-1.1	1	0.92	1.03	0.96	1	1.14	1	27.3	4	34.3	8	24.7	4	28.77	4.96521	28.4	55	22.5	50	19.9	21	26.9	17	22.1	8	23.96	3.55077	8.6	2	59.8	8	23.5	30	13.1	54	26.25	23.2208	21	85	20	20	21.5	113	20.83
CTL0219	0.22	1.72	0.51	0.78	-1.27	0.93	0.22	1.49	0.34	0.2	1.9	0.35	0	0	17.2	4	0	0	5.73	9.93042	25.3	49	12.6	28	4.7	5	6.3	4	16.6	6	13.1	8.33876	12.9	3	15	2	9.4	12	7.5	31	11.2	3.37935	16.5	67	19	19	15.4	81	16.97
CTL0220	0.00482	8.27	0.05	0.99	-1.16	1	0.06	1.63	0.12	0.17	1.89	0.3	6.8	1	0	0	0	0	2.27	3.92598	27.9	54	21.2	47	15.1	16	7.9	5	8.3	3	16.08	8.578	25.7	6	22.4	3	7	9	12.8	53	16.97	8.61177	26.9	109	21	21	23.6	124	23.83
CTL0221	0.6	1.26	0.84	0.86	-1.01	0.97	0.43	1.22	0.56	0.37	1.23	0.53	54.6	8	12.9	3	6.2	1	24.57	26.2245	48	93	25.2	56	25.6	27	20.6	13	35.9	13	31.06	10.9995	30	7	7.5	1	32.8	42	28.8	119	24.77	11.638	37.5	152	33	33	25.5	134	32
CTL0222	0.04	-1.98	0.19	0.01	2.13	0.12	0.5	-1.27	0.62	0.00568	-2.7	0.02	279.9	41	270.2	63	284.4	46	278.17	7.25695	207.5	402	87.8	195	75.7	80	267.5	169	124.2	45	152.54	82.3638	450.6	105	486	65	107.9	138	127.9	529	293.1	202.983	60.5	245	115	115	130.5	686	102
CTL0223	0.4	1.21	0.7	0.36	-1.21	0.67	0.91	1.02	0.95	0.35	1.23	0.51	266.3	39	201.6	47	197.8	32	221.9	38.4984	514.6	997	209.4	465	181.8	192	250.1	158	303.6	110	291.9	132.672	184.5	43	284.1	38	209.6	268	198.9	823	219.28	44.4234	242.6	983	250	250	257.3	1353	249.97
CTL0225	0.64	1.11	0.85	0.14	-1.45	0.43	0.00321	-1.86	0.0099	0.2	-1.29	0.35	54.6	8	133	31	74.2	12	87.27	40.8007	145	281	89.2	198	92.8	98	114	72	113.2	41	110.84	22.2272	68.7	16	119.6	16	65.7	84	51.2	212	76.3	29.8609	43.2	175	46	46	59.5	313	49.57
CTL0226	0.00928	-1.88	0.08	0.53	-1.22	0.8	0.00676	-1.97	0.02	0.05	-1.62	0.14	382.3	56	338.8	79	321.5	52	347.53	31.3267	233.8	453	186.9	415	179	189	226.3	143	179.4	65	201.08	26.7641	201.7	47	276.7	37	97	124	60.2	249	158.9	98.7961	67.1	272	75	75	113.5	597	85.2
CTL0227	0.08	-1.4	0.28	0.45	-1.15	0.72	0.000125	-1.97	0.00058	0.00502	-1.71	0.02	184.3	27	150.1	35	228.7	37	187.7	39.4102	125.4	243	156.7	348	127.8	135	152	96	171.1	62	146.6	19.5851	167.4	39	82.3	11	111	142	98.6	408	114.82	36.9679	56.5	229	74	74	58	305	62.83
CTL0231	0.35	-1.21	0.65	0.51	-1.12	0.78	0.47	-1.13	0.6	0.97	-1.01	1	129.7	19	111.5	26	191.6	31	144.27	41.9898	136.8	265	107.2	238	122.1	129	133	84	160.1	58	131.84	19.5357	128.7	30	82.3	11	112.6	144	94.5	391	104.53	20.3641	78.2	317	104	104	109.4	575	97.2
CTL0231A	0.57	12.2	0.83	0.12	-2.43	0.39	0.96	-1.05	0.98	0.17	2.32	0.3	0	0	0	0	0	0	0	0	1	2	0	0	1.9	2	1.6	1	2.8	1	1.46	1.04307	0	0	0	0	0	0	0.5	2	0.12	0.25	0.5	2	2	2	0.8	4	1.1
CTL0231B	1	-1.76	1	0.54	-1.81	0.8	0.3	1.81	0.44	0.13	3.29	0.26	6.8	1	0	0	0	0	2.27	3.92598	1.5	3	0.9	2	0.9	1	1.6	1	0	0	0.98	0.637966	0	0	0	0	0.8	1	0.5	2	0.33	0.394757	1.7	7	2	2	1.7	9	1.8
CTL0232	0.18	-1.33	0.46	0.28	-1.24	0.6	0.34	1.2	0.47	0.06	1.49	0.16	170.7	25	163	38	160.7	26	164.8	5.23737	196.6	381	105.8	235	91.8	97	134.5	85	149	54	135.54	40.9519	128.7	30	82.3	11	99.3	127	85.3	353	98.9	21.2031	121.4	492	102	102	181.6	955	135
CTL0238	0.04	-1.46	0.2	0.81	1.03	0.95	0.03	-1.51	0.06	0.02	-1.56	0.07	539.4	79	313.1	73	278.2	45	376.9	141.807	284.9	552	238.7	530	257.5	272	299.2	189	314.6	114	278.98	30.8081	231.7	54	329	44	229.9	294	247.5	1024	259.52	46.9867	104.6	424	224	224	140	736	156.2
CTL0244	0.71	1.12	0.89	0.5	-1.15	0.77	0.03	-1.59	0.06	0.17	-1.38	0.3	81.9	12	34.3	8	80.4	13	65.53	27.0593	77.4	150	69.4	154	78.6	83	68.1	43	99.4	36	78.58	12.5396	98.7	23	29.9	4	54	69	57.5	238	60.02	28.5537	43.2	175	50	50	31.2	164	41.47
CTL0246	0.69	-1.08	0.88	0.4	-1.26	0.7	0.34	-1.23	0.48	1	1.03	1	75.1	11	60	14	86.5	14	73.87	13.293	106.8	207	59.9	133	85.2	90	41.2	26	71.8	26	72.98	24.8775	51.5	12	74.8	10	54	69	45.7	189	56.5	12.6857	46.9	190	65	65	42.4	223	51.43
CTL0247	0.45	-1.24	0.73	0.47	1.16	0.73	0.05	1.63	0.11	0.29	1.41	0.45	102.4	15	128.7	30	55.6	9	95.57	37.026	147.6	286	75.7	168	104.2	110	38	24	55.2	20	84.14	43.2066	98.7	23	134.6	18	108.7	139	36.3	150	94.58	41.6914	110.8	449	134	134	107.6	566	117.47
CTL0252	8.8e-05	-2.94	0.00262	0.94	-1.13	1	0.72	1.12	0.81	0.65	1.26	0.79	95.6	14	42.9	10	80.4	13	72.97	27.125	23.2	45	22.1	49	31.2	33	25.3	16	33.1	12	26.98	4.90377	25.7	6	37.4	5	22.7	29	16	66	25.45	8.93924	28.6	116	17	17	25.3	133	23.63
CTL0255	4.11e-15	-6.38	7.38e-13	0.96	-1.01	1	3.47e-55	35.83	1.56e-52	2.56e-44	36.24	2.3e-41	279.9	41	201.6	47	222.5	36	234.67	40.5431	53.2	103	42.3	94	36.9	39	28.5	18	33.1	12	38.8	9.51052	47.2	11	7.5	1	57.9	74	21.8	90	33.6	23.0644	1788.6	7248	942	942	875.1	4601	1201.9
CTL0256	0.28	-1.35	0.57	0.000217	2.27	0.00628	5.58e-11	4.47	7.6e-10	0.01	1.97	0.05	61.4	9	55.8	13	92.7	15	69.97	19.8858	50.6	98	64.8	144	45.4	48	71.2	45	46.9	17	55.78	11.5387	163.1	38	201.9	27	80.6	103	54.9	227	125.12	68.9215	209.8	850	219	219	206.4	1085	211.73
CTL0260	8.04e-05	-2.41	0.00249	0.28	-1.34	0.6	0.41	1.15	0.54	0.09	1.55	0.19	109.2	16	111.5	26	136	22	118.9	14.8536	74.3	144	47.3	105	51.1	54	60.1	38	27.6	10	52.08	17.1838	47.2	11	37.4	5	44.6	57	26.1	108	38.82	9.44188	56.3	228	58	58	43.6	229	52.63
CTL0261	0.000182	-3.91	0.00462	0.89	-1.26	1	0.73	1.07	0.81	0.92	1.35	0.97	41	6	21.4	5	37.1	6	33.17	10.3751	12.4	24	9	20	8.5	9	4.7	3	5.5	2	8.02	3.07197	8.6	2	22.4	3	8.6	11	3.4	14	10.75	8.14432	6.9	28	10	10	8	42	8.3
CTL0262	6.72e-05	2.51	0.00216	0.31	1.17	0.64	0.05	-1.34	0.11	0.00659	-1.56	0.03	47.8	7	55.8	13	30.9	5	44.83	12.7123	133.7	259	122	271	134.5	142	115.5	73	124.2	45	125.98	8.07818	111.6	26	119.6	16	134.5	172	148.4	614	128.53	16.2975	92.3	374	70	70	73.4	386	78.57
CTL0264	0.00181	3.44	0.02	0.94	-1.01	1	0.25	1.36	0.39	0.26	1.38	0.42	0	0	21.4	5	0	0	7.13	12.3553	50.6	98	39.6	88	21.8	23	14.2	9	41.4	15	33.52	15.0117	30	7	15	2	35.2	45	31.4	130	27.9	8.87619	38.2	155	30	30	46.4	244	38.2
CTL0266	0.58	-1.12	0.83	0.87	1.02	0.99	0.08	-1.41	0.14	0.08	-1.44	0.18	122.9	18	150.1	35	136	22	136.33	13.6031	81	157	168.9	375	171.4	181	121.9	77	127	46	134.04	37.4872	107.3	25	134.6	18	118.1	151	132.2	547	123.05	12.7761	86.1	349	102	102	55.2	290	81.1
CTL0267	0.16	1.42	0.44	0.83	1	0.96	0.15	-1.37	0.25	0.23	-1.37	0.39	61.4	9	90.1	21	123.6	20	91.7	31.1309	120.8	234	174.7	388	154.3	163	139.3	88	129.7	47	143.76	21.2903	81.5	19	44.9	6	183	234	166.3	688	118.92	66.4087	91.3	370	96	96	79.7	419	89
CTL0270	0.52	-1.2	0.79	0.96	-1.06	1	0.48	1.18	0.61	0.49	1.26	0.64	68.3	10	21.4	5	68	11	52.57	26.9915	60.4	117	36.5	81	56.8	60	34.8	22	38.6	14	45.42	12.1734	12.9	3	74.8	10	56.3	72	25.1	104	42.27	28.3575	46.4	188	61	61	32.1	169	46.5
CTL0271	0.25	-1.25	0.55	0.12	1.32	0.38	8.91e-12	3.14	1.43e-10	1.4e-06	2.38	1.67e-05	136.5	20	167.3	39	234.9	38	179.57	50.3338	123.9	240	182.4	405	171.4	181	183.6	116	121.4	44	156.54	31.3129	154.5	36	142.1	19	211.9	271	212.5	879	180.25	37.2392	375.8	1523	361	361	507.4	2668	414.73
CTL0272	0.25	1.26	0.55	0.31	1.2	0.64	2.07e-05	2.09	0.000116	0.00223	1.74	0.01	204.8	30	300.2	70	241.1	39	248.7	48.1519	324.1	628	338.2	751	390.1	412	391	247	289.8	105	346.64	43.7797	244.6	57	254.2	34	473.9	606	484.7	2005	364.35	132.864	739.6	2997	472	472	612.2	3219	607.93
CTL0273	0.93	-1.02	1	0.52	1.15	0.79	0.24	-1.24	0.37	0.1	-1.43	0.22	81.9	12	38.6	9	30.9	5	50.47	27.493	52.6	102	46.8	104	53	56	53.8	34	58	21	52.84	4.0035	34.3	8	59.8	8	64.1	82	53.7	222	52.97	13.1609	46.6	189	33	33	25.7	135	35.1
CTL0276	0.69	1.2	0.88	0.45	1.24	0.72	0.09	2.1	0.16	0.55	1.69	0.7	0	0	17.2	4	0	0	5.73	9.93042	16.5	32	6.3	14	15.1	16	1.6	1	2.8	1	8.46	6.93707	30	7	15	2	5.5	7	2.9	12	13.35	12.2579	14.1	57	22	22	13.1	69	16.4
CTL0279	0.19	1.31	0.47	0.12	-1.24	0.4	0.01	-1.5	0.03	0.37	-1.21	0.53	116.1	17	120.1	28	123.6	20	119.93	3.75278	234.8	455	144.1	320	141.1	149	147.2	93	201.5	73	173.74	42.2706	98.7	23	82.3	11	140	179	146.7	607	116.92	31.3584	95.7	388	103	103	92.1	484	96.93
CTL0286	0.21	-1.34	0.5	0.24	1.26	0.56	0.17	1.3	0.28	0.88	1.03	0.95	75.1	11	51.5	12	123.6	20	83.4	36.7596	71.7	139	79.7	177	72.9	77	68.1	43	30.4	11	64.56	19.5524	85.8	20	52.3	7	89.2	114	69.4	287	74.18	16.9529	71.6	290	55	55	90	473	72.2
CTL0289	0.03	-1.69	0.16	0.72	-1.02	0.9	0.52	1.13	0.63	0.83	1.15	0.91	102.4	15	90.1	21	80.4	13	90.97	11.0256	72.3	140	44.1	98	69.1	73	55.4	35	49.7	18	58.12	12.2116	51.5	12	112.2	15	45.4	58	38.7	160	61.95	33.9054	53.5	217	59	59	55	289	55.83
CTL0290	0.3	-1.32	0.61	0.99	-1	1	0.32	1.23	0.46	0.41	1.24	0.57	75.1	11	55.8	13	37.1	6	56	19.0008	60.4	117	46.4	103	46.4	49	34.8	22	35.9	13	44.78	10.3403	8.6	2	74.8	10	39.9	51	46.4	192	42.42	27.1689	49.6	201	54	54	40.3	212	47.97
CTL0291	0.00952	-2.53	0.08	0.05	-2.1	0.26	0.12	-1.7	0.21	0.63	1.24	0.77	95.6	14	42.9	10	68	11	68.83	26.3599	39.2	76	21.6	48	35	37	7.9	5	44.2	16	29.58	14.7425	34.3	8	0	0	10.2	13	9.2	38	13.43	14.6543	15.3	62	10	10	16.5	87	13.93
CTL0292	1	-1.07	1	0.35	-1.84	0.67	1	-1.22	1	0.74	1.5	0.85	0	0	4.3	1	0	0	1.43	2.48261	3.6	7	1.4	3	0.9	1	0	0	2.8	1	1.74	1.4519	0	0	0	0	1.6	2	0.7	3	0.57	0.758837	1.7	7	1	1	1	5	1.23
CTL0293	0.32	1.76	0.62	0.64	-1.03	0.86	0.77	1.1	0.84	0.45	1.13	0.6	6.8	1	8.6	2	0	0	5.13	4.53578	7.2	14	9.5	21	16.1	17	11.1	7	11	4	10.98	3.26757	8.6	2	0	0	7	9	12.6	52	7.05	5.25706	12.3	50	12	12	6.1	32	10.13
CTL0295	1	2.74	1	1	-2.74	1	1	1.28	1	1	3.51	1	0	0	0	0	0	0	0	0	0.5	1	0	0	0	0	0	0	0	0	0.1	0.223607	0	0	0	0	0	0	0	0	0	0	0.2	1	0	0	0.2	1	0.13
CTL0297	0.85	-1.04	0.96	0.16	1.26	0.45	3.32e-06	2.33	2.23e-05	0.00349	1.85	0.02	184.3	27	167.3	39	105.1	17	152.23	41.6943	150.7	292	154	342	171.4	181	207.4	131	113.2	41	159.34	34.2318	184.5	43	254.2	34	150.9	193	160	662	187.4	46.7392	264.5	1072	262	262	413.5	2174	313.33
CTL0298	0.18	-1.37	0.46	0.14	1.27	0.41	0.000383	1.84	0.00157	0.08	1.44	0.18	95.6	14	115.8	27	49.5	8	86.97	33.9827	89.8	174	73	162	48.3	51	69.6	44	71.8	26	70.5	14.7824	94.4	22	89.7	12	88.4	113	66.2	274	84.67	12.5834	105.1	426	115	115	109.4	575	109.83
CTL0299	0.05	1.57	0.2	0.16	1.31	0.45	0.27	1.25	0.4	0.86	-1.05	0.93	314.1	46	317.4	74	302.9	49	311.47	7.60022	390.7	757	727.8	1616	660	697	400.5	253	516.1	187	539.02	151.646	424.9	99	493.5	66	665.5	851	906.7	3751	622.65	214.713	667.3	2704	740	740	299.9	1577	569.07
CTL0301	0.00359	1.79	0.04	0.14	1.29	0.42	5.59e-10	2.74	6.79e-09	9.41e-06	2.13	8.91e-05	157	23	167.3	39	105.1	17	143.13	33.338	272	527	259.4	576	246.2	260	367.2	232	273.2	99	283.6	48.0002	231.7	54	224.3	30	406.7	520	404.2	1672	316.73	102.5	578.4	2344	609	609	769.7	4047	652.37
CTL0303	1	-1.02	1	0.02	1.93	0.15	0.28	1.35	0.42	0.26	-1.43	0.42	6.8	1	8.6	2	18.5	3	11.3	6.3	8.3	16	10.8	24	15.1	16	19	12	8.3	3	12.3	4.66315	21.5	5	7.5	1	21.1	27	23	95	18.27	7.22974	15.5	63	15	15	10.8	57	13.77
CTL0304	0.92	1.07	1	0.77	-1.16	0.92	9.79e-06	-2.61	5.91e-05	0.000452	-2.25	0.00275	61.4	9	38.6	9	37.1	6	45.7	13.6173	53.2	103	57.6	128	53	56	47.5	30	46.9	17	51.64	4.45567	51.5	12	67.3	9	27.4	35	40.1	166	46.57	16.9645	13.8	56	23	23	16	84	17.6
CTL0305	0.00215	-2.39	0.03	0.02	-1.99	0.15	3.31e-16	8.35	8.26e-15	1.48e-19	16.6	1.9e-17	109.2	16	102.9	24	197.8	32	136.63	53.0655	105.3	204	54.9	122	53	56	15.8	10	85.6	31	62.92	34.2544	38.6	9	15	2	43	55	16.4	68	28.25	14.6136	553.5	2243	376	376	387.8	2039	439.1
CTL0306	0.06	-2.32	0.23	0.38	-1.62	0.69	0.000269	4.38	0.00114	8.48e-05	7.09	0.000652	47.8	7	38.6	9	92.7	15	59.7	28.9467	58.8	114	13.5	30	11.4	12	7.9	5	52.4	19	28.8	24.6507	21.5	5	22.4	3	24.2	31	2.7	11	17.7	10.0628	81.7	331	152	152	79.9	420	104.53
CTL0307	0.64	-1.15	0.86	0.69	1.04	0.88	1.67e-14	4.56	3.49e-13	2.41e-09	4.4	4.92e-08	27.3	4	42.9	10	18.5	3	29.57	12.3569	45.9	89	25.7	57	26.5	28	19	12	24.8	9	28.38	10.2282	34.3	8	29.9	4	34.4	44	20.3	84	29.72	6.62439	92	373	148	148	104.2	548	114.73
CTL0309	0.32	-1.27	0.62	0.81	-1.13	0.95	0.28	-1.26	0.42	0.49	-1.12	0.64	109.2	16	81.5	19	117.5	19	102.73	18.8511	101.7	197	91.9	204	65.3	69	85.5	54	93.8	34	87.64	13.7607	98.7	23	104.7	14	50.1	64	55.8	231	77.33	28.3479	44.9	182	44	44	83.5	439	57.47
CTL0312	0.03	-2.08	0.17	0.37	1.28	0.68	3.01e-07	3.76	2.46e-06	0.000291	2.93	0.00191	27.3	4	30	7	61.8	10	39.7	19.1867	29.4	57	17.1	38	28.4	30	12.7	8	11	4	19.72	8.67796	30	7	7.5	1	43.8	56	11.1	46	23.1	16.9653	70.8	287	59	59	66.6	350	65.47
CTL0314	0.00427	-1.95	0.04	0.02	-1.82	0.15	2.93e-06	-3.05	2.04e-05	0.04	-1.67	0.1	218.5	32	218.7	51	154.5	25	197.23	37.0083	149.2	289	86.5	192	89	94	66.5	42	173.9	63	113.02	45.9884	85.8	20	67.3	9	50.1	64	37.2	154	60.1	21.1088	21	85	38	38	34	179	31
CTL0321	0.00236	-2.02	0.03	0.11	1.41	0.37	0.23	1.32	0.35	0.78	-1.07	0.88	1242.6	182	1801.3	420	1761.9	285	1601.93	311.815	553.8	1073	898	1994	901.4	952	1388.1	877	585.1	212	865.28	335.871	965.6	225	1540.4	206	828.2	1059	1035.6	4284	1092.45	310.811	644.3	2611	802	802	1446.6	7606	964.3
CTL0322	0.58	-1.17	0.83	0.1	1.44	0.36	0.67	-1.11	0.77	0.06	-1.59	0.16	109.2	16	60	14	98.9	16	89.37	25.9485	62.5	121	65.3	145	70.1	74	104.5	66	118.7	43	84.22	25.6381	171.7	40	119.6	16	112.6	144	45.4	188	112.32	51.8245	49.4	200	82	82	58.4	307	63.27
CTL0323	0.08	1.35	0.28	0.87	-1.02	0.99	1	1	1	0.89	1.02	0.95	300.4	44	295.9	69	370.9	60	322.4	42.0625	442.3	857	475.6	1056	446	471	473.3	299	552	200	477.84	44.1651	381.9	89	336.5	45	448.1	573	479.4	1983	411.48	64.4234	352.1	1427	346	346	494.9	2602	397.67
CTL0324	0.24	1.28	0.53	0.54	1.14	0.8	0.2	1.25	0.32	0.52	1.09	0.67	116.1	17	154.4	36	142.2	23	137.57	19.5659	170.8	331	187.8	417	204.5	216	226.3	143	190.4	69	195.96	20.7604	145.9	34	104.7	14	222.1	284	279.2	1155	187.98	77.8707	198.9	806	206	206	209.8	1103	204.9
CTL0325	0.27	1.25	0.57	0.03	1.49	0.19	0.12	1.34	0.2	0.63	-1.11	0.76	95.6	14	253	59	117.5	19	155.37	85.259	193	374	220.2	489	183.7	194	294.4	186	215.3	78	221.32	43.576	227.4	53	246.8	33	345.7	442	339.9	1406	289.95	61.5832	259.8	1053	232	232	253.1	1331	248.3
CTL0326	6.74e-06	-2.57	0.000352	0.00084	1.83	0.02	0.84	1.04	0.89	0.00576	-1.76	0.02	273.1	40	295.9	69	179.3	29	249.43	61.7978	100.1	194	120.7	268	121.2	128	85.5	54	104.9	38	106.48	15.0187	253.2	59	239.3	32	140.8	180	106.4	440	184.92	72.4139	89.3	362	80	80	108.4	570	92.57
CTL0328	0.63	-1.08	0.85	0.06	1.29	0.29	0.82	1.03	0.88	0.16	-1.25	0.29	518.9	76	523.2	122	494.6	80	512.23	15.4215	424.8	823	539.1	1197	481	508	642.6	406	513.3	186	520.16	80.6604	502.1	117	665.5	89	573.2	733	659.9	2730	600.17	77.8477	461.5	1870	447	447	446.8	2349	451.77
CTL0329	0.86	1.09	0.97	0.65	-1.15	0.86	1.36e-07	3.25	1.15e-06	5.98e-07	3.74	7.9e-06	34.1	5	38.6	9	18.5	3	30.4	10.5485	40.3	78	35.6	79	41.7	44	22.2	14	46.9	17	37.34	9.37299	42.9	10	15	2	33.6	43	23.9	99	28.85	12.0594	156	632	92	92	55.5	292	101.17
CTL0335	0.59	-1.32	0.83	0.09	2.02	0.33	0.69	1.17	0.78	0.25	-1.72	0.4	13.7	2	17.2	4	12.4	2	14.43	2.48261	26.8	52	7.7	17	4.7	5	11.1	7	8.3	3	11.72	8.73109	38.6	9	44.9	6	18	23	2.9	12	26.1	19.266	7.9	32	19	19	10.3	54	12.4
CTL0337	1.1e-17	-35.68	2.47e-15	0.54	1.21	0.8	4.38e-09	9.97	4.8e-08	2.29e-05	8.26	0.000202	273.1	40	193	45	340	55	268.7	73.5987	8.8	17	5	11	15.1	16	9.5	6	0	0	7.68	5.60776	4.3	1	22.4	3	10.2	13	6.3	26	10.8	8.11213	80.9	328	118	118	11.8	62	70.23
CTL0338	0.25	-1.79	0.55	0.89	-1.06	1	1.81e-08	7.13	1.87e-07	5.68e-07	7.56	7.74e-06	13.7	2	12.9	3	18.5	3	15.03	3.02875	7.2	14	8.6	19	8.5	9	15.8	10	5.5	2	9.12	3.93916	4.3	1	7.5	1	5.5	7	10.4	43	6.93	2.6663	103.6	420	40	40	20.5	108	54.7
CTL0338A	0.81	-1.57	0.95	0.56	1.58	0.82	0.004	4.18	0.01	0.09	2.65	0.2	13.7	2	0	0	0	0	4.57	7.9097	1.5	3	3.2	7	2.8	3	3.2	2	2.8	1	2.7	0.7	8.6	2	0	0	4.7	6	2.7	11	4	3.62123	14.3	58	12	12	2.9	15	9.73
CTL0339	0.02	-2.93	0.11	0.02	-1.94	0.14	4.03e-15	9.39	9.06e-14	2.79e-17	18.2	2.51e-15	6.8	1	30	7	37.1	6	24.63	15.8469	8.3	16	11.3	25	6.6	7	9.5	6	13.8	5	9.9	2.77399	0	0	0	0	7.8	10	3.6	15	2.85	3.7108	78	316	107	107	46.4	244	77.13
CTL0340	0.66	-1.1	0.87	0.05	-1.41	0.26	0.5	-1.16	0.62	0.26	1.22	0.42	88.8	13	55.8	13	74.2	12	72.93	16.5364	72.3	140	73	162	76.7	81	49.1	31	85.6	31	71.34	13.5127	55.8	13	7.5	1	59.4	76	41.1	170	40.95	23.6633	46.9	190	64	64	46	242	52.3
CTL0347	0.53	1.18	0.8	0.26	-1.23	0.58	0.05	-1.47	0.1	0.45	-1.19	0.6	75.1	11	72.9	17	92.7	15	80.23	10.8523	106.3	206	94.6	210	67.2	71	137.7	87	113.2	41	103.8	25.8264	68.7	16	59.8	8	61	78	97.4	403	71.72	17.565	48.9	198	45	45	80.1	421	58
CTL0356	0.59	1.27	0.83	0.04	-1.45	0.23	0.97	-1	0.99	0.06	1.45	0.15	27.3	4	34.3	8	18.5	3	26.7	7.91707	48	93	47.7	106	29.4	31	26.9	17	33.1	12	37.02	10.13	12.9	3	0	0	36.8	47	23.7	98	18.35	15.6573	26.9	109	36	36	33.3	175	32.07
CTL0357	0.5	-1.41	0.77	0.02	1.86	0.16	0.00026	2.68	0.00111	0.41	1.44	0.56	6.8	1	21.4	5	12.4	2	13.53	7.36569	10.8	21	10.4	23	16.1	17	9.5	6	8.3	3	11.02	2.99783	42.9	10	15	2	18	23	12.8	53	22.18	13.9801	19.7	80	19	19	35.9	189	24.87
CTL0358	0.15	1.8	0.42	0.1	1.34	0.36	1.99e-06	2.49	1.44e-05	0.01	1.86	0.04	20.5	3	12.9	3	24.7	4	19.37	5.98108	45.9	89	34.2	76	42.6	45	28.5	18	27.6	10	35.76	8.23608	64.4	15	44.9	6	60.2	77	24.9	103	48.6	17.8846	68.4	277	76	76	87.3	459	77.23
CTL0360	0.000378	-3.13	0.00777	0.93	1.09	1	9.41e-07	2.86	7.11e-06	8.04e-05	2.63	0.000623	68.3	10	34.3	8	43.3	7	48.63	17.6163	16.5	32	14.9	33	13.3	14	19	12	22.1	8	17.16	3.47246	12.9	3	7.5	1	25.8	33	11.8	49	14.5	7.88543	46.1	187	29	29	40.1	211	38.4
CTL0361	0.93	1.17	1	0.94	-1.16	1	0.28	-1.63	0.42	0.44	-1.4	0.59	6.8	1	12.9	3	6.2	1	8.63	3.7072	8.3	16	16.7	37	13.3	14	14.2	9	2.8	1	11.06	5.53471	0	0	22.4	3	14.9	19	4.8	20	10.52	10.0616	2.7	11	5	5	9.7	51	5.8
CTL0362	0.16	1.5	0.44	0.2	-1.26	0.49	0.05	-1.5	0.11	0.56	-1.19	0.71	13.7	2	42.9	10	55.6	9	37.4	21.4846	73.8	143	68.9	153	54	57	64.9	41	49.7	18	62.26	10.1268	25.7	6	37.4	5	50.1	64	52.2	216	41.35	12.3127	30.1	122	42	42	35.9	189	36
CTL0363	0.14	-1.51	0.41	0.06	1.41	0.28	0.48	-1.18	0.61	0.02	-1.67	0.05	41	6	47.2	11	61.8	10	50	10.679	26.8	52	48.2	107	39.8	42	28.5	18	35.9	13	35.84	8.71854	42.9	10	89.7	12	38.3	49	41.1	170	53	24.5398	27.4	111	25	25	24.5	129	25.63
CTL0364	0.34	-1.35	0.65	1	1.03	1	0.37	1.21	0.5	0.43	1.18	0.58	34.1	5	30	7	68	11	44.03	20.8567	25.3	49	32.9	73	41.7	44	31.7	20	52.4	19	36.8	10.4981	34.3	8	22.4	3	37.5	48	30.7	127	31.22	6.50609	33.3	135	40	40	34.8	183	36.03
CTL0369	0.44	1.21	0.73	0.72	1.09	0.9	0.59	1.1	0.7	0.86	1.02	0.93	191.2	28	94.4	22	197.8	32	161.13	57.8869	275.1	533	226.1	502	214	226	117.1	74	215.3	78	209.52	57.3815	201.7	47	104.7	14	273.7	350	210.3	870	197.6	69.7608	228.3	925	201	201	155	815	194.77
CTL0375	0.04	52.37	0.19	1	-1.1	1	0.41	-1.35	0.54	0.39	-1.23	0.54	0	0	0	0	0	0	0	0	2.6	5	5.4	12	2.8	3	1.6	1	16.6	6	5.8	6.19839	4.3	1	15	2	3.1	4	2.9	12	6.33	5.81628	3.5	14	0	0	3.8	20	2.43
CTL0382	0.00375	2.9	0.04	0.000737	-2.48	0.02	1.38e-05	-3.26	8.02e-05	0.37	-1.31	0.53	41	6	8.6	2	30.9	5	26.83	16.5784	140.4	272	52.2	116	68.2	72	39.6	25	96.6	35	79.4	40.2062	21.5	5	29.9	4	35.2	45	26.6	110	28.3	5.75326	19.7	80	16	16	24	126	19.9
CTL0384	4.04e-05	-2.45	0.00158	0.76	-1.14	0.92	0.00843	-1.76	0.02	0.04	-1.54	0.11	259.4	38	120.1	28	278.2	45	219.23	86.3651	99.1	192	97.7	217	93.7	99	91.8	58	99.4	36	96.34	3.40632	94.4	22	127.1	17	58.7	75	57	236	84.3	33.3392	35.3	143	51	51	51.9	273	46.07
CTL0385	0.56	-1.12	0.82	0.11	-1.32	0.38	0.0024	-1.62	0.00773	0.22	-1.22	0.37	163.9	24	120.1	28	98.9	16	127.63	33.1484	116.1	225	131.1	291	116.5	123	123.5	78	132.5	48	123.94	7.77097	60.1	14	119.6	16	87.6	112	81.2	336	87.12	24.6327	68.1	276	59	59	63.9	336	63.67
CTL0386	0.91	1.06	1	0.29	-1.27	0.62	0.00346	2	0.01	0.000315	2.53	0.00204	81.9	12	47.2	11	55.6	9	61.57	18.1031	121.3	235	55.8	124	54	57	41.2	26	77.3	28	69.92	31.512	73	17	7.5	1	67.3	86	40.4	167	47.05	29.9549	137.4	557	135	135	83.3	438	118.57
CTL0387	0.22	2.09	0.5	0.97	1.02	1	0.00391	2.95	0.01	0.01	2.9	0.04	20.5	3	0	0	0	0	6.83	11.8357	22.2	43	7.2	16	15.1	16	9.5	6	11	4	13	5.89364	21.5	5	0	0	20.3	26	5.6	23	11.85	10.7084	41.5	168	28	28	29.1	153	32.87
CTL0388	0.07	1.87	0.27	0.1	-1.59	0.36	0.12	-1.34	0.2	0.84	1.19	0.92	34.1	5	17.2	4	18.5	3	23.27	9.40443	48.5	94	36	80	54.9	58	44.3	28	46.9	17	46.12	6.87546	38.6	9	44.9	6	25.8	33	20.1	83	32.35	11.3949	28.4	115	27	27	29.9	157	28.43
CTL0389	0.65	-1.13	0.86	4.01e-05	-2.6	0.00228	5.7e-07	-3.46	4.5e-06	0.4	-1.33	0.55	61.4	9	98.6	23	98.9	16	86.3	21.5646	138.8	269	69.4	154	48.3	51	68.1	43	102.1	37	85.34	35.5743	25.7	6	15	2	28.9	37	35.3	146	26.22	8.48111	16.5	67	18	18	26.2	138	20.23
CTL0390	0.01	-1.69	0.1	0.000131	-2.29	0.00525	2.14e-08	-3.54	2.19e-07	0.06	-1.54	0.15	341.4	50	313.1	73	457.5	74	370.67	76.5196	406.2	787	140.1	311	166.6	176	193.1	122	303.6	110	241.92	110.924	103	24	104.7	14	95.4	122	81.5	337	96.15	10.5706	65.4	265	44	44	59.3	312	56.23
CTL0391	0.98	1	1	0.35	-1.15	0.67	0.00657	-1.65	0.02	0.09	-1.43	0.19	239	35	171.6	40	111.3	18	173.97	63.8829	168.3	326	178.8	397	189.4	200	155.1	98	270.5	98	192.42	45.4579	137.3	32	97.2	13	138.4	177	188.3	779	140.3	37.3016	115.5	468	103	103	72.5	381	97
CTL0392	7.05e-06	4.56	0.000352	0.35	-1.19	0.67	0.43	1.18	0.55	0.11	1.4	0.24	13.7	2	21.4	5	0	0	11.7	10.8393	80.5	156	54.5	121	49.2	52	53.8	34	88.3	32	65.26	17.8054	60.1	14	22.4	3	55.5	71	45.9	190	45.98	16.7931	59.7	242	76	76	56.5	297	64.07
CTL0393	0.02	1.95	0.12	0.18	-1.3	0.46	0.18	1.26	0.29	0.02	1.64	0.05	68.3	10	21.4	5	30.9	5	40.2	24.7946	90.3	175	76.1	169	69.1	73	80.7	51	88.3	32	80.9	8.73842	30	7	74.8	10	63.3	81	56.1	232	56.05	18.9976	97.2	394	85	85	74.2	390	85.47
CTL0395	0.94	-1.06	1	0.11	-1.47	0.37	0.11	-1.49	0.19	1	-1.01	1	34.1	5	81.5	19	24.7	4	46.77	30.4449	65	126	40.1	89	48.3	51	41.2	26	66.2	24	52.16	12.6733	55.8	13	7.5	1	28.9	37	30.2	125	30.6	19.7628	26.7	108	37	37	25.1	132	29.6
CTL0396	0.33	-1.33	0.64	0.91	1.09	1	0.07	-1.45	0.13	0.07	-1.58	0.17	41	6	47.2	11	49.5	8	45.9	4.39659	30.5	59	41	91	37.9	40	38	24	46.9	17	38.86	5.93237	30	7	22.4	3	31.3	40	47.4	196	32.77	10.5104	23.2	94	29	29	16.5	87	22.9
CTL0397	0.000328	-3.99	0.00737	0.59	1.15	0.83	1.99e-22	30.8	6.62e-21	8.34e-16	26.74	5.77e-14	47.8	7	55.8	13	68	11	57.2	10.1725	31	60	12.6	28	8.5	9	1.6	1	24.8	9	15.7	12.0121	38.6	9	7.5	1	23.5	30	3.6	15	18.3	16.0402	489.6	1984	362	362	373.3	1963	408.3
CTL0398	8.19e-08	-5.62	1.05e-05	1	1.02	1	6.92e-37	31.48	8.88e-35	3.03e-27	30.91	5.46e-25	122.9	18	42.9	10	49.5	8	71.77	44.4056	20.6	40	13.1	29	13.3	14	6.3	4	8.3	3	12.32	5.53462	17.2	4	0	0	22.7	29	6	25	11.47	10.3349	439.2	1780	334	334	292.7	1539	355.3
CTL0399	7.14e-18	-7.33	2.14e-15	0.48	1.2	0.75	1.93e-50	19.25	5.78e-48	1.8e-34	16.02	5.39e-32	170.7	25	163	38	173.1	28	168.93	5.27668	34.1	66	23	51	14.2	15	19	12	38.6	14	25.78	10.2636	30	7	15	2	40.7	52	19.6	81	26.33	11.4547	509.1	2063	341	341	370.3	1947	406.8
CTL0402	0.56	1.1	0.82	0.00549	-1.49	0.07	6.22e-08	-2.41	5.84e-07	0.00428	-1.62	0.02	1345	197	1183.7	276	1118.9	181	1215.87	116.432	1423.5	2758	1489.7	3308	1525.4	1611	1307.4	826	1595.2	578	1468.24	109.222	703.8	164	673	90	894.7	1144	1187.6	4913	864.77	236.504	583.9	2366	534	534	412	2166	509.97
CTL0404	0.07	-1.71	0.25	0.18	1.33	0.46	0.28	-1.32	0.42	0.03	-1.76	0.08	68.3	10	107.2	25	61.8	10	79.1	24.5514	38.7	75	45.5	101	44.5	47	82.3	52	52.4	19	52.68	17.2578	64.4	15	119.6	16	50.1	64	44.7	185	69.7	34.2893	20.7	84	43	43	36.9	194	33.53
CTL0406	0.2	1.31	0.5	0.91	1.01	1	0.5	1.13	0.62	0.46	1.12	0.61	198	29	98.6	23	111.3	18	135.97	54.0964	197.2	382	160.8	357	178	188	172.5	109	253.9	92	192.48	36.7668	171.7	40	82.3	11	210.4	269	189	782	163.35	56.3041	192	778	183	183	164.3	864	179.77
CTL0407	0.07	1.78	0.26	1	1.04	1	1	-1.01	1	1	-1.05	1	88.8	13	25.7	6	24.7	4	46.4	36.7229	101.7	197	73	162	103.2	109	66.5	42	80	29	84.88	16.743	30	7	59.8	8	99.3	127	103.9	430	73.25	34.9738	69.3	281	92	92	54	284	71.77
CTL0408	0.24	-1.24	0.53	0.03	-1.46	0.2	0.18	-1.25	0.29	0.47	1.17	0.62	198	29	218.7	51	315.3	51	244	62.609	197.7	383	201.8	448	213	225	235.8	149	234.6	85	216.58	17.9015	124.5	29	164.5	22	137.6	176	117.7	487	136.08	20.6715	105.6	428	135	135	190.4	1001	143.67
CTL0409	0.01	-3.02	0.1	1	1.1	1	0.08	1.85	0.15	0.13	1.68	0.26	27.3	4	8.6	2	37.1	6	24.33	14.4798	17	33	10.4	23	2.8	3	3.2	2	2.8	1	7.24	6.34413	4.3	1	0	0	13.3	17	7.7	32	6.33	5.61686	16.8	68	8	8	13.1	69	12.63
CTL0411	1	12.94	1	0.000161	5.2	0.00556	7.84e-08	10.61	7.19e-07	0.31	2.04	0.47	0	0	0	0	0	0	0	0	2.6	5	0.5	1	0.9	1	0	0	0	0	0.8	1.07471	4.3	1	22.4	3	7.8	10	2.2	9	9.18	9.11423	12.1	49	11	11	8.6	45	10.57
CTL0413	0.79	1.44	0.93	0.39	1.25	0.69	6.23e-06	2.91	3.97e-05	0.00368	2.32	0.02	13.7	2	4.3	1	6.2	1	8.07	4.97024	21.2	41	10.8	24	5.7	6	7.9	5	8.3	3	10.78	6.09975	8.6	2	15	2	18.8	24	10.9	45	13.33	4.50879	29.6	120	33	33	25.5	134	29.37
CTL0414	0.11	1.82	0.36	0.46	-1.22	0.73	0.01	1.8	0.04	0.00411	2.2	0.02	27.3	4	30	7	30.9	5	29.4	1.8735	118.2	229	51.3	114	55.9	59	15.8	10	46.9	17	57.62	37.3385	34.3	8	37.4	5	49.3	63	46.2	191	41.8	7.09977	89.8	364	86	86	91.5	481	89.1
CTL0415	0.19	3.14	0.48	0.5	-1.12	0.77	0.7	1.2	0.79	0.24	1.34	0.39	0	0	0	0	6.2	1	2.07	3.57957	6.7	13	4.5	10	12.3	13	0	0	11	4	6.9	4.98448	0	0	0	0	7	9	6.8	28	3.45	3.98455	8.1	33	10	10	3	16	7.03
CTL0417	0.2	-3.33	0.49	0.25	2.55	0.56	0.32	1.91	0.46	0.93	-1.34	0.98	0	0	0	0	12.4	2	4.13	7.15914	3.1	6	0.9	2	0	0	0	0	0	0	0.8	1.3435	0	0	0	0	5.5	7	2.2	9	1.93	2.5992	2.7	11	1	1	1.7	9	1.8
CTL0418	1	2.74	1	0.89	1.93	1	0.75	2.67	0.83	1	1.38	1	0	0	0	0	0	0	0	0	0.5	1	0	0	0	0	0	0	0	0	0.1	0.223607	0	0	0	0	0.8	1	0.2	1	0.25	0.378594	1	4	0	0	0.2	1	0.4
CTL0419	0.43	1.32	0.73	0.45	1.23	0.72	0.5	1.19	0.62	0.95	-1.04	0.99	54.6	8	38.6	9	6.2	1	33.13	24.6587	25.8	50	59.9	133	69.1	73	34.8	22	49.7	18	47.86	17.7249	47.2	11	44.9	6	53.2	68	59.9	248	51.3	6.71665	63.7	258	58	58	22.8	120	48.17
CTL0419A	0.69	1.41	0.88	0.55	-1.06	0.81	0.53	-1.3	0.64	1	-1.23	1	13.7	2	0	0	6.2	1	6.63	6.86027	6.2	12	9.5	21	8.5	9	14.2	9	5.5	2	8.78	3.44195	4.3	1	0	0	9.4	12	8	33	5.42	4.20823	6.7	27	8	8	3.4	18	6.03
CTL0420	0.01	-3.45	0.09	0.21	1.47	0.52	0.00115	-3.22	0.00407	3.91e-05	-4.75	0.000328	27.3	4	12.9	3	18.5	3	19.57	7.25902	4.6	9	5.4	12	4.7	5	9.5	6	8.3	3	6.5	2.25278	8.6	2	22.4	3	8.6	11	5.8	24	11.35	7.48398	1	4	0	0	2.3	12	1.1
CTL0421	0.04	-2.06	0.2	0.68	-1.29	0.88	1.01e-05	-3.56	5.99e-05	0.000651	-2.76	0.00373	47.8	7	47.2	11	24.7	4	39.9	13.167	20.6	40	22.5	50	9.5	10	28.5	18	30.4	11	22.3	8.2283	17.2	4	37.4	5	14.9	19	10.6	44	20.02	11.9019	4.7	19	3	3	6.1	32	4.6
CTL0425	1	1.29	1	0.43	1.94	0.72	0.38	1.43	0.51	1	-1.35	1	0	0	0	0	6.2	1	2.07	3.57957	1.5	3	5	11	2.8	3	1.6	1	0	0	2.18	1.86333	0	0	0	0	3.1	4	7.7	32	2.7	3.6396	4.4	18	4	4	1.7	9	3.37
CTL0426	1	4.47	1	1	-1.47	1	1	-1.27	1	1	1.15	1	0	0	0	0	0	0	0	0	1	2	0	0	0	0	0	0	0	0	0.2	0.447214	0	0	0	0	0	0	0.2	1	0.05	0.1	0.2	1	0	0	0.2	1	0.13
CTL0426A	0.57	-2.93	0.82	1	-1.5	1	1	1.03	1	1	1.55	1	0	0	0	0	6.2	1	2.07	3.57957	1.5	3	0	0	0.9	1	0	0	0	0	0.48	0.690652	0	0	0	0	0.8	1	0.2	1	0.25	0.378594	0.2	1	0	0	1	5	0.4
CTL0430	0.02	-1.86	0.14	0.00284	-2.29	0.04	0.09	-1.59	0.17	0.23	1.44	0.38	279.9	41	90.1	21	148.4	24	172.8	97.2241	134.2	260	79.3	176	98.5	104	28.5	18	162.8	59	100.66	51.6098	51.5	12	29.9	4	41.4	53	33.1	137	38.98	9.65449	59	239	57	57	41.3	217	52.43
CTL0431	0.11	-1.61	0.35	0.12	-1.51	0.4	0.000431	-2.72	0.00173	0.08	-1.79	0.18	81.9	12	47.2	11	68	11	65.7	17.464	35.1	68	52.7	117	47.3	50	23.7	15	63.5	23	44.46	15.4683	4.3	1	44.9	6	28.2	36	28	116	26.35	16.6978	15.1	61	19	19	8.4	44	14.17
CTL0432	0.24	-1.25	0.53	0.04	-1.46	0.22	3.34e-08	-2.96	3.33e-07	0.000551	-2.03	0.00322	505.2	74	278.8	65	420.4	68	401.47	114.381	283.4	549	322.4	716	385.4	407	242.2	153	529.9	192	352.66	112.25	197.4	46	246.8	33	200.2	256	213.2	882	214.4	22.6704	100.4	407	131	131	68.3	359	99.9
CTL0433	1	-1.04	1	1	1.24	1	3.11e-07	13.45	2.52e-06	4.26e-06	10.87	4.4e-05	0	0	0	0	12.4	2	4.13	7.15914	3.1	6	6.3	14	3.8	4	3.2	2	2.8	1	3.84	1.42232	0	0	0	0	3.9	5	7.5	31	2.85	3.60416	96.2	390	34	34	9.5	50	46.57
CTL0436	0.4	-1.52	0.7	0.54	1.47	0.8	0.26	1.5	0.4	0.66	1.02	0.79	27.3	4	21.4	5	18.5	3	22.4	4.48442	13.9	27	9	20	18	19	19	12	24.8	9	16.94	5.90407	8.6	2	0	0	36	46	23.7	98	17.07	15.9732	29.1	118	25	25	7.6	40	20.57
CTL0443	0.07	1.53	0.26	0.53	-1.08	0.8	0.03	-1.49	0.07	0.15	-1.38	0.29	75.1	11	85.8	20	68	11	76.3	8.96047	116.1	225	156.3	347	150.5	159	98.1	62	121.4	44	128.48	24.4191	73	17	59.8	8	110.3	141	147.2	609	97.58	39.3931	67.1	272	73	73	78.4	412	72.83
CTL0444	5.03e-05	-2.74	0.00188	0.13	-1.32	0.41	0.00529	-1.86	0.02	0.27	-1.4	0.43	150.2	22	128.7	30	55.6	9	111.5	49.59	43.9	85	39.2	87	36	38	61.7	39	44.2	16	45	9.94208	21.5	5	15	2	30.5	39	37	153	26	9.70395	19.5	79	18	18	21.9	115	19.8
CTL0447	0.54	-1.18	0.8	0.64	1.04	0.86	0.56	-1.15	0.66	0.35	-1.2	0.51	102.4	15	98.6	23	61.8	10	87.6	22.4241	118.2	229	79.7	177	50.2	53	76	48	82.8	30	81.38	24.2986	98.7	23	134.6	18	54.7	70	53.4	221	85.35	39.0043	45.4	184	58	58	75.3	396	59.57
CTL0448	0.43	22.97	0.73	0.6	-1.51	0.84	1	1.06	1	0.48	1.6	0.63	0	0	0	0	0	0	0	0	4.6	9	0.5	1	2.8	3	0	0	0	0	1.58	2.04744	0	0	0	0	3.1	4	0.5	2	0.9	1.48549	2	8	2	2	1.5	8	1.83
CTL0455	0.75	1.18	0.91	0.98	1.02	1	0.17	1.39	0.28	0.18	1.36	0.32	27.3	4	8.6	2	49.5	8	28.47	20.4749	29.9	58	41	91	45.4	48	19	12	35.9	13	34.24	10.2967	34.3	8	7.5	1	43	55	29.2	121	28.5	15.1149	47.1	191	48	48	27.2	143	40.77
CTL0456	0.39	1.3	0.69	0.07	1.37	0.29	1.19e-07	2.77	1.02e-06	0.00587	2.01	0.02	13.7	2	42.9	10	30.9	5	29.17	14.677	43.9	85	40.5	90	55.9	59	33.2	21	46.9	17	44.08	8.34997	60.1	14	104.7	14	43.8	56	44.2	183	63.2	28.6893	105.1	426	100	100	101.4	533	102.17
CTL0458	0.82	-1.09	0.95	0.3	-1.34	0.64	0.39	1.22	0.52	0.08	1.64	0.19	13.7	2	25.7	6	80.4	13	39.93	35.5551	42.8	83	36.5	81	36	38	42.7	27	41.4	15	39.88	3.36407	42.9	10	15	2	32.8	42	19.1	79	27.45	12.8069	33.8	137	52	52	38.6	203	41.47
CTL0463	0.99	1	1	0.3	1.18	0.64	0.000928	1.76	0.00339	0.08	1.48	0.18	20.5	3	30	7	18.5	3	23	6.1441	32	62	26.1	58	22.7	24	22.2	14	24.8	9	25.56	3.93103	38.6	9	22.4	3	34.4	44	22.5	93	29.48	8.29111	41.5	168	43	43	33.3	175	39.27
CTL0464	0.46	1.24	0.74	0.88	1.08	0.99	0.09	1.65	0.16	0.21	1.52	0.35	0	0	12.9	3	24.7	4	12.53	12.3541	18.6	36	11.3	25	15.1	16	14.2	9	38.6	14	19.56	10.9578	12.9	3	22.4	3	18.8	24	16.7	69	17.7	3.9724	28.1	114	25	25	20.5	108	24.53
CTL0466	0.08	-1.58	0.28	0.59	-1.1	0.84	0.56	1.15	0.67	0.3	1.26	0.46	163.9	24	115.8	27	123.6	20	134.43	25.8152	56.8	110	97.7	217	77.6	82	118.7	75	115.9	42	93.34	26.2393	77.2	18	37.4	5	80.6	103	88.5	366	70.92	22.8458	133.3	540	99	99	36.5	192	89.6
CTL0469	0.19	-1.34	0.47	0.000902	-1.79	0.02	0.00829	-1.61	0.02	0.5	1.11	0.64	143.4	21	98.6	23	55.6	9	99.2	43.9031	93.4	181	77	171	74.8	79	66.5	42	91.1	33	80.56	11.3962	34.3	8	22.4	3	41.4	53	45.9	190	36	10.2473	43.9	178	45	45	37.8	199	42.23
CTL0472	0.87	1.09	0.97	0.03	-1.65	0.19	2.66e-05	-2.64	0.000146	0.1	-1.6	0.23	47.8	7	12.9	3	37.1	6	32.6	17.8799	39.2	76	27	60	40.7	43	23.7	15	58	21	37.72	13.5446	17.2	4	15	2	21.9	28	19.8	82	18.48	3.0104	12.6	51	10	10	11	58	11.2
CTL0473	0.04	-1.43	0.19	0.25	-1.23	0.57	0.00433	-1.64	0.01	0.1	-1.33	0.23	532.5	78	321.7	75	445.1	72	433.1	105.911	331.4	642	379.2	842	320	338	242.2	153	375.3	136	329.62	55.4139	300.4	70	254.2	34	185.3	237	229.4	949	242.32	48.0716	129.1	523	159	159	214.2	1126	167.43
CTL0474	0.78	13.4	0.93	1	1.22	1	0.71	1.71	0.8	0.47	1.4	0.62	0	0	0	0	0	0	0	0	1.5	3	0.9	2	0	0	3.2	2	0	0	1.12	1.32552	0	0	0	0	0.8	1	1.7	7	0.62	0.809835	3	12	0	0	1.1	6	1.37
CTL0475	0.55	1.52	0.81	0.12	1.41	0.4	0.91	1.03	0.95	0.24	-1.36	0.39	13.7	2	4.3	1	18.5	3	12.17	7.22311	17.5	34	27.9	62	20.8	22	9.5	6	13.8	5	17.9	6.99893	12.9	3	67.3	9	16.4	21	22	91	29.65	25.3783	14.8	60	17	17	17.3	91	16.37
CTL0476	7.97e-07	3.52	7.96e-05	0.39	1.17	0.69	0.06	1.42	0.12	0.35	1.21	0.51	13.7	2	68.6	16	74.2	12	52.17	33.4306	199.7	387	239.1	531	243.3	257	234.3	148	127	46	208.68	48.8174	184.5	43	201.9	27	217.4	278	267.8	1108	217.9	35.8786	239.1	969	250	250	264.6	1391	251.23
CTL0477	0.8	-1.19	0.94	0.26	-1.63	0.58	0.06	-1.88	0.12	0.7	-1.15	0.82	13.7	2	12.9	3	18.5	3	15.03	3.02875	11.4	22	14.4	32	5.7	6	7.9	5	38.6	14	15.6	13.2795	12.9	3	7.5	1	6.3	8	7.3	30	8.5	2.97993	4.7	19	6	6	7.4	39	6.03
CTL0477A	0.82	1.1	0.95	0.83	-1.1	0.96	0.82	-1.06	0.88	1	1.04	1	20.5	3	25.7	6	6.2	1	17.47	10.0977	28.4	55	18	40	15.1	16	26.9	17	22.1	8	22.1	5.66877	34.3	8	7.5	1	16.4	21	16.9	70	18.77	11.2147	17	69	15	15	19.4	102	17.13
CTL0478	0.78	-1.11	0.93	0.2	-1.23	0.49	0.15	-1.52	0.26	0.83	-1.24	0.91	20.5	3	55.8	13	37.1	6	37.8	17.6604	27.9	54	39.6	88	54.9	58	36.4	23	35.9	13	38.94	9.90873	12.9	3	0	0	37.5	48	38	157	22.1	18.8239	23.2	94	21	21	20	105	21.4
CTL0479	0.22	-1.67	0.51	0.65	-1.01	0.87	0.12	-1.98	0.2	0.09	-1.97	0.19	13.7	2	21.4	5	30.9	5	22	8.61568	18.1	35	11.3	25	20.8	22	7.9	5	13.8	5	14.38	5.16885	34.3	8	22.4	3	6.3	8	8.9	37	17.97	12.9711	4.9	20	12	12	4	21	6.97
CTL0480	0.74	1.14	0.91	0.13	-1.34	0.4	0.000933	-2.31	0.0034	0.09	-1.72	0.19	54.6	8	42.9	10	43.3	7	46.93	6.64254	53.7	104	63.9	142	44.5	47	87.1	55	35.9	13	57.02	19.7862	21.5	5	15	2	33.6	43	59.2	245	32.33	19.5041	26.9	109	19	19	16.5	87	20.8
CTL0481	0.000456	-2.73	0.00868	0.53	-1.22	0.8	0.07	-1.6	0.14	0.32	-1.31	0.48	150.2	22	145.8	34	49.5	8	115.17	56.9115	27.9	54	45.9	102	34.1	36	76	48	52.4	19	47.26	18.7233	21.5	5	59.8	8	25.8	33	38	157	36.27	17.17	21	85	23	23	28.1	148	24.03
CTL0482	0.71	1.16	0.89	0.64	-1.25	0.86	0.71	-1.12	0.8	0.94	1.12	0.98	20.5	3	34.3	8	49.5	8	34.77	14.5056	38.7	75	38.7	86	28.4	30	72.8	46	46.9	17	45.1	16.8177	47.2	11	52.3	7	32.8	42	16.4	68	37.18	16.1246	17.5	71	38	38	45.3	238	33.6
CTL0483	0.02	-1.7	0.14	0.82	-1.01	0.95	0.31	-1.22	0.44	0.26	-1.21	0.42	88.8	13	85.8	20	74.2	12	82.93	7.7106	64	124	44.1	98	46.4	49	68.1	43	44.2	16	53.36	11.7108	73	17	52.3	7	50.8	65	35.3	146	52.85	15.4761	41.5	168	36	36	33.1	174	36.87
CTL0486	0.01	-1.84	0.09	0.33	1.19	0.66	0.08	-1.52	0.16	0.02	-1.81	0.05	252.6	37	171.6	40	216.4	35	213.53	40.576	108.9	211	113	251	115.5	122	170.9	108	121.4	44	125.94	25.5383	145.9	34	261.7	35	84.5	108	86.8	359	144.72	82.9998	54	219	99	99	59.3	312	70.77
CTL0487	1	1.07	1	0.01	-1.99	0.12	0.0059	-2.21	0.02	1	-1.11	1	20.5	3	12.9	3	24.7	4	19.37	5.98108	19.6	38	27	60	30.3	32	11.1	7	16.6	6	20.92	7.77477	4.3	1	7.5	1	7.8	10	12.6	52	8.05	3.42199	10.4	42	10	10	5.5	29	8.63
CTL0493	0.2	1.25	0.49	0.84	-1.02	0.96	0.34	-1.17	0.48	0.47	-1.14	0.62	628.1	92	437.5	102	574.9	93	546.83	98.3509	579.1	1122	830.4	1844	883.4	933	690.1	436	756.2	274	747.84	119.446	549.3	128	463.6	62	847	1083	719.4	2976	644.83	171.662	573.5	2324	638	638	398.8	2097	536.77
CTL0496	0.28	1.59	0.57	0.49	1.29	0.76	0.66	1.1	0.76	0.82	-1.17	0.91	20.5	3	17.2	4	12.4	2	16.7	4.07308	18.1	35	30.2	67	40.7	43	28.5	18	30.4	11	29.58	8.02602	17.2	4	15	2	44.6	57	37.2	154	28.5	14.6611	26.4	107	38	38	19.4	102	27.93
CTL0500A	0.00155	-2.55	0.02	0.34	1.26	0.66	0.31	-1.38	0.45	0.07	-1.74	0.17	34.1	5	81.5	19	123.6	20	79.73	44.7761	19.6	38	52.2	116	38.8	41	34.8	22	24.8	9	34.04	12.7172	34.3	8	52.3	7	37.5	48	38.9	161	40.75	7.93704	16.5	67	33	33	16.9	89	22.13
CTL0505	0.05	1.67	0.2	0.06	1.4	0.27	0.25	1.23	0.39	0.5	-1.13	0.65	20.5	3	55.8	13	49.5	8	41.93	18.8272	71.7	139	73.9	164	60.6	64	112.4	71	88.3	32	81.38	19.9474	111.6	26	104.7	14	97	124	96.2	398	102.38	7.24632	80.4	326	97	97	73.6	387	83.67
CTL0506	0.27	-1.33	0.57	0.77	1.01	0.92	0.21	-1.32	0.33	0.17	-1.33	0.3	81.9	12	85.8	20	37.1	6	68.27	27.0615	59.9	116	59.4	132	67.2	71	41.2	26	55.2	20	56.58	9.6204	85.8	20	52.3	7	50.8	65	37.5	155	56.6	20.5717	35.3	143	46	46	30.1	158	37.13
CTL0507	0.73	-1.1	0.91	0.06	1.52	0.29	0.06	1.51	0.12	1	-1	1	27.3	4	8.6	2	24.7	4	20.2	10.1297	23.7	46	17.1	38	13.3	14	23.7	15	13.8	5	18.32	5.12367	17.2	4	37.4	5	26.6	34	25.6	106	26.7	8.28573	17.3	70	26	26	28.7	151	24
CTL0508	0.81	1.11	0.95	0.75	1.1	0.92	0.36	1.18	0.49	0.59	1.08	0.74	54.6	8	30	7	43.3	7	42.63	12.3135	38.2	74	52.7	117	60.6	64	53.8	34	44.2	16	49.9	8.75957	55.8	13	22.4	3	61.8	79	45.2	187	46.3	17.3486	52.6	213	63	63	36.7	193	50.77
CTL0509	0.69	1.14	0.88	0.04	-1.54	0.23	0.1	-1.42	0.18	0.66	1.09	0.79	54.6	8	38.6	9	61.8	10	51.67	11.8749	84.6	164	59	131	54	57	34.8	22	88.3	32	64.14	22.3181	38.6	9	22.4	3	49.3	63	31.4	130	35.42	11.379	39.2	159	47	47	28.9	152	38.37
CTL0510	0.03	1.67	0.17	0.17	-1.26	0.45	0.16	-1.29	0.26	1	-1.03	1	54.6	8	68.6	16	49.5	8	57.57	9.88956	125.9	244	85.1	189	119.3	126	74.4	47	140.8	51	109.1	28.157	55.8	13	67.3	9	101.7	130	71.6	296	74.1	19.5716	72.1	292	89	89	52.3	275	71.13
CTL0511	0.77	-1.06	0.92	0.00184	1.72	0.03	3.76e-08	2.55	3.67e-07	0.04	1.49	0.12	75.1	11	60	14	37.1	6	57.4	19.133	56.8	110	72.1	160	64.4	68	53.8	34	41.4	15	57.7	11.5538	133	31	59.8	8	103.2	132	73.5	304	92.38	32.5831	132	535	115	115	133.5	702	126.83
CTL0512	0.00963	2.23	0.08	0.41	-1.18	0.71	0.13	1.35	0.22	0.03	1.59	0.1	13.7	2	30	7	43.3	7	29	14.8253	92.9	180	57.2	127	69.1	73	80.7	51	58	21	71.58	15.2894	77.2	18	22.4	3	69.6	89	44	182	53.3	25.0213	61.9	251	91	91	93.2	490	82.03
CTL0514	0.04	-1.92	0.19	0.09	-1.53	0.34	0.51	1.18	0.63	0.03	1.81	0.1	68.3	10	25.7	6	80.4	13	58.13	28.7323	25.3	49	29.3	65	27.5	29	53.8	34	24.8	9	32.14	12.2414	17.2	4	7.5	1	28.2	36	15.2	63	17.02	8.54337	23.4	95	44	44	30.2	159	32.53
CTL0515	0.28	1.61	0.57	0.78	-1.11	0.93	0.58	1.16	0.69	0.42	1.29	0.58	13.7	2	21.4	5	18.5	3	17.87	3.88887	35.1	68	28.8	64	33.1	35	15.8	10	55.2	20	33.6	14.2209	55.8	13	7.5	1	23.5	30	21.3	88	27.02	20.4485	33.1	134	47	47	17.9	94	32.67
CTL0516	0.26	1.25	0.55	0.32	1.15	0.66	0.1	1.26	0.18	0.58	1.1	0.73	109.2	16	120.1	28	117.5	19	115.6	5.69298	144	279	163	362	156.2	165	161.4	102	173.9	63	159.7	10.8876	218.9	51	119.6	16	172	220	146.5	606	164.25	42.2507	165.1	669	192	192	151.4	796	169.5
CTL0518	0.07	1.62	0.26	0.3	1.27	0.63	0.00172	1.92	0.00576	0.05	1.51	0.13	88.8	13	77.2	18	43.3	7	69.77	23.6433	160	310	88.3	196	112.7	119	82.3	52	190.4	69	126.74	46.9268	141.6	33	59.8	8	226	289	118.9	492	136.57	68.8692	233.2	945	195	195	171.7	903	199.97
CTL0523	0.34	-1.88	0.64	0.68	1.57	0.88	0.82	1.15	0.88	1	-1.36	1	6.8	1	4.3	1	18.5	3	9.87	7.58046	4.1	8	5.9	13	4.7	5	7.9	5	5.5	2	5.62	1.45327	0	0	0	0	10.2	13	9.7	40	4.97	5.74826	7.9	32	7	7	1.9	10	5.6
CTL0525	0.01	2.79	0.09	0.11	-1.37	0.37	5.2e-17	4.52	1.38e-15	1.6e-17	6.21	1.59e-15	6.8	1	8.6	2	24.7	4	13.37	9.85613	53.7	104	39.6	88	38.8	41	36.4	23	22.1	8	38.12	11.236	12.9	3	15	2	36.8	47	25.1	104	22.45	10.9491	146.6	594	160	160	151	794	152.53
CTL0526	0.21	1.54	0.5	0.4	1.19	0.7	1.84e-10	4.07	2.33e-09	1.09e-05	3.43	0.000101	6.8	1	21.4	5	0	0	9.4	10.9343	17.5	34	18.9	42	20.8	22	17.4	11	16.6	6	18.24	1.65318	21.5	5	29.9	4	24.2	31	14.5	60	22.52	6.39394	69.6	282	78	78	44.9	236	64.17
CTL0528	0.16	1.44	0.44	0.74	-1.04	0.91	0.29	1.22	0.42	0.2	1.26	0.35	109.2	16	55.8	13	24.7	4	63.23	42.7376	95	184	108.5	241	106	112	77.6	49	96.6	35	96.74	12.1802	51.5	12	59.8	8	111	142	90.7	375	78.25	27.5894	107.1	434	114	114	78.4	412	99.83
CTL0529	0.91	-1.05	1	0.04	-1.53	0.23	0.22	-1.38	0.34	0.47	1.11	0.62	41	6	21.4	5	43.3	7	35.23	12.0351	22.2	43	39.2	87	27.5	29	39.6	25	58	21	37.3	13.7971	12.9	3	7.5	1	24.2	31	23.9	99	17.12	8.29553	17.8	72	34	34	16.7	88	22.83
CTL0535	0.00123	2	0.02	0.57	1.12	0.82	0.6	-1.11	0.7	0.31	-1.24	0.47	136.5	20	128.7	30	111.3	18	125.5	12.9012	226.6	439	295.4	656	329.5	348	261.2	165	262.2	95	274.98	38.9976	175.9	41	194.4	26	321.4	411	368.9	1526	265.15	94.6912	225.3	913	261	261	144.5	760	210.27
CTL0536	0.01	-1.96	0.1	0.99	1.05	1	0.09	-1.52	0.17	0.12	-1.61	0.25	150.2	22	64.3	15	105.1	17	106.53	42.9679	40.3	78	53.1	118	39.8	42	90.2	57	71.8	26	59.04	21.7394	21.5	5	37.4	5	55.5	71	80.5	333	48.73	25.3312	33.6	136	35	35	27.6	145	32.07
CTL0540	0.02	-1.69	0.12	2.48e-05	-2.23	0.00228	0.000885	1.86	0.00327	1.02e-11	4.15	3.16e-10	122.9	18	115.8	27	179.3	29	139.33	34.7937	95.5	185	84.2	187	77.6	82	71.2	45	129.7	47	91.64	23.0962	34.3	8	7.5	1	44.6	57	38	157	31.1	16.2999	163.6	663	160	160	100	526	141.2
CTL0541	0.000511	1.99	0.0092	0.37	1.16	0.68	3.05e-11	2.9	4.5e-10	8.14e-08	2.49	1.28e-06	211.7	31	150.1	35	173.1	28	178.3	31.1275	367	711	431.9	959	397.7	420	364	230	358.8	130	383.88	30.8467	266.1	62	299.1	40	507.5	649	491.2	2032	390.98	126.04	1128.7	4574	1000	1000	687.2	3613	938.63
CTL0542	0.97	1	1	0.35	1.13	0.67	0.31	-1.19	0.45	0.08	-1.34	0.18	150.2	22	133	31	191.6	31	158.27	30.1213	188.9	366	184.2	409	178	188	167.8	106	138	50	171.38	20.2618	214.6	50	201.9	27	143.1	183	163.9	678	180.88	33.1387	100.4	407	117	117	148.7	782	122.03
CTL0548	0.02	-1.58	0.14	0.25	-1.28	0.56	6.23e-08	-3.16	5.84e-07	3.41e-05	-2.47	0.00029	566.7	83	308.8	72	457.5	74	444.33	129.453	438.2	849	345	766	279.3	295	180.4	114	276	100	303.78	95.3434	231.7	54	276.7	37	141.5	181	217.6	900	216.88	56.216	80.9	328	87	87	75.7	398	81.2
CTL0552	0.13	-1.86	0.38	0.63	1.15	0.85	0.00652	-2.39	0.02	0.00361	-2.76	0.02	47.8	7	12.9	3	24.7	4	28.47	17.7523	15	29	13.5	30	12.3	13	15.8	10	27.6	10	16.84	6.16466	34.3	8	7.5	1	18	23	11.6	48	17.85	11.7871	6.9	28	6	6	3.8	20	5.57
CTL0555	0.43	-1.23	0.73	0.33	1.22	0.66	0.47	-1.15	0.6	0.12	-1.4	0.25	41	6	85.8	20	129.8	21	85.53	44.4006	49.5	96	80.6	179	73.9	78	91.8	58	99.4	36	79.04	19.2277	85.8	20	82.3	11	80.6	103	89.2	369	84.47	3.82219	50.3	204	62	62	58	305	56.77
CTL0561	0.02	2.27	0.12	0.54	-1.14	0.8	0.84	1.04	0.9	0.43	1.18	0.59	27.3	4	30	7	18.5	3	25.27	6.0136	97.6	189	56.7	126	75.7	80	33.2	21	49.7	18	62.58	24.8102	68.7	16	15	2	61	78	46.2	191	47.72	23.7306	47.9	194	60	60	59.7	314	55.87
CTL0563	0.00621	2.23	0.06	0.15	-1.38	0.43	0.14	1.38	0.23	0.00693	1.9	0.03	81.9	12	38.6	9	61.8	10	60.77	21.6685	288	558	106.3	236	107	113	85.5	54	127	46	142.76	82.5074	81.5	19	74.8	10	109.5	140	98.9	409	91.18	15.8874	157.4	638	151	151	189.2	995	165.87
CTL0564	0.94	1.01	1	0.59	-1.11	0.84	0.62	1.08	0.72	0.34	1.2	0.51	143.4	21	85.8	20	148.4	24	125.87	34.7887	178.6	346	150.9	335	147.7	156	79.1	50	113.2	41	133.9	38.4352	73	17	119.6	16	116.5	149	122.6	507	107.93	23.4161	131	531	127	127	113.2	595	123.73
CTL0576	0.43	-1.29	0.73	0.08	-1.51	0.32	0.41	-1.2	0.54	0.39	1.25	0.55	27.3	4	60	14	49.5	8	45.6	16.6952	46.5	90	40.1	89	27.5	29	34.8	22	58	21	41.38	11.6193	30	7	15	2	33.6	43	17.9	74	24.12	9.06104	30.8	125	32	32	23	121	28.6
CTL0577	0.47	-1.38	0.74	0.37	-1.45	0.68	0.05	-1.82	0.09	0.48	-1.26	0.62	27.3	4	17.2	4	18.5	3	21	5.49454	9.3	18	17.6	39	22.7	24	11.1	7	24.8	9	17.1	6.85091	8.6	2	22.4	3	8.6	11	9.9	41	12.38	6.71137	5.9	24	12	12	6.7	35	8.2
CTL0578	0.51	-1.22	0.78	0.72	-1.16	0.9	0.81	1.05	0.88	0.59	1.21	0.73	34.1	5	38.6	9	30.9	5	34.53	3.86825	66.1	128	24.8	55	23.7	25	12.7	8	22.1	8	29.88	20.8061	34.3	8	15	2	26.6	34	21.3	88	24.3	8.18087	34.5	140	25	25	22.6	119	27.37
CTL0580	0.11	29.38	0.35	1	1.38	1	0.26	-2.1	0.4	0.29	-2.89	0.45	0	0	0	0	0	0	0	0	3.1	6	2.3	5	1.9	2	1.6	1	5.5	2	2.88	1.56908	0	0	0	0	3.9	5	3.6	15	1.88	2.16852	0.5	2	2	2	1.1	6	1.2
CTL0584	0.04	1.92	0.19	0.08	-1.39	0.32	1.06e-05	-2.17	6.26e-05	0.03	-1.56	0.08	34.1	5	17.2	4	30.9	5	27.4	8.97719	56.8	110	56.7	126	51.1	54	45.9	29	66.2	24	55.34	7.56657	25.7	6	44.9	6	39.1	50	34.6	143	36.07	8.10036	22	89	25	25	18.4	97	21.8
CTL0589	0.43	1.42	0.73	0.39	-1.15	0.7	0.17	-1.56	0.28	0.67	-1.36	0.79	0	0	8.6	2	37.1	6	15.23	19.4191	22.2	43	29.3	65	23.7	25	19	12	22.1	8	23.26	3.78457	12.9	3	0	0	24.2	31	21.5	89	14.65	10.8905	14.8	60	11	11	11.6	61	12.47
CTL0592	0.59	-1.57	0.83	0.31	1.41	0.64	0.7	-1.14	0.8	0.13	-1.6	0.26	13.7	2	4.3	1	12.4	2	10.13	5.09346	4.6	9	5.9	13	5.7	6	6.3	4	16.6	6	7.82	4.94843	8.6	2	22.4	3	7.8	10	7	29	11.45	7.32917	4.2	17	6	6	4.8	25	5
CTL0592A	0.87	-1.04	0.97	0.03	1.85	0.19	0.66	1.12	0.76	0.13	-1.65	0.26	13.7	2	4.3	1	6.2	1	8.07	4.97024	10.3	20	9.5	21	3.8	4	6.3	4	8.3	3	7.64	2.62259	25.7	6	37.4	5	10.2	13	6	25	19.82	14.4588	7.6	31	11	11	5.1	27	7.9
CTL0593	0.61	-1.15	0.84	0.9	1.01	1	0.06	1.42	0.11	0.14	1.41	0.27	47.8	7	30	7	43.3	7	40.37	9.25545	53.7	104	27.9	62	31.2	33	34.8	22	38.6	14	37.24	10.0306	30	7	37.4	5	45.4	58	26.8	111	34.9	8.28895	35	142	53	53	48.1	253	45.37
CTL0594	0.38	-1.19	0.68	0.3	1.19	0.64	0.33	1.2	0.47	1	1.01	1	430.1	63	536.1	125	525.5	85	497.23	58.3802	665.3	1289	319.3	709	390.1	412	405.2	256	540.9	196	464.16	138.105	587.9	137	598.2	80	466.9	597	331.4	1371	496.1	124.94	420.5	1704	372	372	599.1	3150	463.87
CTL0597	0.05	-1.73	0.2	0.17	1.26	0.45	0.15	-1.38	0.25	0.01	-1.74	0.04	47.8	7	51.5	12	43.3	7	47.53	4.1065	35.6	69	27.5	61	37.9	40	25.3	16	19.3	7	29.12	7.62771	42.9	10	44.9	6	28.2	36	34.3	142	37.58	7.75946	13.3	54	15	15	25.1	132	17.8
CTL0599	0.45	-1.53	0.73	0.6	1.03	0.84	0.72	-1.1	0.81	0.43	-1.14	0.58	13.7	2	12.9	3	12.4	2	13	0.655744	12.4	24	7.7	17	3.8	4	11.1	7	13.8	5	9.76	4.02654	21.5	5	15	2	9.4	12	5.1	21	12.75	7.10329	6.4	26	6	6	8.2	43	6.87
CTL0600	0.06	1.74	0.24	0.34	-1.2	0.66	0.04	-1.57	0.09	0.35	-1.31	0.51	13.7	2	51.5	12	30.9	5	32.03	18.9255	51.6	100	73	162	91.8	97	66.5	42	38.6	14	64.3	20.3627	34.3	8	37.4	5	51.6	66	58	240	45.32	11.3194	28.1	114	41	41	37.1	195	35.4
CTL0602	0.68	1.07	0.88	0.11	-1.24	0.38	4.31e-05	-1.84	0.000229	0.01	-1.48	0.04	1447.4	212	1303.8	304	1285.8	208	1345.67	88.5621	1602.1	3104	1687	3746	1603	1693	1339.1	846	1625.6	589	1571.36	134.355	1235.9	288	1076.8	144	968.9	1239	1200.4	4966	1120.5	121.92	767.7	3111	781	781	606.9	3191	718.53
CTL0603	0.94	-1.02	1	0.98	-1.02	1	0.02	-1.53	0.05	0.04	-1.51	0.11	136.5	20	120.1	28	74.2	12	110.27	32.2931	125.4	243	120.7	268	125.9	133	101.3	64	121.4	44	118.94	10.1303	124.5	29	89.7	12	100.1	128	105.2	435	104.87	14.5868	74.5	302	86	86	39.7	209	66.73
CTL0604	0.45	1.26	0.73	0.08	-1.6	0.32	0.83	1.05	0.89	0.06	1.67	0.16	95.6	14	42.9	10	55.6	9	64.7	27.5033	105.8	205	70.3	156	103.2	109	30.1	19	132.5	48	88.38	39.3482	60.1	14	59.8	8	50.1	64	38	157	52	10.4253	75	304	94	94	61.4	323	76.8
CTL0605	0.26	1.34	0.55	0.00027	-1.97	0.00713	0.000984	-1.96	0.00355	0.82	1	0.91	88.8	13	68.6	16	105.1	17	87.5	18.2847	105.8	205	144.6	321	154.3	163	76	48	157.3	57	127.6	35.4323	42.9	10	29.9	4	70.4	90	64.3	266	51.88	18.8061	57.5	233	73	73	35.6	187	55.37
CTL0609	0.99	-1	1	0.36	-1.14	0.67	0.06	-1.35	0.12	0.33	-1.18	0.49	1092.4	160	1003.6	234	803.7	130	966.57	147.87	1368.3	2651	983.6	2184	943.1	996	816.7	516	1186.8	430	1059.7	217.844	751	175	620.6	83	970.5	1241	940.1	3889	820.55	164.919	634.9	2573	603	603	732.2	3850	656.7
CTL0610	0.15	1.96	0.42	0.1	-1.67	0.36	0.01	2.15	0.03	0.000156	3.6	0.0011	27.3	4	12.9	3	18.5	3	19.57	7.25902	85.7	166	27	60	18	19	12.7	8	60.7	22	40.82	31.2726	12.9	3	15	2	30.5	39	21.5	89	19.98	7.91428	94.5	383	69	69	56.1	295	73.2
CTL0611A	0.99	1.05	1	0.000603	-3.12	0.01	0.000121	-3.94	0.000568	0.72	-1.26	0.83	34.1	5	25.7	6	55.6	9	38.47	15.4209	86.2	167	36.9	82	28.4	30	12.7	8	52.4	19	43.32	27.9399	8.6	2	7.5	1	10.2	13	16.9	70	10.8	4.21505	8.4	34	12	12	8.2	43	9.53
CTL0612	0.14	1.55	0.4	0.14	-1.41	0.41	0.00149	-2.43	0.00508	0.08	-1.72	0.18	102.4	15	124.4	29	92.7	15	106.5	16.2428	338.6	656	145.9	324	107.9	114	107.6	68	218	79	183.6	97.6424	68.7	16	67.3	9	114.2	146	186.9	773	109.28	56.149	84.6	343	68	68	38	200	63.53
CTL0613	0.12	1.33	0.37	0.00499	-1.6	0.06	1.52e-07	-2.58	1.28e-06	0.01	-1.61	0.04	464.3	68	398.9	93	327.6	53	396.93	68.3712	556.9	1079	549.4	1220	511.3	540	498.6	315	786.6	285	580.56	117.79	313.3	73	396.3	53	249.5	319	336	1390	323.77	60.6515	187.1	758	252	252	130.5	686	189.87
CTL0614	0.26	1.32	0.56	0.13	-1.34	0.41	0.05	-1.45	0.11	0.75	-1.08	0.85	47.8	7	72.9	17	37.1	6	52.6	18.3763	58.8	114	86	191	79.5	84	95	60	77.3	28	79.32	13.376	68.7	16	37.4	5	41.4	53	60.2	249	51.92	14.9625	40	162	53	53	45.8	241	46.27
CTL0619	0.18	1.45	0.46	0.97	1.06	1	4.49e-14	3.88	9.17e-13	2.93e-11	3.65	8.49e-10	27.3	4	55.8	13	30.9	5	38	15.52	74.3	144	59	131	61.5	65	68.1	43	52.4	19	63.06	8.43048	42.9	10	29.9	4	73.5	94	70.1	290	54.1	21.1616	266	1078	201	201	157.3	827	208.1
CTL0625	0.000981	3.54	0.02	0.67	1.04	0.88	0.22	-1.38	0.34	0.14	-1.43	0.27	0	0	17.2	4	0	0	5.73	9.93042	30.5	59	23	51	33.1	35	28.5	18	27.6	10	28.54	3.74873	25.7	6	52.3	7	22.7	29	24.2	100	31.23	14.1033	16	65	23	23	14.8	78	17.93
CTL0626	0.82	-1.06	0.95	0.00148	2.27	0.03	1.71e-10	5.61	2.23e-09	0.00276	2.47	0.01	68.3	10	55.8	13	43.3	7	55.8	12.5	104.3	202	50.4	112	48.3	51	41.2	26	35.9	13	56.02	27.598	163.1	38	142.1	19	153.3	196	29.5	122	122	62.2606	233.9	948	320	320	260	1367	271.3
CTL0627	0.96	1.12	1	0.00629	2.03	0.08	1.63e-18	10.9	4.73e-17	1.47e-07	5.38	2.24e-06	34.1	5	0	0	12.4	2	15.5	17.2601	24.8	48	17.1	38	21.8	23	6.3	4	5.5	2	15.1	8.83997	42.9	10	37.4	5	36.8	47	16.7	69	33.45	11.4991	179.6	728	153	153	125.3	659	152.63
CTL0628	0.51	-1.26	0.78	0.15	1.46	0.44	2.59e-10	4.45	3.23e-09	3.42e-05	3.05	0.00029	27.3	4	17.2	4	30.9	5	25.13	7.10235	28.9	56	15.3	34	25.6	27	12.7	8	22.1	8	20.92	6.82144	34.3	8	15	2	45.4	58	15.5	64	27.55	14.9096	105.1	426	77	77	55.5	292	79.2
CTL0629	0.86	-1.03	0.97	0.78	-1.13	0.93	0.29	1.25	0.43	0.22	1.41	0.37	143.4	21	124.4	29	98.9	16	122.23	22.329	221.4	429	107.6	239	107	113	99.7	63	102.1	37	127.56	52.5629	107.3	25	179.5	24	96.2	123	61.6	255	111.15	49.5488	141.6	574	108	108	154.4	812	134.67
CTL0634	0.13	1.36	0.38	0.61	1.12	0.85	0.08	1.36	0.14	0.24	1.21	0.39	102.4	15	167.3	39	123.6	20	131.1	33.0937	192	372	173.4	385	179	189	242.2	153	220.8	80	201.48	29.2194	184.5	43	97.2	13	270.6	346	215.4	891	191.92	72.5001	228.5	926	209	209	245.2	1289	227.57
CTL0638	0.05	-45.16	0.22	0.41	7.92	0.71	0.00117	35.35	0.00413	0.02	4.46	0.06	6.8	1	4.3	1	0	0	3.7	3.43948	0	0	0	0	0	0	0	0	0	0	0	0	0	0	0	0	1.6	2	0.2	1	0.45	0.772442	2	8	8	8	0.6	3	3.53
CTL0639	1.82e-05	-2.52	0.00078	0.000246	-2.49	0.00692	0.03	-1.63	0.06	0.15	1.53	0.29	396	58	248.7	58	457.5	74	367.4	107.298	111	215	147.3	327	242.4	256	148.8	94	146.3	53	159.16	49.1469	47.2	11	119.6	16	56.3	72	39.4	163	65.62	36.6401	67.1	272	101	101	79.7	419	82.6
CTL0640	0.37	-1.19	0.67	1	-1	1	0.00306	1.57	0.00955	0.00893	1.57	0.03	150.2	22	111.5	26	80.4	13	114.03	34.9689	119.7	232	100.9	224	104.2	110	88.6	56	102.1	37	103.1	11.1002	120.2	28	59.8	8	93.8	120	91.1	377	91.22	24.7233	139.4	565	139	139	132	694	136.8
CTL0641	0.87	-1.05	0.97	0.47	1.1	0.73	0.66	1.1	0.76	0.84	-1	0.92	61.4	9	42.9	10	49.5	8	51.27	9.37568	32	62	54	120	56.8	60	64.9	41	60.7	22	53.68	12.7968	64.4	15	82.3	11	44.6	57	44.2	183	58.88	18.2427	46.4	188	56	56	44.9	236	49.1
CTL0642	0.6	1.11	0.83	0.05	1.38	0.26	0.000855	1.71	0.00319	0.21	1.23	0.35	143.4	21	158.7	37	117.5	19	139.87	20.826	127	246	180.6	401	162.9	172	212.1	134	179.4	65	172.4	30.999	244.6	57	134.6	18	204.1	261	242.9	1005	206.55	51.4844	253.2	1026	231	231	251.6	1323	245.27
CTL0643	0.51	1.17	0.78	0.09	-1.44	0.33	0.64	-1.1	0.74	0.25	1.32	0.41	163.9	24	115.8	27	142.2	23	140.63	24.0882	232.3	450	140.1	311	178	188	117.1	74	231.8	84	179.86	52.3709	111.6	26	164.5	22	119.7	153	76.6	317	118.1	36.1479	100.7	408	140	140	168.1	884	136.27
CTL0644	0.31	1.34	0.62	0.96	1.02	1	0.04	-1.54	0.09	0.05	-1.57	0.14	34.1	5	47.2	11	30.9	5	37.4	8.63655	62.5	121	56.7	126	40.7	43	50.7	32	77.3	28	57.58	13.6577	68.7	16	37.4	5	41.4	53	57.5	238	51.25	14.5191	25.7	104	44	44	26.6	140	32.1
CTL0645	0.97	-1.05	1	0.59	1.2	0.83	2.29e-06	3.21	1.64e-05	0.000366	2.68	0.00233	20.5	3	34.3	8	18.5	3	24.43	8.6031	27.9	54	19.8	44	22.7	24	41.2	26	22.1	8	26.74	8.60889	4.3	1	44.9	6	39.1	50	26.1	108	28.6	18.0063	52.3	212	66	66	95.3	501	71.2
CTL0647	0.52	-1.29	0.79	0.11	1.51	0.37	0.71	1.14	0.8	0.25	-1.32	0.41	41	6	30	7	18.5	3	29.83	11.2509	27.4	53	14	31	22.7	24	41.2	26	22.1	8	25.48	10.0218	51.5	12	67.3	9	31.3	40	14.5	60	41.15	23.0809	25.7	104	18	18	27.2	143	23.63
CTL0648	0.02	-4.01	0.14	0.76	1	0.92	5.01e-14	14.83	1e-12	3.84e-08	14.78	6.74e-07	13.7	2	12.9	3	12.4	2	13	0.655744	4.1	8	4.1	9	0.9	1	3.2	2	5.5	2	3.56	1.69941	0	0	15	2	3.9	5	2.2	9	5.27	6.67701	71.1	288	39	39	22.8	120	44.3
CTL0650	0.01	-1.85	0.09	0.31	-1.3	0.65	4.81e-12	3.82	8.01e-11	9.86e-12	4.97	3.16e-10	75.1	11	102.9	24	129.8	21	102.6	27.3512	52.6	102	60.8	135	67.2	71	60.1	38	69	25	61.94	6.5083	85.8	20	22.4	3	39.9	51	32.4	134	45.12	28.0482	237.9	964	155	155	195.3	1027	196.07
CTL0655	0.7	-1.09	0.89	0.38	1.18	0.69	2.54e-06	-2.78	1.8e-05	2.16e-07	-3.28	3.19e-06	300.4	44	270.2	63	272	44	280.87	16.9403	126.5	245	269.3	598	285	301	408.4	258	331.2	120	284.08	103.352	236	55	388.8	52	278.4	356	293.9	1216	299.27	64.5061	91.1	369	99	99	67.5	355	85.87
CTL0656	0.04	1.66	0.19	0.76	-1.05	0.92	0.01	1.53	0.03	0.01	1.6	0.04	75.1	11	47.2	11	92.7	15	71.67	22.9435	173.4	336	122	271	110.8	117	91.8	58	135.2	49	126.64	30.6024	77.2	18	89.7	12	162.7	208	93.1	385	105.68	38.6264	169.5	687	144	144	175.5	923	163
CTL0659	0.7	-1.08	0.89	0.04	-1.56	0.22	0.00197	-2.03	0.00647	0.25	-1.3	0.41	1126.5	165	626.2	146	710.9	115	821.2	267.768	1568	3038	644	1430	594.6	628	473.3	299	839	304	823.78	436.399	523.6	122	560.8	75	406.7	520	396.4	1640	471.88	82.7192	364.2	1476	298	298	354.9	1866	339.03
CTL0660	0.57	1.16	0.83	0.08	-1.43	0.32	9.7e-07	-3.13	7.27e-06	0.00212	-2.18	0.01	61.4	9	102.9	24	92.7	15	85.67	21.6255	166.2	322	83.8	186	72	76	72.8	46	168.4	61	112.64	50.1209	64.4	15	44.9	6	81.3	104	73.5	304	66.03	15.6855	39	158	26	26	23.2	122	29.4
CTL0661	0.46	-1.16	0.73	0.28	-1.23	0.6	1.34e-08	-3.33	1.4e-07	7.19e-06	-2.7	7.03e-05	314.1	46	235.9	55	204	33	251.33	56.6493	322.6	625	213.9	475	216.8	229	155.1	98	270.5	98	235.78	63.426	274.7	64	97.2	13	132.2	169	172.6	714	169.17	76.8002	55.8	226	57	57	64.3	338	59.03
CTL0663	0.94	1.03	1	0.44	-1.18	0.72	0.01	-1.89	0.03	0.1	-1.6	0.21	81.9	12	77.2	18	86.5	14	81.87	4.65009	84.6	164	89.2	198	93.7	99	74.4	47	127	46	93.78	19.9023	137.3	32	7.5	1	63.3	81	65	269	68.28	53.2088	36.3	147	32	32	53.1	279	40.47
CTL0666	8.75e-06	-2.13	0.000393	0.54	-1.14	0.8	0.000184	-1.88	0.000826	0.00401	-1.65	0.02	539.4	79	356	83	321.5	52	405.63	117.123	192	372	195	433	200.7	212	197.9	125	253.9	92	207.9	25.9184	184.5	43	209.4	28	158.8	203	128.6	532	170.33	34.6487	85.1	345	114	114	80.6	424	93.23
CTL0672	0.05	-2.02	0.2	0.13	-1.5	0.4	0.35	-1.39	0.49	0.66	1.08	0.79	27.3	4	47.2	11	105.1	17	59.87	40.4171	38.2	74	27.5	61	36	38	45.9	29	11	4	31.72	13.3089	0	0	15	2	29.7	38	22	91	16.68	12.6342	15.8	64	23	23	20.9	110	19.9
CTL0673	0.89	1.05	0.98	0.03	-1.85	0.19	0.00719	-1.97	0.02	0.75	-1.06	0.85	34.1	5	42.9	10	111.3	18	62.77	42.2608	91.9	178	53.1	118	60.6	64	45.9	29	115.9	42	73.48	29.4985	55.8	13	37.4	5	32.8	42	26.1	108	38.02	12.7259	26.9	109	37	37	29.1	153	31
CTL0674	0.00367	2.14	0.04	0.00222	-1.81	0.04	8.08e-06	-2.51	5.01e-05	0.18	-1.39	0.32	75.1	11	51.5	12	24.7	4	50.43	25.2169	155.4	301	110.8	246	105.1	111	74.4	47	140.8	51	117.3	31.7622	34.3	8	59.8	8	64.9	83	63.8	264	55.7	14.434	34.8	141	51	51	34.2	180	40
CTL0675	0.67	1.11	0.87	0.01	-1.61	0.12	3.39e-08	-3.46	3.34e-07	0.00162	-2.14	0.00809	170.7	25	81.5	19	136	22	129.4	44.9648	167.7	325	111.7	248	100.4	106	140.9	89	270.5	98	158.24	68.0145	94.4	22	44.9	6	97.8	125	89.9	372	81.75	24.7788	36.8	149	34	34	40.3	212	37.03
CTL0678	0.94	1.07	1	0.71	-1.12	0.9	0.1	1.45	0.18	0.07	1.63	0.17	116.1	17	30	7	55.6	9	67.23	44.2132	117.7	228	88.3	196	88.1	93	38	24	30.4	11	72.5	37.0766	73	17	44.9	6	66.5	85	54.1	224	59.62	12.5633	79.2	321	99	99	97.4	512	91.87
CTL0679	0.57	-1.27	0.83	0.7	1.26	0.89	0.09	-1.73	0.16	0.06	-2.17	0.14	6.8	1	25.7	6	30.9	5	21.13	12.6824	15.5	30	25.2	56	21.8	23	11.1	7	19.3	7	18.58	5.4806	21.5	5	0	0	28.9	37	21.8	90	18.05	12.5099	13.1	53	8	8	6.1	32	9.07
CTL0680	0.23	-1.6	0.53	0.18	1.41	0.47	0.01	-2.17	0.03	0.000405	-3.07	0.00254	47.8	7	42.9	10	30.9	5	40.53	8.69502	19.1	37	18.5	41	21.8	23	38	24	52.4	19	29.96	14.8665	34.3	8	89.7	12	25	32	23.4	97	43.1	31.4362	10.9	44	11	11	10.3	54	10.73
CTL0681	0.13	1.78	0.38	0.45	-1.19	0.72	0.28	-1.29	0.42	0.82	-1.08	0.91	13.7	2	4.3	1	43.3	7	20.43	20.3532	34.6	67	29.7	66	42.6	45	34.8	22	49.7	18	38.28	7.87953	12.9	3	37.4	5	36	46	25.6	106	27.98	11.345	18.3	74	26	26	28.3	149	24.2
CTL0682	0.43	-1.23	0.73	0.87	-1.11	0.99	0.9	1.01	0.95	0.78	1.12	0.88	81.9	12	64.3	15	55.6	9	67.27	13.3986	87.2	169	56.7	126	56.8	60	38	24	55.2	20	58.78	17.7522	68.7	16	52.3	7	67.3	86	21.8	90	52.53	21.7869	43.2	175	69	69	43	226	51.73
CTL0684	0.28	-1.2	0.58	0.77	1.04	0.92	0.02	1.4	0.05	0.07	1.35	0.18	198	29	205.9	48	272	44	225.3	40.6358	174.5	338	231	513	239.6	253	218.4	138	154.6	56	203.62	37.1268	180.2	42	194.4	26	202.5	259	187.8	777	191.23	9.49539	200.4	812	274	274	254.1	1336	242.83
CTL0685	0.05	-1.6	0.21	0.63	1.07	0.85	0.09	1.35	0.16	0.32	1.26	0.48	61.4	9	72.9	17	61.8	10	65.37	6.52712	55.7	108	55.8	124	49.2	52	28.5	18	24.8	9	42.8	15.0404	55.8	13	29.9	4	51.6	66	37.2	154	43.62	12.1311	40	162	61	61	55	289	52
CTL0686	0.79	1.11	0.94	0.17	-1.59	0.45	0.07	-1.69	0.13	0.71	-1.06	0.82	81.9	12	42.9	10	37.1	6	53.97	24.3642	102.2	198	50.4	112	41.7	44	23.7	15	107.6	39	65.12	37.6174	38.6	9	59.8	8	41.4	53	21	87	40.2	15.8829	38	154	27	27	29.1	153	31.37
CTL0688	0.00302	1.97	0.03	0.73	-1.05	0.91	0.13	-1.36	0.23	0.26	-1.3	0.42	184.3	27	150.1	35	284.4	46	206.27	69.7927	344.8	668	524.7	1165	522.7	552	370.4	234	455.4	165	443.6	83.8047	278.9	65	164.5	22	507.5	649	518	2143	367.23	174.46	272.9	1106	332	332	216.8	1140	273.9
CTL0692	0.27	1.89	0.57	0.25	-1.88	0.57	0.62	-1.25	0.72	0.55	1.5	0.7	13.7	2	17.2	4	6.2	1	12.37	5.61991	55.7	108	8.6	19	20.8	22	3.2	2	46.9	17	27.04	23.2547	17.2	4	22.4	3	12.5	16	7	29	14.77	6.57388	12.6	51	16	16	24	126	17.53
CTL0694	0.83	1.05	0.96	0.66	1.08	0.87	0.39	-1.15	0.52	0.22	-1.25	0.37	279.9	41	193	45	284.4	46	252.43	51.5199	216.3	419	317	704	290.7	307	340.3	215	267.7	97	286.4	47.7592	206	48	231.8	31	297.2	380	347.1	1436	270.52	63.8707	228.5	926	215	215	183	962	208.83
CTL0699	0.87	-1.05	0.97	0.16	-1.63	0.45	0.02	-1.95	0.05	0.61	-1.2	0.75	41	6	8.6	2	12.4	2	20.67	17.7114	23.7	46	24.3	54	14.2	15	7.9	5	27.6	10	19.54	8.19957	8.6	2	15	2	11.7	15	10.4	43	11.42	2.70108	6.9	28	9	9	9.5	50	8.47
CTL0704	0.000138	147.85	0.00387	0.08	-1.73	0.32	0.1	1.52	0.18	0.00208	2.63	0.01	0	0	0	0	0	0	0	0	16	31	9.9	22	10.4	11	19	12	13.8	5	13.82	3.8291	4.3	1	7.5	1	4.7	6	8.7	36	6.3	2.14165	16.5	67	25	25	12.9	68	18.13
CTL0709	0.01	-2.61	0.08	0.69	1.05	0.88	0.000193	-3.7	0.000861	0.00022	-3.89	0.00152	68.3	10	38.6	9	49.5	8	52.13	15.0241	20.6	40	16.7	37	10.4	11	25.3	16	41.4	15	22.88	11.7046	47.2	11	29.9	4	9.4	12	14.3	59	25.2	17.0738	4.9	20	3	3	5.5	29	4.47
CTL0717	0.00395	2.06	0.04	0.13	-1.27	0.4	0.31	-1.23	0.45	0.7	1.04	0.82	68.3	10	72.9	17	86.5	14	75.9	9.46361	163.6	317	198.6	441	188.4	199	115.5	73	196	71	172.42	34.6931	73	17	52.3	7	140.8	180	173.6	718	109.93	56.8386	147.6	598	105	105	98.9	520	117.17
CTL0718	0.4	-1.28	0.7	0.5	1.11	0.77	0.000786	2.03	0.00294	0.03	1.82	0.08	41	6	17.2	4	68	11	42.07	25.4168	33	64	44.6	99	20.8	22	36.4	23	35.9	13	34.14	8.61499	51.5	12	37.4	5	32.8	42	28.8	119	37.62	9.89491	65.1	264	53	53	56.7	298	58.27
CTL0720	0.7	-1.13	0.89	0.02	1.81	0.13	0.02	-1.96	0.04	2.23e-05	-3.53	0.000199	47.8	7	42.9	10	55.6	9	48.77	6.40495	19.6	38	52.2	116	48.3	51	57	36	63.5	23	48.12	16.9224	77.2	18	134.6	18	86.8	111	33.8	140	83.1	41.3571	16.5	67	24	24	20.5	108	20.33
CTL0721	0.02	1.73	0.14	0.11	-1.34	0.37	0.86	-1.05	0.91	0.2	1.27	0.35	95.6	14	81.5	19	49.5	8	75.53	23.6221	147.1	285	147.3	327	181.8	192	112.4	71	121.4	44	142	27.1047	115.9	27	52.3	7	117.3	150	86.5	358	93	30.6248	93.8	380	167	167	88.6	466	116.47
CTL0724	1	1.07	1	0.54	1.12	0.8	0.02	1.53	0.04	0.14	1.36	0.27	41	6	25.7	6	12.4	2	26.37	14.3117	28.9	56	36.9	82	37.9	40	20.6	13	19.3	7	28.72	8.74483	21.5	5	29.9	4	34.4	44	31.4	130	29.3	5.5263	41	166	36	36	39.4	207	38.8
CTL0725	0.66	-1.42	0.87	0.22	1.29	0.53	9.63e-05	3.97	0.000463	0.08	3.09	0.18	13.7	2	4.3	1	6.2	1	8.07	4.97024	8.3	16	3.6	8	3.8	4	6.3	4	8.3	3	6.06	2.30499	25.7	6	15	2	6.3	8	1.5	6	12.12	10.6359	17.5	71	15	15	24.7	130	19.07
CTL0726	0.3	1.67	0.61	0.16	-1.45	0.45	0.0085	2.46	0.02	0.00024	3.57	0.0016	0	0	8.6	2	12.4	2	7	6.35295	10.8	21	11.7	26	11.4	12	6.3	4	35.9	13	15.22	11.7659	4.3	1	0	0	16.4	21	5.6	23	6.57	6.97346	30.8	125	25	25	28	147	27.93
CTL0729	0.16	-1.69	0.44	0.41	1.18	0.71	0.04	1.67	0.09	0.38	1.41	0.53	20.5	3	34.3	8	18.5	3	24.43	8.6031	28.9	56	12.6	28	13.3	14	7.9	5	16.6	6	15.86	7.92357	21.5	5	22.4	3	23.5	30	11.6	48	19.75	5.49454	17.3	70	23	23	29.1	153	23.13
CTL0731	0.12	1.85	0.37	0.17	1.41	0.46	0.00311	1.85	0.00966	0.16	1.31	0.29	27.3	4	12.9	3	18.5	3	19.57	7.25902	38.7	75	41	91	30.3	32	25.3	16	60.7	22	39.2	13.5846	21.5	5	37.4	5	51.6	66	61.4	254	42.98	17.3794	48.6	197	57	57	70.8	372	58.8
CTL0733	0.32	-1.31	0.63	0.62	-1.15	0.85	0.39	-1.22	0.52	0.84	-1.06	0.91	68.3	10	38.6	9	43.3	7	50.07	15.9644	47	91	49.1	109	32.2	34	23.7	15	49.7	18	40.34	11.7458	51.5	12	15	2	32.8	42	28.5	118	31.95	15.079	23.2	94	34	34	28.1	148	28.43
CTL0734	0.14	-1.87	0.41	0.07	-1.9	0.29	0.33	-1.44	0.47	0.49	1.32	0.64	27.3	4	8.6	2	37.1	6	24.33	14.4798	22.7	44	11.3	25	6.6	7	9.5	6	16.6	6	13.34	6.37519	8.6	2	0	0	10.9	14	3.9	16	5.85	4.86792	6.9	28	8	8	8.6	45	7.83
CTL0735	0.2	-1.49	0.5	1	-1.01	1	0.03	1.55	0.08	0.08	1.56	0.18	34.1	5	21.4	5	49.5	8	35	14.0716	36.6	71	18.9	42	19.9	21	19	12	30.4	11	24.96	8.10759	30	7	15	2	24.2	31	20.3	84	22.38	6.32897	25.9	105	42	42	31.8	167	33.23
CTL0737	0.35	-1.27	0.65	0.6	1.17	0.84	0.000319	2.19	0.00133	0.00468	1.87	0.02	129.7	19	111.5	26	68	11	103.07	31.7027	52.1	101	92.3	205	100.4	106	129.8	82	66.2	24	88.16	30.3456	103	24	22.4	3	117.3	150	103	426	86.42	43.2124	170.3	690	166	166	151.6	797	162.63
CTL0738	0.99	1.02	1	0.22	-1.36	0.52	0.36	-1.23	0.49	0.75	1.11	0.85	136.5	20	51.5	12	30.9	5	72.97	55.9773	103.2	200	69.4	154	72.9	77	66.5	42	77.3	28	77.86	14.728	60.1	14	59.8	8	57.9	74	40.1	166	54.48	9.63271	52.1	211	66	66	44.5	234	54.2
CTL0742	0.32	-1.58	0.62	0.18	1.33	0.47	0.00462	1.84	0.01	0.32	1.38	0.48	6.8	1	17.2	4	18.5	3	14.17	6.41275	12.4	24	11.3	25	6.6	7	9.5	6	8.3	3	9.62	2.31452	12.9	3	15	2	16.4	21	9.7	40	13.5	2.91319	16.5	67	18	18	13.9	73	16.13
CTL0743	0.63	1.19	0.85	0.15	1.33	0.44	0.06	1.53	0.12	0.75	1.15	0.85	54.6	8	47.2	11	24.7	4	42.17	15.5725	44.4	86	66.2	147	72	76	38	24	52.4	19	54.6	14.3332	42.9	10	134.6	18	68	87	46.4	192	72.97	42.5563	73.5	298	45	45	90.2	474	69.57
CTL0744	0.09	-1.92	0.3	0.16	1.46	0.45	0.38	1.3	0.51	0.58	-1.13	0.73	47.8	7	47.2	11	18.5	3	37.83	16.7458	14.5	28	23.9	53	14.2	15	33.2	21	27.6	10	22.68	8.2944	64.4	15	22.4	3	20.3	26	21.5	89	32.15	21.5172	23.4	95	29	29	20.2	106	24.2
CTL0745	0.69	1.24	0.88	0.76	1.19	0.92	0.05	1.74	0.11	0.15	1.46	0.28	20.5	3	4.3	1	37.1	6	20.63	16.4004	16	31	34.2	76	36.9	39	15.8	10	27.6	10	26.1	9.90707	4.3	1	15	2	39.9	51	35.3	146	23.62	16.8229	49.6	201	33	33	31.8	167	38.13
CTL0748	0.84	1.1	0.96	0.37	1.49	0.68	0.52	1.25	0.63	0.87	-1.2	0.94	20.5	3	17.2	4	12.4	2	16.7	4.07308	12.4	24	13.5	30	26.5	28	30.1	19	22.1	8	20.92	7.81742	30	7	0	0	34.4	44	28.3	117	23.18	15.6623	20	81	25	25	18.8	99	21.27
CTL0749	0.4	-1.33	0.7	0.1	1.42	0.36	0.91	-1.04	0.95	0.09	-1.47	0.2	20.5	3	34.3	8	49.5	8	34.77	14.5056	33	64	24.3	54	22.7	24	42.7	27	22.1	8	28.96	8.84692	34.3	8	52.3	7	35.2	45	36	149	39.45	8.59477	30.6	124	21	21	18.3	96	23.3
CTL0751	0.53	1.71	0.8	0.83	1.24	0.96	0.25	-1.57	0.39	0.16	-1.96	0.3	6.8	1	4.3	1	12.4	2	7.83	4.14769	18.1	35	13.5	30	19.9	21	1.6	1	16.6	6	13.94	7.28649	8.6	2	0	0	18.8	24	21.3	88	12.18	9.80081	10.9	44	5	5	5.9	31	7.27
CTL0753	0.00156	2.15	0.02	0.86	1.05	0.98	0.98	-1.01	1	0.86	-1.06	0.93	157	23	133	31	234.9	38	174.97	53.2729	608.5	1179	357.6	794	412.8	436	294.4	186	380.9	138	410.84	118.704	197.4	46	231.8	31	462.2	591	607.7	2514	374.78	194.766	352.1	1427	353	353	318.6	1675	341.23
CTL0756	0.21	-1.22	0.5	0.13	1.24	0.4	1	-1	1	0.18	-1.24	0.31	416.5	61	540.4	126	420.4	68	459.1	70.4349	417	808	363.4	807	407.1	430	511.3	323	372.6	135	414.28	58.7321	484.9	113	463.6	62	448.1	573	441.6	1827	459.55	19.2556	326.2	1322	345	345	373.3	1963	348.17
CTL0758	0.44	-1.99	0.73	0.99	-1.45	1	0.07	2.21	0.14	0.1	3.21	0.21	13.7	2	4.3	1	0	0	6	7.00643	3.6	7	4.1	9	1.9	2	1.6	1	2.8	1	2.8	1.07005	8.6	2	0	0	0.8	1	1.7	7	2.77	3.94493	7.9	32	8	8	2.3	12	6.07
CTL0765	0.63	1.22	0.85	0.55	-1.11	0.81	0.00112	2.56	0.00399	0.000382	2.84	0.00242	61.4	9	30	7	43.3	7	44.9	15.761	48	93	62.6	139	77.6	82	19	12	91.1	33	59.66	27.8754	25.7	6	7.5	1	93.8	120	42.5	176	42.38	37.1433	163.6	663	154	154	62.6	329	126.73
CTL0766	0.27	1.24	0.57	0.00215	1.62	0.04	0.04	1.39	0.09	0.42	-1.16	0.57	252.6	37	223	52	210.2	34	228.6	21.7476	241.6	468	292.7	650	393.9	416	370.4	234	242.9	88	308.3	70.9809	304.7	71	411.3	55	503.6	644	543.4	2248	440.75	106.245	433.3	1756	365	365	287.8	1513	362.03
CTL0791	0.00144	-2.04	0.02	0.005	1.77	0.06	0.1	1.43	0.18	0.35	-1.24	0.51	491.6	72	527.5	123	544	88	521.03	26.7919	319.5	619	295	655	288.8	305	269.1	170	223.6	81	279.2	35.914	459.2	107	643.1	86	367.6	470	317.6	1314	446.88	143.356	214.4	869	196	196	588.8	3096	333.07
CTL0797	0.73	-1.08	0.9	0.24	1.22	0.56	0.31	1.21	0.45	0.89	-1.01	0.95	88.8	13	81.5	19	105.1	17	91.8	12.0826	123.9	240	80.6	179	78.6	83	61.7	39	121.4	44	93.24	27.8473	111.6	26	119.6	16	93.8	120	93.1	385	104.53	13.2019	126.8	514	90	90	64.1	337	93.63
CTL0799	0.67	-1.09	0.87	0.34	-1.16	0.66	0.00041	-1.86	0.00165	0.01	-1.6	0.05	266.3	39	265.9	62	315.3	51	282.5	28.4063	282.8	548	236.9	526	191.3	202	318.1	201	414	150	288.62	84.8075	218.9	51	179.5	24	231.5	296	234.5	970	216.1	25.3188	105.9	429	118	118	160.3	843	128.07
CTL0800	0.85	1.04	0.96	0.49	1.11	0.75	0.000476	-1.83	0.00189	9.4e-05	-2.04	0.000699	416.5	61	416	97	426.6	69	419.7	5.9808	279.2	541	490	1088	461.1	487	493.8	312	687.2	249	482.26	144.806	407.7	95	545.9	73	465.3	595	483	1998	475.47	56.9013	213.9	867	244	244	201.8	1061	219.9
CTL0802	0.66	1.11	0.87	0.51	-1.08	0.77	0.9	-1.04	0.94	0.66	1.05	0.79	68.3	10	115.8	27	49.5	8	77.87	34.1696	89.8	174	109.4	243	105.1	111	80.7	51	107.6	39	98.52	12.6264	38.6	9	44.9	6	91.5	117	113.9	471	72.22	36.4492	79.7	323	89	89	71.7	377	80.13
CTL0808	0.44	1.52	0.73	0.36	-1.27	0.67	1.29e-14	8.3	2.77e-13	3.36e-13	10.56	1.44e-11	0	0	4.3	1	18.5	3	7.6	9.68143	11.4	22	12.6	28	18	19	6.3	4	13.8	5	12.42	4.22989	0	0	7.5	1	14.9	19	7.3	30	7.42	6.08352	114.5	464	90	90	59.1	311	87.87
CTL0809	1	1.01	1	0.82	1.08	0.95	0.01	1.72	0.03	0.04	1.59	0.12	20.5	3	68.6	16	98.9	16	62.67	39.5353	83.6	162	79.7	177	72.9	77	61.7	39	52.4	19	70.06	12.9044	30	7	52.3	7	115	147	62.9	260	65.05	36.0125	80.7	327	103	103	125	657	102.9
CTL0810	0.54	1.4	0.8	0.74	-1.13	0.91	0.59	1.21	0.7	0.38	1.37	0.54	6.8	1	12.9	3	6.2	1	8.63	3.7072	11.4	22	11.3	25	18.9	20	11.1	7	24.8	9	15.5	6.16157	12.9	3	7.5	1	18.8	24	7	29	11.55	5.52238	13.8	56	13	13	15.8	83	14.2
CTL0812	0.08	2.27	0.28	0.05	-1.64	0.25	0.82	1.09	0.88	0.04	1.8	0.11	6.8	1	12.9	3	0	0	6.57	6.45316	14.5	28	17.6	39	17	18	17.4	11	30.4	11	19.38	6.28506	0	0	7.5	1	16.4	21	8.7	36	8.15	6.71342	22.9	93	14	14	12.7	67	16.53
CTL0814	6.21e-05	-5.18	0.00215	0.1	1.61	0.36	0.47	1.36	0.6	0.38	-1.19	0.54	41	6	47.2	11	24.7	4	37.63	11.6217	9.8	19	8.6	19	3.8	4	11.1	7	5.5	2	7.76	3.03364	25.7	6	22.4	3	11.7	15	5.1	21	16.22	9.52449	6.2	25	5	5	14.6	77	8.6
CTL0815	0.84	1.13	0.96	0.77	1.09	0.92	0.58	-1.16	0.69	0.44	-1.26	0.59	41	6	25.7	6	12.4	2	26.37	14.3117	26.8	52	36	80	32.2	34	47.5	30	13.8	5	31.26	12.3676	30	7	22.4	3	44.6	57	24.9	103	30.48	9.93357	16.8	68	16	16	34.6	182	22.47
CTL0818	0.02	-1.64	0.12	0.79	-1.09	0.93	0.02	-1.57	0.05	0.07	-1.44	0.17	259.4	38	218.7	51	123.6	20	200.57	69.6923	106.8	207	133.3	296	126.9	134	140.9	89	165.6	60	134.7	21.4153	167.4	39	119.6	16	93.8	120	81.2	336	115.5	38.113	69.3	281	89	89	57.8	304	72.03
CTL0819	0.82	1.07	0.95	0.06	-1.51	0.29	0.82	-1.05	0.88	0.13	1.44	0.26	129.7	19	81.5	19	117.5	19	109.57	25.0602	157.9	306	124.3	276	113.6	120	99.7	63	132.5	48	125.6	21.8369	98.7	23	112.2	15	55.5	71	66.5	275	83.22	26.6297	99	401	107	107	97.6	513	101.2
CTL0823	0.21	-1.44	0.5	0.56	1.2	0.82	1.07e-13	4.01	2.08e-12	2.93e-09	3.33	5.85e-08	54.6	8	51.5	12	43.3	7	49.8	5.83866	31	60	37.8	84	35	37	44.3	28	46.9	17	39	6.55629	51.5	12	7.5	1	58.7	75	32.9	136	37.65	22.851	115.2	467	136	136	133.3	701	128.17
CTL0828	0.00307	-2.46	0.03	0.000128	2.65	0.00525	2.01e-23	13.34	8.19e-22	3.57e-09	5.03	6.98e-08	116.1	17	98.6	23	24.7	4	79.8	48.5136	34.1	66	41	91	31.2	33	41.2	26	27.6	10	35.02	6.00933	51.5	12	97.2	13	106.4	136	81.9	339	84.25	24.0583	641.6	2600	394	394	163.9	862	399.83
CTL0829	0.6	1.12	0.84	0.77	-1.08	0.92	0.82	-1.05	0.88	0.97	1.03	1	68.3	10	102.9	24	18.5	3	63.23	42.4275	83.6	162	81.5	181	72	76	87.1	55	80	29	80.84	5.61453	90.1	21	52.3	7	68	87	61.6	255	68	16.0817	57.3	232	57	57	78.4	412	64.23
CTL0830	0.4	1.26	0.7	0.17	-1.32	0.45	0.76	1.09	0.84	0.12	1.44	0.25	34.1	5	51.5	12	18.5	3	34.7	16.5082	56.8	110	33.8	75	36	38	39.6	25	99.4	36	53.12	27.4068	30	7	22.4	3	40.7	52	34.1	141	31.8	7.66159	43.7	177	44	44	49.4	260	45.7
CTL0831	1.55e-06	5.4	0.000127	0.00681	-1.66	0.08	0.02	-1.61	0.05	0.78	1.03	0.88	13.7	2	8.6	2	24.7	4	15.67	8.2282	102.2	198	64.8	144	87.1	92	71.2	45	129.7	47	91	26.0616	34.3	8	22.4	3	58.7	75	54.9	227	42.58	17.1991	46.1	187	30	30	59.3	312	45.13
CTL0836	0.04	1.59	0.19	0.4	-1.17	0.7	0.00856	-1.69	0.02	0.08	-1.45	0.18	157	23	171.6	40	129.8	21	152.8	21.2141	461.9	895	216.2	480	250	264	177.3	112	226.3	82	266.34	112.423	154.5	36	186.9	25	226	289	238.8	988	201.55	38.3566	126.8	514	107	107	160.9	846	131.57
CTL0840	0.23	28.57	0.52	0.53	1.11	0.8	5.25e-06	5.97	3.4e-05	0.004	5.36	0.02	0	0	0	0	0	0	0	0	1	2	3.6	8	4.7	5	1.6	1	0	0	2.18	1.92666	4.3	1	7.5	1	1.6	2	2.4	10	3.95	2.62361	17	69	17	17	6.3	33	13.43
CTL0843	0.76	-1.08	0.92	0.08	-1.6	0.32	0.00406	-1.88	0.01	0.39	-1.18	0.54	81.9	12	115.8	27	55.6	9	84.43	30.1798	133.7	259	87.4	194	76.7	81	64.9	41	69	25	86.34	27.827	64.4	15	74.8	10	38.3	49	43.5	180	55.25	17.2365	33.3	135	42	42	42.8	225	39.37
CTL0847	0.000463	2.26	0.00868	0.58	-1.1	0.83	0.03	1.49	0.06	0.01	1.64	0.04	102.4	15	107.2	25	55.6	9	88.4	28.5068	193.6	375	258	573	254.7	269	246.9	156	140.8	51	218.8	50.8284	107.3	25	186.9	25	204.9	262	207.2	857	176.57	47.0667	217.2	880	291	291	321.4	1690	276.53
CTL0852	0.89	-1.02	0.98	0.18	1.37	0.47	5.29e-13	4.96	9.52e-12	1.65e-06	3.63	1.91e-05	27.3	4	12.9	3	6.2	1	15.47	10.7816	26.3	51	13.1	29	13.3	14	9.5	6	13.8	5	15.2	6.43584	25.7	6	15	2	26.6	34	14.5	60	20.45	6.5952	80.7	327	68	68	53.1	279	67.27
CTL0853	0.86	-1.07	0.97	0.28	1.34	0.6	7.47e-17	6.33	1.92e-15	3.81e-11	4.72	1.07e-09	54.6	8	60	14	18.5	3	44.37	22.5633	54.7	106	50.4	112	49.2	52	22.2	14	55.2	20	46.34	13.7458	47.2	11	15	2	94.6	121	46.4	192	50.8	32.8248	285.3	1156	272	272	187.7	987	248.33
CTL0856	0.96	-1.08	1	0.75	-1	0.92	0.35	1.31	0.49	0.22	1.32	0.37	13.7	2	21.4	5	30.9	5	22	8.61568	19.1	37	19.4	43	14.2	15	28.5	18	41.4	15	24.52	10.7572	12.9	3	7.5	1	29.7	38	19.1	79	17.3	9.5289	30.1	122	32	32	14.8	78	25.63
CTL0858	0.3	1.29	0.61	0.58	-1.09	0.83	1	-1.01	1	0.62	1.09	0.76	68.3	10	81.5	19	43.3	7	64.37	19.4014	91.9	178	115.7	257	94.7	100	83.9	53	69	25	91.04	17.022	51.5	12	67.3	9	78.2	100	90.7	375	71.92	16.6378	80	324	61	61	88.2	464	76.4
CTL0861	0.48	2.26	0.75	0.71	1.23	0.9	0.4	1.52	0.53	0.83	1.24	0.91	0	0	0	0	6.2	1	2.07	3.57957	3.6	7	6.3	14	4.7	5	1.6	1	8.3	3	4.9	2.55636	12.9	3	0	0	7.8	10	2.7	11	5.85	5.70526	5.4	22	2	2	9.3	49	5.57
CTL0861A	0.55	-1.27	0.81	0.93	-1.15	1	0.17	1.46	0.29	0.35	1.67	0.51	20.5	3	4.3	1	12.4	2	12.4	8.1	13.4	26	8.6	19	7.6	8	12.7	8	2.8	1	9.02	4.28976	12.9	3	15	2	7.8	10	5.8	24	10.37	4.29447	9.6	39	9	9	15.8	83	11.47
CTL0864	0.69	-1.14	0.88	0.75	1.14	0.92	0.000197	1.93	0.000873	0.0025	1.7	0.01	47.8	7	60	14	37.1	6	48.3	11.4582	43.4	84	44.1	98	45.4	48	61.7	39	46.9	17	48.3	7.60888	42.9	10	15	2	66.5	85	46.9	194	42.83	21.2238	76.3	309	81	81	75.9	399	77.73
CTL0865	0.76	-1.07	0.92	0.8	-1.03	0.94	0.23	-1.29	0.36	0.37	-1.26	0.53	211.7	31	154.4	36	185.5	30	183.87	28.6849	123.9	240	180.1	400	196	207	242.2	153	196	71	187.64	42.533	81.5	19	119.6	16	148.6	190	264.7	1095	153.6	78.9992	135	547	132	132	99.1	521	122.03
CTL0868	0.5	1.2	0.77	0.22	1.24	0.52	0.002	1.63	0.0065	0.1	1.31	0.22	88.8	13	51.5	12	86.5	14	75.6	20.9029	86.2	167	111.7	248	97.5	103	98.1	62	85.6	31	95.82	10.691	68.7	16	97.2	13	134.5	172	111.4	461	102.95	27.5253	150.8	611	130	130	114.9	604	131.9
CTL0869	0.07	-1.78	0.27	0.04	1.69	0.23	0.12	-1.59	0.2	0.00132	-2.69	0.00684	41	6	102.9	24	92.7	15	78.87	33.1877	25.8	50	59.4	132	42.6	45	66.5	42	58	21	50.46	16.3091	81.5	19	164.5	22	39.1	50	49.6	205	83.68	56.8197	30.1	122	26	26	22.6	119	26.23
CTL0870	0.8	1.02	0.94	0.73	1.05	0.9	0.36	1.47	0.5	0.22	1.39	0.36	0	0	17.2	4	6.2	1	7.8	8.71091	7.7	15	7.2	16	7.6	8	15.8	10	16.6	6	10.98	4.77724	4.3	1	0	0	15.6	20	8.7	36	7.15	6.65958	17.5	71	12	12	7.6	40	12.37
CTL0874	0.02	1.8	0.11	0.62	1.12	0.85	0.37	1.22	0.51	0.69	1.09	0.81	368.7	54	673.3	157	531.6	86	524.53	152.423	541.9	1050	1066.9	2369	1054.8	1114	1655.6	1046	883.2	320	1040.48	403.917	682.3	159	687.9	92	1271.6	1626	1518.8	6283	1040.15	422.221	978.7	3966	982	982	1256.2	6605	1072.3
CTL0875	0.33	1.18	0.64	0.15	-1.25	0.44	0.00279	-1.66	0.00884	0.11	-1.33	0.23	484.8	71	814.9	190	537.8	87	612.5	177.275	876.4	1698	705.2	1566	671.3	709	926	585	841.8	305	804.14	110.595	506.4	118	538.4	72	601.4	769	636.7	2634	570.72	59.0939	345.7	1401	355	355	512.4	2694	404.37
CTL0880	0.53	1.21	0.8	0.00286	1.59	0.04	4.76e-08	2.21	4.55e-07	0.05	1.38	0.13	41	6	34.3	8	37.1	6	37.47	3.36502	47.5	92	50.4	112	48.3	51	49.1	31	52.4	19	49.54	1.92432	85.8	20	52.3	7	78.2	100	65	269	70.33	14.7733	95.3	386	82	82	94.5	497	90.6
CTL0882	0.36	-1.16	0.66	4.06e-05	-1.95	0.00228	1.39e-13	-3.65	2.66e-12	0.000433	-1.88	0.00266	559.9	82	591.8	138	488.4	79	546.7	52.9487	719	1393	484.6	1076	533.1	563	326.1	206	521.6	189	516.88	140.158	270.4	63	261.7	35	219.8	281	213	881	241.22	29.0177	110.1	446	139	139	109.2	574	119.43
CTL0883	0.04	-1.88	0.19	0.16	-1.5	0.45	6.82e-13	5.66	1.2e-11	2.7e-13	8.47	1.21e-11	122.9	18	55.8	13	18.5	3	65.73	52.9041	37.2	72	48.2	107	42.6	45	20.6	13	33.1	12	36.34	10.4742	17.2	4	22.4	3	28.2	36	20.1	83	21.98	4.6636	269.2	1091	150	150	110.7	582	176.63
CTL0884	0.000323	-3.17	0.00737	0.76	1.21	0.92	1.38e-38	18.69	2.07e-36	3.87e-28	15.39	8.69e-26	81.9	12	38.6	9	30.9	5	50.47	27.493	12.9	25	21.2	47	18.9	20	11.1	7	19.3	7	16.68	4.40591	4.3	1	7.5	1	31.3	40	15.5	64	14.65	12.0581	271.9	1102	323	323	203.5	1070	266.13
CTL0885	0.56	-1.18	0.82	0.000421	2.18	0.01	4.73e-40	17.12	8.5e-38	1.75e-20	7.87	2.62e-18	61.4	9	38.6	9	30.9	5	43.63	15.8607	33.5	65	44.1	98	51.1	54	41.2	26	24.8	9	38.94	10.1135	51.5	12	37.4	5	144.7	185	57.5	238	72.78	48.6845	685.8	2779	548	548	491.1	2582	574.97
CTL0886	0.64	-1.16	0.86	0.95	1.07	1	3.23e-09	4.2	3.59e-08	1.66e-07	3.94	2.49e-06	61.4	9	42.9	10	43.3	7	49.2	10.5674	25.3	49	59.4	132	58.7	62	39.6	25	46.9	17	45.98	14.24	42.9	10	15	2	57.1	73	45.9	190	40.23	17.8925	258.1	1046	157	157	73	384	162.7
CTL0887	0.12	1.61	0.37	0.38	1.26	0.69	0.49	-1.24	0.61	0.16	-1.57	0.29	846.6	124	1736.9	405	1360	220	1314.5	446.891	787.1	1525	3072.3	6822	2756.3	2911	3901.7	2465	1065.3	386	2316.54	1339.97	1703.7	397	2026.4	271	2461.1	3147	4330.2	17913	2630.35	1174.96	1421.4	5760	1903	1903	1450	7624	1591.47
CTL0891	0.48	1.17	0.75	0.34	-1.21	0.66	0.28	-1.26	0.41	0.86	-1.04	0.93	177.5	26	287.3	67	445.1	72	303.3	134.516	234.3	454	504.8	1121	469.6	496	384.6	243	378.1	137	394.28	104.686	210.3	49	366.4	49	226	289	353.4	1462	289.02	82.2614	226.3	917	300	300	263.4	1385	263.23
CTL0894	0.12	4.14	0.37	0.0002	3.12	0.00625	1.62e-15	10.88	3.73e-14	9.9e-05	3.49	0.000718	0	0	0	0	6.2	1	2.07	3.57957	8.8	17	13.1	29	9.5	10	4.7	3	2.8	1	7.78	4.08007	17.2	4	22.4	3	38.3	49	18.6	77	24.12	9.70202	115.5	468	94	94	35	184	81.5
CTL0895	0.69	-1.09	0.88	0.95	-1.12	1	0.01	-1.99	0.04	0.04	-1.78	0.1	75.1	11	34.3	8	92.7	15	67.37	29.9582	77.4	150	79.7	177	77.6	82	57	36	27.6	10	63.86	22.276	55.8	13	104.7	14	32.1	41	45.4	188	59.5	31.656	21.5	87	37	37	26.8	141	28.43
CTL0897	0.57	-1.1	0.83	0.59	1.07	0.83	0.31	-1.16	0.45	0.15	-1.23	0.29	314.1	46	308.8	72	247.3	40	290.07	37.1317	231.2	448	328.3	729	331.4	350	278.6	176	284.3	103	290.76	41.2245	274.7	64	306.6	41	283.1	362	259.4	1073	280.95	19.7147	207.5	841	215	215	210.9	1109	211.13
cutE	0.00469	-1.98	0.05	0.36	-1.27	0.68	0.72	-1.1	0.81	0.62	1.15	0.75	198	29	90.1	21	234.9	38	174.33	75.2452	166.2	322	82.9	184	76.7	81	44.3	28	99.4	36	93.9	45.0958	55.8	13	82.3	11	68.8	88	65	269	67.97	10.9995	72.3	293	72	72	71.5	376	71.93
cydA	0.31	1.2	0.62	0.00218	1.54	0.04	3.25e-10	2.51	4e-09	0.00324	1.62	0.01	163.9	24	214.4	50	129.8	21	169.37	42.5641	226.1	438	233.7	519	240.5	254	226.3	143	201.5	73	225.62	14.7408	369.1	86	336.5	45	323	413	245.6	1016	318.55	52.3419	526.6	2134	407	407	491.8	2586	475.13
cydB	0.71	1.1	0.89	0.00515	1.59	0.06	1.65e-11	3.15	2.51e-10	0.0007	1.97	0.00398	41	6	77.2	18	80.4	13	66.2	21.8824	91.4	177	73.4	163	100.4	106	66.5	42	77.3	28	81.8	13.8114	167.4	39	127.1	17	121.2	155	80.7	334	124.1	35.477	220.6	894	203	203	226.9	1193	216.83
cysQ	0.04	1.58	0.19	0.33	-1.19	0.66	0.65	1.09	0.75	0.19	1.3	0.34	286.8	42	210.1	49	179.3	29	225.4	55.3591	625.6	1212	313.9	697	345.6	365	265.9	168	386.4	140	387.48	140.225	373.4	87	164.5	22	331.6	424	276.3	1143	286.45	90.5053	282.8	1146	303	303	471.1	2477	352.3
cysS	0.13	1.43	0.39	0.91	1.04	1	0.06	1.33	0.12	0.12	1.28	0.25	41	6	64.3	15	55.6	9	53.63	11.7738	81	157	86.9	193	92.8	98	106	67	60.7	22	85.48	16.6642	68.7	16	59.8	8	93.8	120	83.6	346	76.47	15.1595	84.4	342	107	107	101	531	97.47
dacC	0.73	-1.07	0.91	6.07e-06	-2.73	0.000682	0.00579	-1.78	0.02	0.08	1.54	0.18	218.5	32	115.8	27	86.5	14	140.27	69.3178	142.5	276	157.6	350	155.3	164	95	60	151.8	55	140.44	26.045	38.6	9	67.3	9	53.2	68	38	157	49.28	13.9211	54.3	220	97	97	52.7	277	68
dagA	0.63	-1.13	0.85	0.05	-1.66	0.27	0.05	-1.74	0.1	0.85	-1.05	0.92	621.3	91	450.3	105	463.6	75	511.73	95.1203	969.8	1879	298.1	662	364.5	385	220	139	632	229	496.88	306.436	459.2	107	254.2	34	218.2	279	139.5	577	267.77	136.308	245	993	197	197	268	1409	236.67
dapA	0.00501	1.67	0.05	0.62	-1.08	0.85	0.01	-1.54	0.04	0.06	-1.42	0.14	778.3	114	763.4	178	686.2	111	742.63	49.4373	931.1	1804	1470.8	3266	1473.3	1556	1562.2	987	1338.5	485	1355.18	250.15	892.6	208	1024.4	137	945.5	1209	1560.6	6456	1105.78	308.015	750.4	3041	854	854	621.7	3269	742.03
dapB	0.35	-1.16	0.65	0.69	-1.07	0.88	1.06e-07	-2.32	9.27e-07	2.61e-06	-2.18	2.9e-05	553	81	484.6	113	605.8	98	547.8	60.7671	551.2	1068	480.5	1067	477.2	504	533.4	337	552	200	518.86	37.2914	459.2	107	448.7	60	370.7	474	457.8	1894	434.1	42.5222	152.7	619	173	173	233.7	1229	186.47
dapF	0.33	-1.22	0.64	0.23	1.22	0.54	0.19	1.27	0.31	0.9	1.04	0.96	245.8	36	330.2	77	160.7	26	245.57	84.7502	262.2	508	223.4	496	196	207	207.4	131	223.6	81	222.52	25.0418	274.7	64	299.1	40	232.3	297	188.1	778	248.55	48.8446	223.1	904	157	157	327.5	1722	235.87
dapL	0.00719	-1.8	0.06	0.44	-1.25	0.72	0.05	-1.45	0.11	0.36	-1.16	0.53	122.9	18	150.1	35	92.7	15	121.9	28.7131	104.8	203	68.5	152	62.5	66	64.9	41	71.8	26	74.5	17.3027	77.2	18	67.3	9	55.5	71	40.1	166	60.02	15.9728	36.8	149	42	42	51.2	269	43.33
dcd	0.8	1.06	0.94	0.62	1.14	0.85	0.69	-1.08	0.79	0.41	-1.23	0.56	61.4	9	85.8	20	74.2	12	73.8	12.2049	49	95	99.5	221	96.6	102	90.2	57	110.4	40	89.14	23.5972	42.9	10	82.3	11	102.4	131	110.2	456	84.45	30.0904	74.8	303	70	70	59.5	313	68.1
def	0.74	1.08	0.91	0.15	-1.25	0.44	7.41e-05	-2.07	0.00037	0.01	-1.66	0.05	150.2	22	85.8	20	191.6	31	142.53	53.315	167.7	325	145	322	140.1	148	156.7	99	231.8	84	168.26	37.0988	90.1	21	82.3	11	129	165	146.5	606	111.97	30.7731	62.9	255	69	69	69.6	366	67.17
devB	0.87	1.04	0.97	0.07	-1.35	0.29	1.01e-05	-2.06	5.99e-05	0.02	-1.53	0.05	198	29	137.2	32	160.7	26	165.3	30.6599	165.2	320	210.8	468	186.5	197	158.3	100	212.5	77	186.66	25.0763	107.3	25	149.6	20	97	124	144.8	599	124.67	26.4201	69.3	281	88	88	72.5	381	76.6
dhnA	0.75	1.07	0.91	0.14	1.26	0.42	8.95e-07	2.1	6.82e-06	0.00163	1.66	0.00812	109.2	16	167.3	39	160.7	26	145.73	31.8104	154.3	299	196.8	437	197.9	209	167.8	106	143.5	52	172.06	24.6425	154.5	36	157	21	240.1	307	208.9	864	190.12	41.699	288.5	1169	284	284	341	1793	304.5
dksA	1	-1.01	1	0.47	-1.2	0.73	0.96	1	0.98	0.54	1.2	0.68	47.8	7	64.3	15	49.5	8	53.87	9.07542	44.4	86	45.5	101	35	37	106	67	74.5	27	61.08	29.1506	30	7	59.8	8	43.8	56	46.9	194	45.12	12.2342	35.8	145	43	43	69.6	366	49.47
dmpP	0.14	1.36	0.39	0.21	-1.21	0.51	0.29	-1.2	0.43	0.89	1.01	0.95	218.5	32	120.1	28	197.8	32	178.8	51.8786	254.5	493	291.4	647	268.9	284	193.1	122	298.1	108	261.2	41.8791	188.8	44	134.6	18	233.8	299	191.5	792	187.18	40.6586	203.6	825	222	222	124.8	656	183.47
dnaA	0.34	-1.3	0.65	0.1	1.54	0.36	0.56	1.16	0.67	0.37	-1.33	0.53	116.1	17	90.1	21	92.7	15	99.63	14.3197	43.4	84	95.5	212	111.7	118	91.8	58	74.5	27	83.38	25.9667	85.8	20	22.4	3	153.3	196	164.1	679	106.4	65.8515	91.3	370	96	96	57.4	302	81.57
dnaA2	0.41	1.17	0.7	0.35	1.15	0.67	0.09	-1.31	0.16	0.02	-1.52	0.05	157	23	163	38	160.7	26	160.23	3.0271	148.1	287	208.5	463	217.8	230	226.3	143	237.4	86	207.62	34.9386	184.5	43	216.9	29	237.7	304	209.3	866	212.1	21.9697	137.2	556	167	167	95.5	502	133.23
dnaB	0.6	1.15	0.83	0.09	-1.44	0.33	0.00803	-1.71	0.02	0.41	-1.19	0.57	136.5	20	77.2	18	123.6	20	112.43	31.1872	188.9	366	95	211	138.2	146	99.7	63	179.4	65	140.24	43.5764	124.5	29	67.3	9	107.9	138	55.1	228	88.7	32.8492	63.4	257	67	67	73.2	385	67.87
dnaE	0.07	1.36	0.26	0.23	-1.19	0.54	0.97	-1.01	0.99	0.3	1.18	0.46	491.6	72	441.7	103	389.5	63	440.93	51.0543	551.8	1069	685.9	1523	758.4	801	601.5	380	698.3	253	659.18	82.0768	446.3	104	358.9	48	646	826	505.5	2091	489.18	120.652	611	2476	661	661	376.8	1981	549.6
dnaG	0.63	-1.14	0.85	0.35	1.2	0.67	0.95	1.02	0.97	0.45	-1.17	0.6	88.8	13	90.1	21	30.9	5	69.93	33.8101	93.4	181	68.5	152	48.3	51	52.2	33	77.3	28	67.94	18.5041	51.5	12	89.7	12	71.9	92	80	331	73.28	16.2383	63.2	256	47	47	63	331	57.73
dnaJ	0.89	-1.03	0.98	0.32	-1.27	0.65	0.73	-1.1	0.81	0.58	1.16	0.73	1153.8	169	1226.6	286	1211.7	196	1197.37	38.4583	2407.3	4664	771	1712	899.5	950	1063.7	672	1250.2	453	1278.34	656.187	1231.6	287	1031.9	138	753.1	963	551.6	2282	892.05	300.036	646.5	2620	742	742	1527.2	8030	971.9
dnaK	0.03	-1.98	0.15	0.07	1.68	0.3	0.00367	2.43	0.01	0.26	1.44	0.41	1030.9	151	1561.1	364	1440.4	233	1344.13	277.9	178.1	345	703	1561	899.5	950	1584.4	1001	322.9	117	737.58	554.413	1004.2	234	687.9	92	1259.9	1611	1550.5	6414	1125.62	367.376	1501.6	6085	1703	1703	1389.3	7305	1531.3
dnaN	1	1.01	1	0.04	-1.37	0.23	0.000596	-1.74	0.00232	0.18	-1.27	0.32	293.6	43	154.4	36	185.5	30	211.17	73.0633	233.3	452	265.3	589	202.6	214	169.4	107	276	100	229.32	44.1412	158.8	37	112.2	15	164.2	210	151.1	625	146.57	23.5387	104.1	422	126	126	102.7	540	110.93
dnaQ	0.7	1.11	0.89	0.4	-1.26	0.7	0.13	1.3	0.23	0.04	1.64	0.1	75.1	11	77.2	18	49.5	8	67.27	15.4222	89.8	174	74.8	166	87.1	92	85.5	54	71.8	26	81.8	7.98091	90.1	21	67.3	9	68	87	35.3	146	65.17	22.5556	73.3	297	113	113	86.2	453	90.83
dnaQ2	0.000512	2.91	0.0092	0.25	-1.23	0.57	0.31	-1.29	0.44	0.98	-1.05	1	61.4	9	42.9	10	61.8	10	55.37	10.7983	176	341	163	362	205.5	217	147.2	93	182.2	66	174.78	21.7927	73	17	15	2	186.1	238	191	790	116.28	86.7731	123.9	502	99	99	115.6	608	112.83
dnaX_1	0.96	1	1	0.68	-1.06	0.88	0.54	-1.11	0.65	0.88	-1.05	0.94	116.1	17	94.4	22	98.9	16	103.13	11.4527	115.6	224	118	262	118.4	125	107.6	68	96.6	35	111.24	9.26758	115.9	27	44.9	6	102.4	131	98.9	409	90.53	31.2873	99.4	403	72	72	81	426	84.13
dnaX_2	0.72	-1.08	0.89	0.02	-1.67	0.15	0.1	-1.39	0.17	0.52	1.2	0.67	184.3	27	111.5	26	179.3	29	158.37	40.6646	163.6	317	124.7	277	136.3	144	185.2	117	187.7	68	159.5	28.3805	107.3	25	119.6	16	85.2	109	57.5	238	92.4	27.2745	68.8	279	135	135	87.3	459	97.03
dnlJ	0.25	1.21	0.55	0.38	-1.13	0.69	0.13	1.23	0.23	0.03	1.39	0.09	279.9	41	257.3	60	185.5	30	240.9	49.2906	374.2	725	310.3	689	330.5	349	264.3	167	317.4	115	319.34	39.5255	248.9	58	224.3	30	305	390	229.6	950	251.95	36.9127	330.7	1340	287	287	366.7	1928	328.13
dppD	0.91	1.06	1	0.01	2.34	0.12	0.04	2.11	0.08	0.82	-1.11	0.91	198	29	193	45	228.7	37	206.57	19.3304	479.5	929	170.2	378	270.8	286	125	79	160.1	58	241.12	143.861	381.9	89	366.4	49	297.2	380	929.9	3847	493.85	293.023	135.2	548	1026	1026	144.7	761	435.3
dppF	0.95	1.05	1	0.9	-1.02	1	0.38	-1.19	0.51	0.36	-1.16	0.52	61.4	9	55.8	13	74.2	12	63.8	9.43186	79.5	154	76.1	169	87.1	92	55.4	35	58	21	71.22	13.8707	103	24	59.8	8	51.6	66	57.5	238	67.97	23.604	47.1	191	51	51	55.2	290	51.1
dsbB	1	-1.15	1	0.02	2.54	0.14	5.68e-09	6.51	6.16e-08	0.01	2.56	0.04	0	0	4.3	1	6.2	1	3.5	3.17648	3.1	6	2.7	6	3.8	4	3.2	2	8.3	3	4.22	2.31452	12.9	3	7.5	1	10.2	13	6.3	26	9.22	2.94321	27.1	110	16	16	14.8	78	19.3
dsbG	0.28	1.8	0.57	0.92	1.08	1	1.05e-07	4.75	9.26e-07	1.06e-06	4.38	1.32e-05	13.7	2	8.6	2	12.4	2	11.57	2.65016	26.8	52	15.8	35	22.7	24	9.5	6	41.4	15	23.24	12.1129	21.5	5	0	0	36	46	17.4	72	18.73	14.8156	121.2	491	97	97	49.1	258	89.1
dsdD	0.67	-1.09	0.88	0.000613	1.74	0.01	1.14e-18	4.17	3.42e-17	3.3e-06	2.39	3.53e-05	75.1	11	64.3	15	80.4	13	73.27	8.20508	75.4	146	73	162	76.7	81	79.1	50	55.2	20	71.88	9.5816	163.1	38	112.2	15	118.9	152	84.4	349	119.65	32.5911	268	1086	211	211	284.1	1494	254.37
dut	6.38e-06	-3.35	0.000352	0.000109	2.6	0.00525	0.01	-2	0.03	6.08e-08	-5.2	9.94e-07	416.5	61	488.9	114	333.8	54	413.07	77.607	101.2	196	149.5	332	130.7	138	150.4	95	146.3	53	135.62	20.8213	407.7	95	590.7	79	136.9	175	143.1	592	319.6	220.445	52.6	213	43	43	73	384	56.2
dxr	0.01	1.74	0.09	0.82	1.06	0.95	0.78	1.05	0.86	0.96	-1.01	1	47.8	7	85.8	20	123.6	20	85.73	37.9	119.2	231	181	402	201.7	213	161.4	102	168.4	61	166.34	30.4798	124.5	29	119.6	16	190.8	244	169.9	703	151.2	34.7817	159.7	647	136	136	141.9	746	145.87
dxs	0.13	-1.31	0.38	0.12	-1.32	0.4	5.27e-05	-1.98	0.000275	0.02	-1.49	0.07	266.3	39	274.5	64	216.4	35	252.4	31.4453	215.2	417	203.6	452	232.9	246	169.4	107	245.6	89	213.34	29.3784	163.1	38	186.9	25	137.6	176	117.2	485	151.2	30.3153	81.4	330	125	125	70.2	369	92.2
efp_1	0.27	-1.24	0.57	0.57	1.09	0.82	0.04	-1.42	0.08	0.02	-1.55	0.05	136.5	20	133	31	142.2	23	137.23	4.64363	104.3	202	144.6	321	106	112	128.2	81	121.4	44	120.9	16.6793	81.5	19	157	21	105.6	135	134.2	555	119.58	32.9622	70.1	284	69	69	74.9	394	71.33
efp_2	0.21	-1.51	0.5	0.16	1.48	0.45	0.24	-1.31	0.37	0.02	-1.94	0.06	41	6	51.5	12	68	11	53.5	13.6107	23.7	46	30.6	68	27.5	29	68.1	43	55.2	20	41.02	19.5304	55.8	13	29.9	4	61.8	79	50.3	208	49.45	13.8536	19.5	79	20	20	33.7	177	24.4
engA	0.67	1.11	0.88	0.00777	-1.62	0.09	0.000348	-2.15	0.00143	0.29	-1.33	0.44	245.8	36	180.1	42	166.9	27	197.6	42.261	213.2	413	298.6	663	290.7	307	194.7	123	193.2	70	238.08	52.313	51.5	12	82.3	11	165.8	212	188.8	781	122.1	65.6429	97	393	110	110	74.7	393	93.9
eno	0.78	1.07	0.93	0.32	1.19	0.66	0.00698	1.64	0.02	0.11	1.38	0.24	136.5	20	214.4	50	148.4	24	166.43	41.9643	177	343	244.1	542	219.7	232	201	127	140.8	51	196.52	39.7083	180.2	42	216.9	29	233.8	299	211.5	875	210.6	22.3823	216.4	877	190	190	406.1	2135	270.83
euo	0.96	1.01	1	0.34	-1.18	0.66	0.01	-1.65	0.03	0.14	-1.39	0.27	286.8	42	201.6	47	265.8	43	251.4	44.3878	162.1	314	288.2	640	197.9	209	387.8	245	358.8	130	278.96	98.149	175.9	41	172	23	190	243	277	1146	203.72	49.4581	119.9	486	128	128	173.1	910	140.33
exbB	0.06	-1.9	0.23	0.82	-1.04	0.95	0.12	1.42	0.2	0.12	1.48	0.25	27.3	4	21.4	5	55.6	9	34.77	18.2818	13.9	27	19.8	44	18.9	20	30.1	19	16.6	6	19.86	6.16303	17.2	4	7.5	1	20.3	26	16.2	67	15.3	5.48513	19.2	78	28	28	24	126	23.73
fabD	0.95	1.03	1	0.28	-1.28	0.6	0.34	-1.25	0.48	0.95	1.02	0.99	518.9	76	223	52	259.6	42	333.83	161.314	681.3	1320	247.2	549	261.3	276	248.5	157	405.7	147	368.8	186.971	326.2	76	246.8	33	262.8	336	198.5	821	258.57	52.7214	208.8	846	202	202	325.6	1712	245.47
fabF	0.00679	1.6	0.06	0.42	-1.12	0.72	0.28	1.18	0.42	0.08	1.33	0.19	600.8	88	600.4	140	556.4	90	585.87	25.5197	1456.5	2822	912.4	2026	987.6	1043	840.5	531	932.8	338	1025.96	246.377	695.2	162	635.6	85	885.3	1132	1008.8	4173	806.23	171.978	1036.2	4199	938	938	1079.3	5675	1017.83
fabG	0.00732	1.7	0.06	0.43	-1.12	0.72	0.94	-1.01	0.97	0.54	1.1	0.69	225.3	33	111.5	26	111.3	18	149.37	65.7603	277.2	537	236.4	525	247.1	261	258	163	347.7	126	273.28	44.2513	175.9	41	186.9	25	251	321	234.7	971	212.12	36.3751	206.8	838	197	197	266.8	1403	223.53
fabH	0.24	1.29	0.54	0.18	-1.3	0.46	0.07	-1.47	0.13	0.58	-1.13	0.73	648.6	95	510.4	119	321.5	52	493.5	164.204	1176.3	2279	532.8	1183	531.2	561	512.8	324	714.8	259	693.58	282.12	562.2	131	441.2	59	482.5	617	412.2	1705	474.53	65.1804	367.9	1491	290	290	524.4	2757	394.1
fabI	0.85	1.05	0.96	0.15	1.32	0.44	0.00135	1.94	0.00464	0.11	1.47	0.23	68.3	10	137.2	32	148.4	24	117.97	43.3756	143	277	117.1	260	140.1	148	207.4	131	77.3	28	136.98	47.3336	167.4	39	209.4	28	153.3	196	140.7	582	167.7	29.8627	190	770	177	177	305.4	1606	224.13
fabZ	0.01	1.84	0.08	0.44	1.15	0.72	0.000651	1.7	0.00249	0.02	1.49	0.06	75.1	11	55.8	13	55.6	9	62.17	11.201	154.8	300	106.3	236	107.9	114	137.7	87	107.6	39	122.86	22.1996	128.7	30	82.3	11	158	202	121.6	503	122.65	31.174	151	612	169	169	209.4	1101	176.47
fer	0.00649	-1.87	0.06	0.7	1.04	0.89	8.83e-10	-4	1.02e-08	1.89e-09	-4.17	4.05e-08	170.7	25	197.3	46	98.9	16	155.63	50.9008	81.6	158	95.5	212	83.3	88	80.7	51	127	46	93.62	19.5938	128.7	30	104.7	14	61	78	73.5	304	91.97	30.6128	17	69	13	13	25.3	133	18.43
ffh	0.77	-1.05	0.92	0.51	-1.11	0.77	6.77e-05	-2.01	0.000342	0.00119	-1.8	0.00623	628.1	92	776.3	181	902.6	146	769	137.396	729.3	1413	695.3	1544	621.1	656	946.5	598	1057	383	809.84	183.707	639.4	149	710.4	95	585.7	749	644.5	2666	645	51.0727	275.6	1117	314	314	417.1	2193	335.57
flhA	0.53	-1.47	0.8	0.000379	2.69	0.00974	1.57e-22	11.21	5.65e-21	5.54e-07	4.16	7.66e-06	6.8	1	4.3	1	12.4	2	7.83	4.14769	8.3	16	3.2	7	5.7	6	3.2	2	8.3	3	5.74	2.5501	21.5	5	15	2	16.4	21	10.2	42	15.77	4.64928	62.9	255	44	44	49.4	260	52.1
fliA	0.01	3.2	0.1	0.15	1.54	0.44	0.00988	2.01	0.03	0.33	1.31	0.5	0	0	12.9	3	0	0	4.3	7.44782	18.1	35	28.4	63	16.1	17	9.5	6	22.1	8	18.84	7.02339	25.7	6	15	2	20.3	26	35.8	148	24.2	8.88182	45.7	185	28	28	23.2	122	32.3
fliF	1	1.03	1	0.47	-1.26	0.73	7.72e-06	3.19	4.82e-05	6.76e-06	4.01	6.75e-05	6.8	1	17.2	4	18.5	3	14.17	6.41275	23.2	45	12.6	28	18	19	15.8	10	11	4	16.12	4.80541	4.3	1	7.5	1	24.2	31	6.5	27	10.62	9.14818	31.6	128	61	61	44.5	234	45.7
fliI	0.28	1.54	0.57	0.81	-1.16	0.95	0.12	1.4	0.21	0.12	1.62	0.25	13.7	2	25.7	6	18.5	3	19.3	6.03987	58.3	113	24.8	55	36	38	14.2	9	33.1	12	33.28	16.3507	38.6	9	29.9	4	24.2	31	23.2	96	28.98	7.06275	38	154	42	42	40.9	215	40.3
fliY	0.1	-1.49	0.33	0.01	1.6	0.12	0.00122	1.9	0.00431	0.57	1.19	0.72	109.2	16	133	31	80.4	13	107.53	26.3396	54.7	106	94.6	210	65.3	69	109.2	69	77.3	28	80.22	21.9604	128.7	30	186.9	25	97.8	125	82.9	343	124.08	46.0222	118.9	482	131	131	133.9	704	127.93
fmt	0.63	-1.09	0.85	0.01	1.44	0.12	0.37	1.14	0.5	0.16	-1.26	0.3	225.3	33	287.3	67	204	33	238.87	43.2754	230.7	447	268	595	270.8	286	239	151	201.5	73	242	28.646	390.5	91	321.5	43	330	422	232.3	961	318.57	65.2065	216.2	876	283	283	206.9	1088	235.37
folA	0.13	1.38	0.38	0.03	-1.46	0.19	9.44e-05	-2.16	0.000459	0.07	-1.48	0.17	348.2	51	244.5	57	191.6	31	261.43	79.6614	575.5	1115	354	786	355.1	375	281.7	178	386.4	140	390.54	110.3	244.6	57	112.2	15	281.5	360	284	1175	230.57	80.9463	164.1	665	172	172	120.6	634	152.23
folD	0.05	-1.9	0.21	0.9	-1.14	1	0.85	-1.09	0.9	0.97	1.04	1	75.1	11	51.5	12	61.8	10	62.8	11.8317	58.3	113	20.3	45	24.6	26	52.2	33	19.3	7	34.94	18.7713	42.9	10	37.4	5	35.2	45	12.3	51	31.95	13.4943	19.7	80	30	30	33.1	174	27.6
folP	0.78	1.05	0.93	0.11	-1.26	0.37	3.3e-05	-1.96	0.000179	0.00848	-1.55	0.03	2642.2	387	2285.9	533	1953.5	316	2293.87	344.419	3631	7035	2203.5	4893	2113.4	2232	2361.6	1492	2823.4	1023	2626.58	624.532	1617.9	377	1884.4	252	1763.5	2255	2102.6	8698	1842.1	205.015	1179.1	4778	1108	1108	1082.4	5691	1123.17
folX	0.77	-1.09	0.92	0.79	1.09	0.94	0.00672	-1.73	0.02	0.00553	-1.88	0.02	68.3	10	77.2	18	80.4	13	75.3	6.26977	111	215	46.4	103	52.1	55	77.6	49	102.1	37	77.84	28.893	73	17	44.9	6	89.2	114	76.4	316	70.88	18.6686	37.5	152	39	39	35.2	185	37.23
ftsH	0.73	-1.05	0.9	0.91	1.01	1	5.23e-12	2.73	8.55e-11	3.15e-10	2.69	7.88e-09	737.4	108	776.3	181	661.5	107	725.07	58.3853	818.1	1585	760.6	1689	811.5	857	764.5	483	609.9	221	752.92	84.1544	819.7	191	530.9	71	721	922	654.6	2708	681.55	121.193	1924.1	7797	1688	1688	1582	8318	1731.37
ftsK	0.25	-1.3	0.55	0.48	-1.21	0.75	0.05	1.48	0.11	0.02	1.79	0.06	184.3	27	145.8	34	111.3	18	147.13	36.5183	173.4	336	94.6	210	132.6	140	71.2	45	149	54	124.16	41.205	128.7	30	104.7	14	107.9	138	47.4	196	97.17	34.8474	143.1	580	183	183	135.4	712	153.83
ftsW	0.66	-1.08	0.87	0.65	-1.1	0.87	0.14	1.27	0.24	0.08	1.4	0.19	136.5	20	72.9	17	105.1	17	104.83	31.8008	121.3	235	98.6	219	131.6	139	68.1	43	93.8	34	102.68	24.8714	103	24	67.3	9	79	101	86.5	358	83.95	14.9569	101.9	413	111	111	117.7	619	110.2
ftsY	0.35	-1.18	0.65	0.82	-1.05	0.95	2.12e-07	-2.42	1.77e-06	4.14e-06	-2.29	4.33e-05	191.2	28	201.6	47	222.5	36	205.1	15.9408	144	279	236	524	186.5	197	191.5	121	193.2	70	190.24	32.6207	141.6	33	201.9	27	143.1	183	171.6	710	164.55	28.4695	61	247	83	83	58	305	67.33
fumC	0.53	1.3	0.8	0.43	1.21	0.72	3.9e-08	2.86	3.77e-07	9.88e-05	2.36	0.000718	13.7	2	12.9	3	24.7	4	17.1	6.59394	19.6	38	23	51	25.6	27	23.7	15	33.1	12	25	5.02046	12.9	3	37.4	5	36.8	47	20.8	86	26.97	12.1305	57.3	232	62	62	54	284	57.77
fusA	0.95	1.01	1	0.87	1.02	0.99	0.03	-1.39	0.08	0.03	-1.43	0.09	2744.6	402	3032.1	707	2757.1	446	2844.6	162.5	3435.9	6657	3071.4	6820	2860.4	3021	3517	2222	2886.8	1046	3154.3	306.454	2497.6	582	2520	337	2926.4	3742	3545.7	14668	2872.43	490.207	1791.3	7259	1587	1587	2313.7	12165	1897.33
gapA	0.00745	1.64	0.07	0.66	1.08	0.87	0.89	1.02	0.94	0.8	-1.05	0.89	423.3	62	501.8	117	370.9	60	432	65.8822	560	1085	740.4	1644	824.7	871	1024.1	647	756.2	274	781.08	167.415	480.6	112	732.8	98	849.3	1086	925.6	3829	747.07	194.537	731.4	2964	663	663	621	3265	671.8
gatA	0.18	-1.27	0.47	0.00797	1.53	0.09	0.95	1.01	0.98	0.02	-1.52	0.07	566.7	83	647.6	151	593.5	96	602.6	41.2106	379.9	736	532.8	1183	476.3	503	762.9	482	444.3	161	519.24	146.995	742.4	173	830	111	624.1	798	659.7	2729	714.05	91.8206	418.8	1697	389	389	516.2	2714	441.33
gatB	0.07	1.47	0.27	0.07	1.39	0.31	0.06	1.43	0.12	0.88	1.02	0.94	273.1	40	317.4	74	210.2	34	266.9	53.8683	311.2	603	503	1117	501.8	530	552.4	349	278.7	101	429.42	124.969	536.4	125	306.6	41	641.3	820	645.9	2672	532.55	158.895	542.1	2197	395	395	611.5	3215	516.2
gatC	0.92	-1.08	1	0.76	1.13	0.92	0.62	1.19	0.72	0.88	1.05	0.95	27.3	4	60	14	6.2	1	31.17	27.1076	31.5	61	36	80	25.6	27	45.9	29	27.6	10	33.32	8.0788	12.9	3	37.4	5	44.6	57	36.5	151	32.85	13.7851	36.8	149	9	9	51	268	32.27
gcp	0.23	-1.35	0.53	0.41	1.14	0.71	0.000483	-2	0.00191	0.000102	-2.29	0.000734	68.3	10	77.2	18	68	11	71.17	5.22717	34.6	67	73.4	163	66.3	70	50.7	32	69	25	58.8	16.0055	60.1	14	82.3	11	54.7	70	57	236	63.53	12.7107	19	77	26	26	28.1	148	24.37
gcpE	0.01	-1.78	0.09	0.63	-1.2	0.85	0.2	-1.32	0.32	0.52	-1.1	0.66	122.9	18	145.8	34	98.9	16	122.53	23.4521	112	217	62.1	138	74.8	79	60.1	38	66.2	24	75.04	21.4178	68.7	16	89.7	12	64.1	82	33.6	139	64.03	23.1427	40.7	165	42	42	60.5	318	47.73
gcsH	0.51	1.29	0.78	0.18	1.37	0.47	0.8	-1.07	0.88	0.13	-1.47	0.26	34.1	5	25.7	6	18.5	3	26.1	7.80769	19.1	37	46.4	103	42.6	45	41.2	26	35.9	13	37.04	10.7118	38.6	9	44.9	6	46.1	59	48.1	199	44.42	4.10152	39.2	159	30	30	17.9	94	29.03
gidA	0.58	-1.09	0.83	0.62	-1.08	0.85	0.000157	-1.82	0.000718	0.00152	-1.68	0.00767	935.4	137	1067.9	249	816	132	939.77	126.007	945.6	1832	1075.9	2389	1035.9	1094	755	477	935.6	339	949.6	123.976	703.8	164	942.2	126	674.9	863	810.8	3354	782.92	121.21	472.3	1914	401	401	437.1	2298	436.8
glgA	3.4e-24	-15.44	3.05e-21	0.00461	2.17	0.06	2.17e-56	75.44	1.96e-53	2.52e-35	34.73	1.13e-32	300.4	44	223	52	340	55	287.8	59.509	16	31	32.4	72	17	18	11.1	7	22.1	8	19.72	8.09302	42.9	10	7.5	1	79.8	102	17.9	74	37.02	32.1544	1394.5	5651	1409	1409	1068.3	5617	1290.6
glgB	0.08	1.35	0.29	0.07	1.3	0.29	0.08	1.31	0.14	0.98	1.01	1	252.6	37	390.3	91	352.4	57	331.77	71.131	631.8	1224	514.7	1143	535.9	566	389.4	246	416.7	151	497.7	97.4948	643.7	150	598.2	80	524.7	671	555.3	2297	580.48	51.8209	566.3	2295	567	567	518.3	2725	550.53
glgC	0.06	1.9	0.23	0.000202	-2.5	0.00625	0.52	1.17	0.63	5.47e-05	2.93	0.000447	61.4	9	30	7	37.1	6	42.83	16.4664	124.4	241	82.9	184	72	76	33.2	21	124.2	45	87.34	38.4652	8.6	2	22.4	3	33.6	43	42.3	175	26.72	14.5724	112.3	455	86	86	56.9	299	85.07
glgP	0.75	1.17	0.91	0.00339	1.97	0.05	1.56e-21	8.25	4.84e-20	3.65e-10	4.18	8.87e-09	47.8	7	30	7	30.9	5	36.23	10.0271	48	93	52.7	117	54.9	58	28.5	18	38.6	14	44.54	10.9368	38.6	9	37.4	5	150.2	192	70.3	291	74.12	52.9553	384.5	1558	350	350	214.5	1128	316.33
glmS	0.04	1.5	0.19	0.21	1.22	0.51	7.92e-07	2.24	6.14e-06	0.000562	1.83	0.00326	232.1	34	223	52	154.5	25	203.2	42.4202	491.4	952	337.8	750	319.1	337	267.5	169	240.1	87	331.18	97.7381	287.5	67	299.1	40	482.5	617	376.9	1559	361.5	89.9035	651.2	2639	588	588	642.1	3376	627.1
glmU	0.00113	2.39	0.02	0.47	-1.12	0.74	0.37	-1.18	0.5	0.89	-1.06	0.95	34.1	5	47.2	11	30.9	5	37.4	8.63655	84.6	164	110.3	245	83.3	88	107.6	68	124.2	45	102	17.6461	77.2	18	52.3	7	82.1	105	93.8	388	76.35	17.4804	100.4	407	68	68	46.8	246	71.73
gltT	0.000364	-2.37	0.00777	0.94	-1.03	1	0.000916	-2.36	0.00337	0.00196	-2.28	0.00964	983.2	144	570.4	133	945.8	153	833.13	228.301	644.1	1248	315.7	701	269.9	285	204.2	129	494	179	385.58	180.105	484.9	113	441.2	59	208.8	267	198.9	823	333.45	150.763	124.1	503	134	134	149.7	787	135.93
gltX	0.48	1.12	0.75	0.28	1.17	0.6	0.36	-1.15	0.49	0.07	-1.34	0.17	307.2	45	411.7	96	346.2	56	355.03	52.807	475.9	922	439.1	975	439.3	464	424.2	268	427.8	155	441.26	20.4979	433.4	101	336.5	45	491.9	629	545.6	2257	451.85	89.5155	291.7	1182	345	345	333.2	1752	323.3
glyA	0.26	-1.23	0.56	0.23	1.25	0.54	2.8e-06	2.26	1.97e-05	0.000983	1.81	0.00532	355	52	295.9	69	370.9	60	340.6	39.5192	367	711	273.8	608	285	301	270.7	171	311.9	113	301.68	39.9576	274.7	64	164.5	22	535.7	685	338.2	1399	328.28	155.795	500.4	2028	513	513	698	3670	570.47
glyQ	0.00851	-1.51	0.07	0.52	-1.11	0.79	0.18	-1.22	0.29	0.53	-1.1	0.68	382.3	56	364.5	85	506.9	82	417.9	77.5884	310.7	602	268	595	301.1	318	322.9	204	311.9	113	302.92	20.9946	244.6	57	284.1	38	247.9	317	214.4	887	247.75	28.5394	163.4	662	233	233	228.4	1201	208.27
gmk	0.45	1.16	0.73	0.62	1.11	0.85	0.45	1.13	0.58	0.81	1.02	0.9	177.5	26	175.8	41	105.1	17	152.8	41.3182	205.9	399	180.6	401	220.6	233	150.4	95	226.3	82	196.76	31.3644	175.9	41	104.7	14	222.9	285	234.5	970	184.5	58.9253	181.1	734	164	164	210.7	1108	185.27
gnd	0.000381	-2.07	0.00777	0.00917	1.62	0.09	0.19	1.3	0.31	0.28	-1.25	0.43	655.4	96	703.4	164	550.2	89	636.33	78.3595	401	777	261.7	581	253.8	268	373.5	236	400.2	145	338.04	74.1778	721	168	568.3	76	359	459	319.3	1321	491.9	187.774	278.8	1130	329	329	488	2566	365.27
gp6D	0.00425	2.24	0.04	0.17	-1.3	0.45	0.23	1.23	0.36	0.02	1.6	0.06	27.3	4	34.3	8	55.6	9	39.07	14.7399	133.7	259	89.6	199	97.5	103	74.4	47	77.3	28	94.5	23.8196	94.4	22	29.9	4	70.4	90	62.6	259	64.33	26.6425	92	373	108	108	98.9	520	99.63
gpdA	0.98	1	1	0.56	1.06	0.82	0.00574	1.62	0.02	0.07	1.52	0.17	88.8	13	42.9	10	43.3	7	58.33	26.3857	61.4	119	56.3	125	79.5	84	52.2	33	58	21	61.48	10.6041	77.2	18	74.8	10	63.3	81	43.8	181	64.78	15.2426	65.4	265	98	98	90.2	474	84.53
greA	0.26	1.21	0.56	0.69	-1.05	0.88	0.14	-1.27	0.24	0.3	-1.21	0.46	320.9	47	420.3	98	377.1	61	372.77	49.8415	356.1	690	560.7	1245	569.1	601	528.7	334	485.7	176	500.06	86.8831	369.1	86	299.1	40	512.2	655	487.6	2017	417	100.403	299.8	1215	353	353	341	1793	331.27
groEL	0.44	1.27	0.73	0.1	-1.41	0.36	0.98	-1.01	1	0.14	1.39	0.27	68.3	10	42.9	10	61.8	10	57.67	13.1948	128	248	50	111	58.7	62	45.9	29	118.7	43	80.26	39.7425	42.9	10	22.4	3	73.5	94	46.7	193	46.38	20.998	57.5	233	74	74	65.4	344	65.63
groEL2	0.69	-1.1	0.88	0.000209	1.9	0.00625	3.67e-24	5.42	1.65e-22	2.15e-08	2.86	4.02e-07	68.3	10	51.5	12	43.3	7	54.37	12.7441	54.7	106	52.2	116	54.9	58	52.2	33	52.4	19	53.28	1.39176	115.9	27	82.3	11	114.2	146	63.8	264	94.05	25.4072	278.4	1128	274	274	181.6	955	244.67
groES	0.83	-1.06	0.96	0.71	1.1	0.89	0.25	1.35	0.38	0.45	1.23	0.6	198	29	381.7	89	265.8	43	281.83	92.8936	201.3	390	220.7	490	216.8	229	622.1	393	196	71	291.38	185.166	244.6	57	254.2	34	309.7	396	342.3	1416	287.7	46.3502	250.7	1016	212	212	533.1	2803	331.93
grpE	0.26	-1.39	0.56	0.56	1.17	0.82	0.000925	2.3	0.00339	0.01	1.96	0.05	88.8	13	98.6	23	105.1	17	97.5	8.20549	31	60	73.4	163	69.1	73	166.2	105	44.2	16	76.78	52.9708	85.8	20	59.8	8	87.6	112	84.6	350	79.45	13.1579	141.4	573	135	135	170.6	897	149
gseA	0.31	1.33	0.61	0.57	-1.05	0.82	0.98	1.01	1	0.59	1.06	0.73	68.3	10	55.8	13	98.9	16	74.33	22.1744	101.7	197	101.3	225	111.7	118	101.3	64	124.2	45	108.04	10.0697	55.8	13	22.4	3	118.1	151	126.7	524	80.75	50.112	99.2	402	104	104	70.2	369	91.13
gspD	0.16	1.3	0.43	0.38	-1.15	0.69	0.00186	-1.7	0.00617	0.03	-1.47	0.09	348.2	51	295.9	69	228.7	37	290.93	59.9046	562.6	1090	284.2	631	358.9	379	381.5	241	483	175	414.04	109.297	407.7	95	269.2	36	313.6	401	286.9	1187	319.35	61.6625	215.2	872	230	230	167.6	881	204.27
gspE	0.01	1.72	0.09	0.03	-1.44	0.21	0.0083	-1.65	0.02	0.56	-1.15	0.71	81.9	12	184.4	43	117.5	19	127.93	52.0404	324.1	628	220.7	490	291.6	308	156.7	99	259.4	94	250.5	64.9459	158.8	37	89.7	12	177.5	227	172.8	715	149.7	40.781	131	531	141	141	110.5	581	127.5
gspF	0.79	1.08	0.93	0.06	-1.53	0.29	0.000617	-2.22	0.00238	0.13	-1.45	0.26	170.7	25	133	31	80.4	13	128.03	45.3544	178.6	346	125.6	279	145.8	154	96.6	61	212.5	77	151.82	45.2001	30	7	134.6	18	88.4	113	101.3	419	88.58	43.6321	56	227	41	41	70	368	55.67
gspG	0.18	1.59	0.47	0.53	-1.06	0.8	0.37	-1.23	0.5	0.87	-1.16	0.94	13.7	2	25.7	6	37.1	6	25.5	11.7013	49	95	41	91	34.1	36	57	36	46.9	17	45.6	8.61133	12.9	3	15	2	43	55	53.7	222	31.15	20.3536	30.6	124	33	33	29.9	157	31.17
gyrA	0.07	1.39	0.27	0.92	1.02	1	0.21	-1.25	0.33	0.2	-1.28	0.34	696.4	102	690.5	161	574.9	93	653.93	68.5084	677.7	1313	1172.3	2603	1185.5	1252	884.8	559	1090.2	395	1002.1	217.577	819.7	191	523.4	70	1101.1	1408	1170.2	4841	903.6	295.338	724.5	2936	687	687	598.7	3148	670.07
gyrA2	0.21	1.35	0.5	0.04	-1.53	0.23	0.93	1.03	0.97	0.05	1.57	0.12	41	6	81.5	19	55.6	9	59.37	20.5111	116.6	226	71.2	158	83.3	88	63.3	40	132.5	48	93.38	29.866	77.2	18	37.4	5	58.7	75	45.2	187	54.62	17.4334	87.8	356	71	71	76.5	402	78.43
gyrB	0.47	1.29	0.74	0.74	-1.17	0.92	0.28	1.2	0.42	0.21	1.41	0.36	27.3	4	38.6	9	30.9	5	32.27	5.77264	50.6	98	47.3	105	58.7	62	42.7	27	27.6	10	45.38	11.529	51.5	12	44.9	6	36	46	29	120	40.35	9.87877	33.1	134	61	61	51.2	269	48.43
gyrB2	0.45	1.13	0.73	0.26	1.18	0.58	0.04	-1.37	0.09	0.00347	-1.62	0.02	614.5	90	660.5	154	568.7	92	614.57	45.9	579.6	1123	805.2	1788	739.5	781	720.2	455	993.6	360	767.62	150.723	678.1	158	658	88	849.3	1086	990.1	4096	793.87	156.463	474.8	1924	466	466	459.5	2416	466.77
hct2	0.05	-2.84	0.22	0.7	1.39	0.89	1.37e-17	13.12	3.74e-16	2.3e-12	9.45	8.27e-11	20.5	3	8.6	2	24.7	4	17.93	8.35125	8.3	16	3.6	8	3.8	4	7.9	5	13.8	5	7.48	4.16497	8.6	2	0	0	11.7	15	7	29	6.82	4.95067	105.4	427	58	58	53.3	280	72.23
hctA	3.56e-07	-11.5	4.01e-05	1.69e-07	7.71	7.58e-05	2.78e-28	71.53	1.92e-26	1.84e-09	9.28	4.03e-08	47.8	7	25.7	6	18.5	3	30.67	15.2684	4.6	9	1.8	4	4.7	5	0	0	0	0	2.22	2.33709	30	7	7.5	1	37.5	48	5.1	21	20.02	16.171	178.9	725	240	240	100.6	529	173.17
hemA	0.25	-1.3	0.55	0.46	1.13	0.73	0.48	1.15	0.61	0.98	1.02	1	102.4	15	94.4	22	123.6	20	106.8	15.0891	141.4	274	90.5	201	71	75	57	36	80	29	87.98	32.2948	90.1	21	112.2	15	99.3	127	74.5	308	94.03	15.8618	79.2	321	55	55	120.4	633	84.87
hemB	0.38	1.2	0.68	0.16	-1.27	0.45	0.02	-1.46	0.04	0.4	-1.15	0.56	88.8	13	115.8	27	117.5	19	107.37	16.1017	163.1	316	136	302	138.2	146	140.9	89	129.7	47	141.58	12.7207	81.5	19	127.1	17	97	124	105.2	435	102.7	19.0047	80.4	326	87	87	79.7	419	82.37
hemC	0.87	-1.08	0.97	0.15	1.33	0.43	0.65	1.09	0.75	0.36	-1.21	0.52	27.3	4	12.9	3	37.1	6	25.77	12.1726	24.3	47	23.9	53	25.6	27	20.6	13	33.1	12	25.5	4.63087	25.7	6	37.4	5	39.9	51	23	95	31.5	8.39166	20.2	82	28	28	22.1	116	23.43
hemE	0.78	-1.05	0.93	0.04	-1.73	0.23	0.07	1.4	0.14	0.000498	2.42	0.00298	95.6	14	34.3	8	55.6	9	61.83	31.1218	61.9	120	63.9	142	76.7	81	49.1	31	49.7	18	60.26	11.4266	47.2	11	37.4	5	40.7	52	19.3	80	36.15	11.9484	61.7	250	76	76	78.4	412	72.03
hemG	0.26	1.42	0.55	0.69	-1.16	0.88	0.35	1.21	0.49	0.24	1.4	0.39	47.8	7	51.5	12	30.9	5	43.4	10.9823	87.2	169	64.4	143	86.2	91	34.8	22	66.2	24	67.76	21.3192	38.6	9	97.2	13	57.1	73	41.8	173	58.67	26.9223	62.2	252	60	60	83.9	441	68.7
hemL	0.92	-1.02	1	0.19	-1.25	0.47	0.02	-1.44	0.04	0.37	-1.15	0.53	129.7	19	115.8	27	105.1	17	116.87	12.3346	134.7	261	112.1	249	143	151	110.8	70	129.7	47	126.06	14.1652	107.3	25	82.3	11	107.1	137	73.7	305	92.6	17.2205	61.9	251	83	83	76.8	404	73.9
hemN_1	0.03	1.89	0.17	0.32	-1.26	0.65	0.37	-1.22	0.51	0.93	1.03	0.98	20.5	3	30	7	74.2	12	41.57	28.6577	74.3	144	98.2	218	87.1	92	88.6	56	77.3	28	85.1	9.55693	21.5	5	97.2	13	68	87	63.1	261	62.45	31.1753	56	227	64	64	56.9	299	58.97
hemN_2	0.71	-1.08	0.89	0.42	-1.22	0.72	0.05	1.4	0.1	0.01	1.7	0.05	81.9	12	98.6	23	80.4	13	86.97	10.1026	131.6	255	78.8	175	87.1	92	77.6	49	60.7	22	87.16	26.6286	81.5	19	67.3	9	65.7	84	59.2	245	68.42	9.3941	92.5	375	93	93	127	668	104.17
hemZ	6.34e-06	7.36	0.000352	0.1	1.45	0.37	0.00585	1.79	0.02	0.3	1.23	0.45	6.8	1	4.3	1	12.4	2	7.83	4.14769	55.7	108	55.4	123	80.5	85	64.9	41	44.2	16	60.14	13.5412	25.7	6	67.3	9	122	156	81.5	337	74.12	39.7407	108.6	440	79	79	84.3	443	90.63
hisS	0.66	-1.08	0.87	0.33	-1.15	0.66	0.0026	-1.59	0.00829	0.05	-1.38	0.14	286.8	42	287.3	67	327.6	53	300.57	23.4129	378.3	733	250.4	556	291.6	308	289.7	183	325.7	118	307.14	47.8887	197.4	46	239.3	32	237	303	266.4	1102	235.03	28.4148	151.5	614	130	130	198.2	1042	159.9
hsp60_1	0.61	-1.16	0.84	0.16	1.47	0.44	0.18	1.48	0.29	0.97	1.01	1	1672.7	245	2659	620	2577.9	417	2303.2	547.533	808.8	1567	2343.1	5203	2322.6	2453	4207.2	2658	1161.9	421	2168.72	1329.71	2098.5	489	1503	201	3478.5	4448	4480.3	18534	2890.07	1344.82	2241.4	9083	2128	2128	3775.8	19853	2715.07
htrA	0.39	-1.18	0.69	0.00882	1.49	0.09	3.15e-06	2.03	2.15e-05	0.06	1.36	0.15	122.9	18	205.9	48	185.5	30	171.43	43.2511	129.6	251	173.4	385	179	189	169.4	107	162.8	59	162.84	19.4974	158.8	37	231.8	31	234.6	300	234.7	971	214.98	37.4741	267.7	1085	285	285	278.4	1464	277.03
htrB	0.17	-1.41	0.44	0.06	-1.42	0.29	0.09	-1.45	0.16	0.92	-1.02	0.97	122.9	18	38.6	9	92.7	15	84.73	42.7109	62.5	121	62.1	138	70.1	74	52.2	33	69	25	63.18	7.14052	47.2	11	7.5	1	54	69	35.5	147	36.05	20.5096	33.1	134	36	36	40.1	211	36.4
ihfA	0.0034	2.3	0.04	0.94	1.04	1	8.05e-07	3.1	6.19e-06	7.77e-06	2.98	7.51e-05	13.7	2	98.6	23	37.1	6	49.8	43.8517	165.2	320	125.6	279	175.2	185	74.4	47	143.5	52	136.78	39.8284	111.6	26	59.8	8	184.6	236	131.7	545	121.92	51.6069	413.3	1675	422	422	233	1225	356.1
ileS	0.45	-1.11	0.73	0.75	1.04	0.92	0.06	-1.3	0.12	0.04	-1.36	0.11	621.3	91	570.4	133	729.5	118	640.4	81.2515	630.7	1222	578.7	1285	625.9	661	663.2	419	656.9	238	631.08	33.4253	587.9	137	553.3	74	572.5	732	619.3	2562	583.25	27.8914	396.3	1606	422	422	401.3	2110	406.53
incA	0.38	1.57	0.68	1	-1.05	1	0.07	1.5	0.13	0.14	1.58	0.27	6.8	1	4.3	1	30.9	5	14	14.6891	29.4	57	26.1	58	20.8	22	12.7	8	19.3	7	21.66	6.44616	21.5	5	22.4	3	23.5	30	15.7	65	20.78	3.48078	19.5	79	34	34	33.5	176	29
incB	0.46	-1.28	0.74	0.18	-1.82	0.46	0.04	-1.9	0.09	0.65	-1.05	0.78	54.6	8	85.8	20	68	11	69.47	15.6516	52.1	101	54	120	53	56	76	48	69	25	60.82	10.9664	55.8	13	67.3	9	17.2	22	10.9	45	37.8	27.9417	14.8	60	19	19	44.1	232	25.97
incC	0.04	-1.64	0.19	0.27	-1.36	0.6	0.56	-1.14	0.67	0.62	1.19	0.75	102.4	15	94.4	22	105.1	17	100.63	5.56447	107.4	208	46.8	104	62.5	66	63.3	40	49.7	18	65.94	24.3301	68.7	16	44.9	6	46.1	59	32.9	136	48.15	14.9402	42	170	45	45	60.1	316	49.03
incD	0.1	1.36	0.34	0.55	-1.09	0.81	0.00195	-1.71	0.00643	0.02	-1.57	0.05	355	52	295.9	69	241.1	39	297.33	56.9635	539.4	1045	498.1	1106	423.2	447	343.5	217	391.9	142	439.22	79.3111	227.4	53	269.2	36	408.2	522	501.6	2075	351.6	126.384	200.4	812	233	233	217.2	1142	216.87
incE	0.07	-1.58	0.26	0.95	-1.01	1	0.01	-1.97	0.03	0.01	-1.96	0.05	635	93	549	128	432.7	70	538.9	101.527	519.2	1006	316.6	703	270.8	286	348.2	220	408.5	148	372.66	96.0143	287.5	67	665.5	89	171.3	219	215.1	890	334.85	225.581	107.6	436	124	124	240	1262	157.2
incF	0.21	-1.3	0.5	0.44	1.14	0.72	0.00376	-1.81	0.01	0.00073	-2.08	0.00413	279.9	41	210.1	49	278.2	45	256.07	39.8174	272.5	528	207.6	461	150.5	159	213.7	135	229.1	83	214.68	43.9353	206	48	291.6	39	159.5	204	232.5	962	222.4	55.1242	69.6	282	75	75	149.3	785	97.97
incG	0.00549	2.09	0.05	0.69	-1.06	0.88	0.2	-1.33	0.32	0.4	-1.26	0.56	61.4	9	102.9	24	49.5	8	71.27	28.034	157.9	306	137.4	305	155.3	164	223.2	141	171.1	62	168.98	32.6018	90.1	21	74.8	10	165	211	207.6	859	134.38	62.7409	86.9	352	70	70	157.9	830	104.93
infA	0.47	1.12	0.75	0.17	-1.22	0.45	0.00502	-1.55	0.01	0.14	-1.27	0.27	1508.9	221	1342.4	313	1496	242	1449.1	92.6297	1274.4	2469	1915.3	4253	2079.3	2196	1946.9	1230	1678	608	1778.78	316.927	1175.9	274	1114.2	149	1404.5	1796	1500.9	6209	1298.88	183.665	1061.6	4302	1036	1036	798.4	4198	965.33
infA2	0.00265	-1.83	0.03	0.00123	1.74	0.02	0.00305	-1.75	0.00954	3.9e-08	-3.03	6.74e-07	198	29	231.6	54	166.9	27	198.83	32.358	171.4	332	128.8	286	88.1	93	95	60	107.6	39	118.18	33.5381	218.9	51	172	23	165.8	212	189	782	186.43	23.7678	58.2	236	38	38	72.1	379	56.1
infC	0.00299	1.66	0.03	0.04	-1.34	0.23	3.9e-05	-1.91	0.00021	0.04	-1.43	0.1	259.4	38	304.5	71	278.2	45	280.7	22.6537	415	804	446.3	991	465.9	492	574.6	363	698.3	253	520.02	116.357	291.8	68	299.1	40	333.9	427	424.2	1755	337.25	60.8075	222.1	900	259	259	200.7	1055	227.27
ispA	0.04	1.65	0.19	0.68	1.12	0.88	0.3	1.21	0.44	0.57	1.08	0.72	47.8	7	72.9	17	86.5	14	69.07	19.6327	137.8	267	108.5	241	116.5	123	148.8	94	124.2	45	127.16	16.218	115.9	27	52.3	7	162.7	208	144.3	597	118.8	48.3326	158.4	642	119	119	108.2	569	128.53
ispD	0.15	-1.41	0.42	0.35	-1.3	0.67	0.09	-1.4	0.16	0.57	-1.08	0.72	143.4	21	77.2	18	74.2	12	98.27	39.1154	90.8	176	58.1	129	71	75	52.2	33	107.6	39	75.94	23.0729	64.4	15	74.8	10	58.7	75	33.6	139	57.87	17.5023	45.9	186	45	45	43	226	44.63
ispE	0.95	1.03	1	0.99	1.07	1	0.21	1.3	0.34	0.23	1.22	0.38	54.6	8	60	14	49.5	8	54.7	5.25071	47	91	64.8	144	64.4	68	60.1	38	80	29	63.26	11.8139	34.3	8	22.4	3	83.7	107	67.2	278	51.9	28.4332	83.9	340	82	82	39.9	210	68.6
ispF	0.27	-1.34	0.57	0.45	1.07	0.72	0.61	-1.12	0.72	0.27	-1.2	0.43	54.6	8	38.6	9	37.1	6	43.43	9.69966	28.9	56	44.6	99	32.2	34	34.8	22	30.4	11	34.18	6.22591	42.9	10	59.8	8	35.2	45	24.4	101	40.57	14.8944	23.7	96	29	29	26.2	138	26.3
ispH	0.09	1.59	0.31	0.02	1.77	0.13	0.009	1.93	0.02	0.73	1.09	0.84	170.7	25	441.7	103	401.8	65	338.07	146.31	399	773	663.4	1473	643.9	680	984.5	622	273.2	99	592.8	274.193	545	127	732.8	98	1073.7	1373	1432.3	5925	945.95	391.174	977.9	3963	951	951	992.4	5218	973.77
kdsA	0.47	1.17	0.74	0.27	-1.19	0.6	0.84	1.03	0.9	0.23	1.22	0.38	150.2	22	111.5	26	86.5	14	116.07	32.0946	142.5	276	183.3	407	157.2	166	107.6	68	140.8	51	146.28	27.5236	94.4	22	104.7	14	132.2	169	106.8	442	109.53	16.0585	115.2	467	128	128	137.5	723	126.9
kdsB	0.58	-1.11	0.83	0.04	-1.42	0.22	1.33e-05	-2.14	7.79e-05	0.03	-1.51	0.09	177.5	26	133	31	265.8	43	192.1	67.5931	184.3	357	195.5	434	173.3	183	139.3	88	259.4	94	190.36	43.954	90.1	21	127.1	17	134.5	172	120.1	497	117.95	19.4754	71.6	290	80	80	70.8	372	74.13
ksgA	0.08	1.4	0.28	0.00848	-1.53	0.09	0.01	-1.53	0.03	0.95	-1	0.99	204.8	30	184.4	43	92.7	15	160.63	59.7097	276.7	536	217.1	482	208.3	220	201	127	350.5	127	250.72	63.3104	124.5	29	112.2	15	167.4	214	157.6	652	140.43	26.2862	148.8	603	147	147	112.4	591	136.07
RS04750	0.09	1.56	0.3	0.00724	1.75	0.08	0.12	1.39	0.21	0.36	-1.26	0.52	61.4	9	120.1	28	98.9	16	93.47	29.7248	106.8	207	193.6	430	227.2	240	117.1	74	176.6	64	164.26	51.2354	193.1	45	164.5	22	337.1	431	308.7	1277	250.85	84.8078	237.1	961	240	240	100.2	527	192.43
RS04755	0.17	1.78	0.44	3.47e-05	4.63	0.00228	0.49	1.29	0.61	0.00407	-3.58	0.02	39251.1	5749	60351.3	14072	55519.9	8981	51707.4	11054.7	46392.3	89883	166619	369980	161939	171029	68172.3	43070	66833.4	24216	101991	57536	152995	35651	215827	28863	386698	494472	924170	3823092	419922	350369	111067	450085	206795	206795	17168.7	90271	111677
RS04760	0.000843	1.94	0.01	0.00916	-1.54	0.09	0.000663	-1.89	0.00253	0.32	-1.23	0.48	402.8	59	351.7	82	309.1	50	354.53	46.9142	871.8	1689	625.5	1389	677.9	716	489.1	309	1134.3	411	759.72	250.408	360.5	84	284.1	38	517.7	662	544.6	2253	426.73	125.031	373.1	1512	379	379	251.4	1322	334.5
RS04765	0.75	-1.06	0.91	0.13	1.25	0.4	0.35	-1.17	0.49	0.03	-1.46	0.08	252.6	37	373.1	87	333.8	54	319.83	61.4521	309.2	599	337.8	750	365.5	386	296	187	375.3	136	336.76	34.3996	377.6	88	396.3	53	372.3	476	362.4	1499	377.15	14.2362	288.7	1170	295	295	145.5	765	243.07
RS04770	0.05	1.59	0.22	3.72e-05	-2.41	0.00228	0.44	1.18	0.57	7.01e-06	2.83	6.92e-05	266.3	39	193	45	272	44	243.77	44.0575	418.1	810	373.8	830	495.2	523	164.6	104	701	254	430.54	194.569	145.9	34	134.6	18	219	280	127.2	526	156.68	42.2555	561.6	2276	415	415	279.2	1468	418.6
RS04775	0.36	1.36	0.66	0.32	-1.24	0.66	0.00621	2.12	0.02	0.000589	2.63	0.00339	75.1	11	51.5	12	86.5	14	71.03	17.8509	89.3	173	78.4	174	90.9	96	87.1	55	193.2	70	107.78	47.9944	68.7	16	15	2	115	147	83.4	345	70.53	41.7538	245.3	994	256	256	63.9	336	188.4
RS04780	0.02	1.8	0.12	0.99	1.01	1	0.2	1.31	0.32	0.23	1.29	0.38	122.9	18	137.2	32	86.5	14	115.53	26.1405	154.3	299	274.3	609	298.3	315	134.5	85	303.6	110	233	81.93	184.5	43	149.6	20	247.9	317	235.7	975	204.43	45.7201	298.1	1208	343	343	126.5	665	255.87
RS04785	0.14	1.51	0.41	0.06	1.49	0.29	3.35e-06	2.69	2.23e-05	0.01	1.8	0.04	20.5	3	72.9	17	55.6	9	49.67	26.6991	57.8	112	106.3	236	122.1	129	47.5	30	102.1	37	87.16	32.5779	111.6	26	97.2	13	158.8	203	92.8	384	115.1	30.2194	238.4	966	219	219	131.8	693	196.4
lcrD	0.42	-1.16	0.71	0.00014	1.8	0.00525	1.01e-24	4.97	4.78e-23	8.82e-10	2.77	2.03e-08	211.7	31	193	45	247.3	40	217.33	27.5848	159	308	239.1	531	233.9	247	227.9	144	160.1	58	204	40.772	309	72	246.8	33	460.6	589	290.3	1201	326.68	93.008	893.5	3621	894	894	788.3	4145	858.6
lcrE	0.85	1.06	0.96	0.02	1.49	0.17	3.3e-26	5.85	1.75e-24	7e-14	3.93	3.49e-12	61.4	9	85.8	20	49.5	8	65.57	18.5052	66.6	129	94.6	210	105.1	111	61.7	39	55.2	20	76.64	21.8873	81.5	19	82.3	11	132.9	170	105.4	436	100.53	24.2625	456.3	1849	389	389	312.5	1643	385.93
lcrH	0.56	-1.18	0.82	0.34	-1.32	0.66	0.000125	-2.66	0.00058	0.01	-2.01	0.05	75.1	11	21.4	5	49.5	8	48.67	26.8597	38.2	74	49.5	110	35	37	34.8	22	58	21	43.1	10.265	30	7	37.4	5	32.1	41	24.4	101	30.98	5.37672	12.6	51	22	22	9.1	48	14.57
ldh	0.00143	1.79	0.02	0.06	1.31	0.29	0.14	-1.26	0.24	0.00279	-1.65	0.01	116.1	17	223	52	129.8	21	156.3	58.1686	320.5	621	331.9	737	325.7	344	289.7	183	320.1	116	317.58	16.3031	296.1	69	411.3	55	356.6	456	417	1725	370.25	56.4364	197.4	800	208	208	227.8	1198	211.07
lepA	0.88	1.04	0.97	0.66	1.08	0.87	0.00301	-1.73	0.00946	0.00148	-1.86	0.0075	375.5	55	231.6	54	346.2	56	317.77	76.047	268.9	521	399.9	888	451.6	477	370.4	234	292.5	106	356.66	75.6479	369.1	86	276.7	37	309.7	396	401.8	1662	339.32	56.5367	181.9	737	231	231	114.5	602	175.8
lepB	0.24	1.3	0.54	0.35	-1.21	0.67	0.21	-1.25	0.33	0.8	-1.03	0.9	122.9	18	81.5	19	43.3	7	82.57	39.8107	111	215	102.7	228	110.8	117	128.2	81	135.2	49	117.58	13.5456	81.5	19	112.2	15	101.7	130	67	277	90.6	20.2447	61.4	249	80	80	93	489	78.13
leuS	0.04	1.4	0.19	0.56	1.09	0.82	0.22	-1.19	0.34	0.09	-1.3	0.21	368.7	54	304.5	71	309.1	50	327.43	35.8119	496	961	489.1	1086	496.2	524	554	350	449.9	163	497.04	37.1869	424.9	99	396.3	53	526.3	673	557	2304	476.12	77.5765	352.6	1429	345	345	353.4	1858	350.33
lgt	0.74	1.14	0.91	0.11	1.35	0.38	0.000385	1.92	0.00158	0.11	1.42	0.24	47.8	7	34.3	8	12.4	2	31.5	17.8653	35.1	68	42.8	95	40.7	43	44.3	28	30.4	11	38.66	5.78818	34.3	8	59.8	8	50.1	64	48.3	200	48.12	10.5098	60.5	245	49	49	76.6	403	62.03
lipA	0.73	1.08	0.91	0.9	-1.07	1	0.44	1.14	0.56	0.41	1.22	0.57	68.3	10	90.1	21	111.3	18	89.9	21.5007	108.4	210	100.4	223	104.2	110	112.4	71	115.9	42	108.26	6.20065	124.5	29	104.7	14	100.9	129	60.2	249	97.58	26.9794	94	381	124	124	94.1	495	104.03
lon	0.37	-1.16	0.66	0.06	1.32	0.27	2.65e-09	2.4	2.98e-08	0.000162	1.81	0.00114	252.6	37	291.6	68	327.6	53	290.6	37.51	233.8	453	282.4	627	330.5	349	313.4	198	207	75	273.42	52.2459	266.1	62	276.7	37	398.1	509	341.6	1413	320.62	61.4945	606.3	2457	572	572	484.4	2547	554.23
lpdA	0.38	-1.19	0.67	0.45	-1.16	0.72	0.1	1.36	0.18	0.03	1.57	0.08	437	64	471.8	110	432.7	70	447.17	21.4412	568.8	1102	367.9	817	435.6	460	348.2	220	342.2	124	412.54	94.9066	480.6	112	246.8	33	352.7	451	207.6	859	321.93	122.255	317.3	1286	522	522	573.2	3014	470.83
lplA_1	0.31	-1.48	0.61	0.2	-1.22	0.49	0.59	-1.17	0.7	0.57	1.04	0.72	41	6	42.9	10	30.9	5	38.27	6.45006	26.3	51	17.6	39	21.8	23	41.2	26	44.2	16	30.22	11.8483	12.9	3	0	0	27.4	35	25.4	105	16.42	12.6913	24.7	100	24	24	13.7	72	20.8
lplA_2	0.21	1.46	0.5	0.38	-1.18	0.69	0.01	-1.69	0.03	0.16	-1.43	0.3	20.5	3	30	7	49.5	8	33.33	14.7846	44.9	87	46.8	104	71	75	52.2	33	55.2	20	54.02	10.348	30	7	37.4	5	49.3	63	39.4	163	39.02	7.95419	32.1	130	34	34	16.4	86	27.5
lpxA	0.001	1.78	0.02	0.15	1.21	0.44	0.000116	1.72	0.000544	0.02	1.42	0.07	157	23	201.6	47	197.8	32	185.47	24.726	360.3	698	398.1	884	401.5	424	359.3	227	300.8	109	364	40.6174	412	96	396.3	53	474.7	607	313.3	1296	399.07	66.4611	514	2083	496	496	572.7	3011	527.57
lpxB	0.29	1.38	0.6	0.63	-1.11	0.85	0.92	-1.03	0.96	0.72	1.08	0.83	88.8	13	34.3	8	30.9	5	51.33	32.4916	55.7	108	74.3	165	111.7	118	71.2	45	52.4	19	73.06	23.5916	55.8	13	52.3	7	76.6	98	50.8	210	58.88	12.0009	51.6	209	74	74	56.7	298	60.77
lpxC	0.000168	2.07	0.00443	0.3	1.18	0.63	0.58	1.09	0.69	0.69	-1.08	0.81	170.7	25	231.6	54	228.7	37	210.33	34.3541	347.4	673	622.8	1383	607.9	642	440	278	389.1	141	481.44	126.674	562.2	131	403.8	54	513.8	657	534.7	2212	503.62	69.4388	476.8	1932	486	486	369.2	1941	444
lpxD	0.13	-1.3	0.38	0.11	1.26	0.38	1.95e-05	1.9	0.000111	0.01	1.51	0.05	259.4	38	283.1	66	309.1	50	283.87	24.8589	182.7	354	290.5	645	277.4	293	250.1	158	193.2	70	238.78	48.7778	227.4	53	329	44	280	358	257.4	1065	273.45	42.8443	352.4	1428	447	447	356	1872	385.13
lspA	0.02	-2.05	0.13	0.1	1.51	0.36	0.86	1.06	0.91	0.21	-1.43	0.35	116.1	17	124.4	29	80.4	13	106.97	23.3787	69.7	135	45	100	54	57	44.3	28	77.3	28	58.06	14.8497	133	31	134.6	18	47.7	61	27.3	113	85.65	56.2229	31.3	127	46	46	74.2	390	50.5
ltuA	0.17	-2.4	0.44	0.01	2.68	0.12	0.41	1.49	0.54	0.17	-1.8	0.3	0	0	8.6	2	37.1	6	15.23	19.4191	10.8	21	5	11	4.7	5	9.5	6	2.8	1	6.56	3.41511	42.9	10	22.4	3	10.9	14	5.3	22	20.38	16.6183	8.4	34	8	8	9.3	49	8.57
ltuB	0.99	1.35	1	0.58	1.22	0.83	2.11e-05	8.8	0.000118	0.00722	7.21	0.03	0	0	0	0	6.2	1	2.07	3.57957	0.5	1	2.7	6	4.7	5	6.3	4	0	0	2.84	2.69221	8.6	2	7.5	1	2.3	3	1.7	7	5.03	3.53023	31.8	129	28	28	5.7	30	21.83
lysC	0.5	1.17	0.77	0.23	1.29	0.55	0.00245	-2.04	0.00786	9.79e-05	-2.63	0.000718	539.4	79	561.8	131	457.5	74	519.57	54.9058	332.4	644	698.9	1552	674.2	712	848.4	536	797.6	289	670.3	201.826	399.1	93	695.4	93	714	913	1227.5	5078	759	344.04	350.7	1421	288	288	187.3	985	275.33
lysS	0.69	1.11	0.88	0.34	1.23	0.67	0.87	1.03	0.92	0.49	-1.19	0.64	102.4	15	98.6	23	148.4	24	116.47	27.7203	100.6	195	153.1	340	146.8	155	188.4	119	115.9	42	140.96	34.238	68.7	16	127.1	17	193.9	248	204.5	846	148.55	63.3065	128.6	521	133	133	106.9	562	122.83
malQ	0.95	1.18	1	0.4	1.39	0.7	8.92e-08	3.91	7.94e-07	0.000239	2.81	0.0016	6.8	1	8.6	2	6.2	1	7.2	1.249	11.4	22	7.7	17	10.4	11	7.9	5	11	4	9.68	1.75414	21.5	5	0	0	18.8	24	7.5	31	11.95	10.0122	32.1	130	33	33	30.2	159	31.77
map	0.6	-1.11	0.84	0.04	-1.46	0.23	0.03	-1.44	0.08	0.99	1.01	1	157	23	141.5	33	136	22	144.83	10.8896	122.8	238	143.2	318	141.1	149	180.4	114	127	46	142.9	22.7288	115.9	27	89.7	12	69.6	89	88.7	367	90.98	19.0171	75.5	306	104	104	73.6	387	84.37
mdhC	0.00026	2.33	0.00615	0.72	-1.07	0.9	0.000555	1.89	0.00217	0.000456	2.01	0.00275	116.1	17	128.7	30	68	11	104.27	32.0335	442.3	857	263	584	230.1	243	199.4	126	198.7	72	266.7	101.664	218.9	51	172	23	259.6	332	238.3	986	222.2	37.3671	388.9	1576	346	346	538.8	2833	424.57
metG	0.69	1.09	0.88	0.26	1.23	0.58	0.86	1.03	0.91	0.41	-1.19	0.57	320.9	47	347.4	81	395.6	64	354.63	37.8717	259.1	502	469.3	1042	434.6	459	601.5	380	347.7	126	422.44	129.105	326.2	76	388.8	52	477	610	637	2635	457.25	134.857	389.9	1580	362	362	350.7	1844	367.53
mfd	0.9	-1.02	0.99	0.93	-1.01	1	0.3	-1.19	0.44	0.38	-1.18	0.53	457.4	67	304.5	71	321.5	52	361.13	83.8016	234.8	455	428.3	951	490.5	518	414.7	262	353.3	128	384.32	96.7598	347.6	81	246.8	33	379.3	485	367.4	1520	335.27	60.4151	262.3	1063	313	313	241.9	1272	272.4
mgtE	0.37	-1.17	0.67	0.35	-1.17	0.67	0.000205	-1.9	0.000898	0.00842	-1.62	0.03	293.6	43	317.4	74	333.8	54	314.93	20.2132	382.5	741	264.4	587	247.1	261	201	127	394.7	143	297.94	86.0522	278.9	65	201.9	27	198.6	254	222.9	922	225.57	37.1433	114.5	464	134	134	143.6	755	130.7
mhpA	0.18	1.39	0.46	0.69	-1.06	0.88	0.99	-1.01	1	0.75	1.06	0.85	116.1	17	55.8	13	37.1	6	69.67	41.2851	121.3	235	100.4	223	88.1	93	87.1	55	115.9	42	102.56	15.6677	81.5	19	67.3	9	101.7	130	84.1	348	83.65	14.118	83.9	340	88	88	84.1	442	85.33
miaA	0.83	-1.09	0.96	0.96	1.02	1	0.03	1.5	0.07	0.07	1.47	0.16	20.5	3	42.9	10	61.8	10	41.73	20.6747	36.1	70	41	91	39.8	42	47.5	30	58	21	44.48	8.60448	34.3	8	44.9	6	41.4	53	38.4	159	39.75	4.50074	44.4	180	65	65	54.4	286	54.6
minD	0.06	-1.52	0.23	0.44	-1.23	0.72	0.71	-1.09	0.8	0.71	1.14	0.83	109.2	16	163	38	234.9	38	169.03	63.0668	153.3	297	132.4	294	127.8	135	76	48	121.4	44	122.18	28.4503	77.2	18	149.6	20	93.8	120	65.3	270	96.48	37.2953	85.6	347	87	87	110.9	583	94.5
mip	2.67e-06	3.51	0.000198	0.08	1.45	0.32	0.0011	1.97	0.00396	0.14	1.36	0.27	47.8	7	94.4	22	37.1	6	59.77	30.4668	171.4	332	275.6	612	281.2	297	303.9	192	160.1	58	238.44	67.3161	223.2	52	149.6	20	412.1	527	426.2	1763	302.77	137.817	384.5	1558	406	406	404.3	2126	398.27
mraW	0.69	1.1	0.88	0.03	-1.55	0.19	7.31e-05	-2.04	0.000367	0.14	-1.32	0.27	102.4	15	72.9	17	86.5	14	87.27	14.7649	116.1	225	89.2	198	77.6	82	91.8	58	157.3	57	106.4	31.7149	60.1	14	82.3	11	49.3	63	63.1	261	63.7	13.7434	41.5	168	44	44	42.8	225	42.77
mraY	0.08	1.95	0.28	0.19	1.26	0.49	0.0078	1.6	0.02	0.3	1.27	0.46	20.5	3	17.2	4	12.4	2	16.7	4.07308	36.1	70	29.3	65	48.3	51	41.2	26	19.3	7	34.84	11.1287	51.5	12	37.4	5	42.2	54	37	153	42.03	6.74407	44.7	181	53	53	47.7	251	48.47
mreB	0.57	-1.09	0.83	0.4	1.14	0.7	0.04	1.37	0.09	0.25	1.21	0.41	546.2	80	334.5	78	408	66	429.57	107.485	589.9	1143	444.9	988	393.9	416	281.7	178	411.2	149	424.32	110.994	433.4	101	351.4	47	513	656	416.7	1724	428.62	66.4526	514.3	2084	471	471	484.8	2549	490.03
mrsA	0.00304	1.98	0.03	0.26	-1.21	0.58	0.65	1.09	0.75	0.15	1.33	0.29	211.7	31	180.1	42	142.2	23	178	34.7976	565.7	1096	327.9	728	339	358	235.8	149	466.4	169	386.96	129.322	287.5	67	104.7	14	387.1	495	321.7	1331	275.25	120.976	347	1406	328	328	380.4	2000	351.8
murA	0.28	1.25	0.57	0.08	-1.39	0.32	0.27	-1.24	0.4	0.6	1.12	0.74	361.9	53	325.9	76	321.5	52	336.43	22.1642	800.5	1551	413	917	373.1	394	267.5	169	447.1	162	460.24	201.819	351.9	82	314.1	42	262.8	336	264.7	1095	298.38	42.8633	312.4	1266	295	295	327.3	1721	311.57
murB	0.4	1.66	0.7	0.09	-1.93	0.34	0.88	1.01	0.93	0.07	1.96	0.17	6.8	1	12.9	3	6.2	1	8.63	3.7072	23.7	46	11.7	26	19.9	21	15.8	10	8.3	3	15.88	6.16944	12.9	3	7.5	1	8.6	11	6.5	27	8.88	2.81706	9.1	37	19	19	16.2	85	14.77
murC	0.19	1.24	0.47	0.65	-1.06	0.87	0.49	-1.11	0.61	0.81	-1.04	0.9	348.2	51	394.6	92	494.6	80	412.47	74.8175	661.7	1282	526.9	1170	518.9	548	522.3	330	582.3	211	562.42	61.272	442	103	433.7	58	460.6	589	533.7	2208	467.5	45.5439	417	1690	440	440	422	2219	426.33
murD	0.02	1.69	0.14	1	1.03	1	0.00138	1.73	0.00475	0.00301	1.68	0.01	95.6	14	85.8	20	105.1	17	95.5	9.65039	218.3	423	187.3	416	173.3	183	156.7	99	132.5	48	173.62	32.2517	103	24	89.7	12	215.8	276	196.3	812	151.2	64.0642	260.8	1057	215	215	284.7	1497	253.5
murE	1.29e-06	2.35	0.000116	0.98	-1	1	0.46	-1.13	0.59	0.5	-1.12	0.65	320.9	47	321.7	75	234.9	38	292.5	49.8847	777.3	1506	788.6	1751	919.4	971	660	417	621	225	753.26	117.919	643.7	150	605.7	81	690.5	883	725.2	3000	666.28	52.4022	622.6	2523	666	666	406.2	2136	564.93
murF	0.09	1.66	0.3	0.00425	1.67	0.06	0.000638	1.81	0.00245	0.66	1.09	0.79	27.3	4	42.9	10	30.9	5	33.7	8.16823	66.6	129	74.8	166	58.7	62	69.6	44	38.6	14	61.66	14.1477	73	17	89.7	12	104.8	134	102.7	425	92.55	14.6448	86.6	351	74	74	125.9	662	95.5
murG	0.21	1.45	0.5	0.16	1.29	0.45	0.04	1.42	0.08	0.61	1.1	0.75	20.5	3	38.6	9	30.9	5	30	9.0835	51.6	100	58.5	130	31.2	33	47.5	30	60.7	22	49.9	11.7147	51.5	12	52.3	7	74.3	95	49.8	206	56.97	11.5969	58.2	236	65	65	56.1	295	59.77
mutL	0.02	-1.78	0.12	0.81	-1.1	0.95	0.000962	1.93	0.00349	0.00202	2.12	0.00988	129.7	19	81.5	19	80.4	13	97.2	28.1512	108.4	210	53.6	119	49.2	52	36.4	23	33.1	12	56.14	30.4394	42.9	10	52.3	7	57.9	74	41.8	173	48.72	7.72113	93.8	380	100	100	93	489	95.6
mutS	0.59	1.11	0.83	0.42	1.12	0.72	0.02	1.38	0.05	0.18	1.24	0.32	177.5	26	154.4	36	117.5	19	149.8	30.2633	154.3	299	180.6	401	220.6	233	163	103	193.2	70	182.34	26.1967	214.6	50	149.6	20	200.2	256	163.4	676	181.95	30.4943	189.3	767	232	232	213.6	1123	211.63
mviN	0.85	1.04	0.96	0.89	1.03	1	0.06	1.33	0.12	0.11	1.29	0.23	198	29	223	52	166.9	27	195.97	28.1052	250.8	486	217.1	482	223.5	236	215.3	136	215.3	78	224.4	15.1384	154.5	36	194.4	26	233.8	299	228.4	945	202.78	36.6051	207	839	222	222	318	1672	249
ndk	0.000339	-3.21	0.00744	0.00236	2.54	0.04	0.03	-2.15	0.07	9.42e-06	-5.47	8.91e-05	18789.2	2752	23326.5	5439	27930	4518	23348.6	4570.44	5081.4	9845	10659.2	23669	8002.8	8452	9409.9	5945	6797.6	2463	7990.18	2180.75	25718.7	5993	33634.4	4498	3432.4	4389	7357.6	30437	17535.8	14475.6	2321.6	9408	3689	3689	3372.8	17734	3127.8
nfo	0.04	-1.48	0.19	0.39	1.12	0.7	0.00753	-1.59	0.02	0.00133	-1.78	0.00684	245.8	36	214.4	50	148.4	24	202.87	49.7137	136.3	264	149.5	332	163.8	173	120.3	76	187.7	68	151.52	25.837	197.4	46	172	23	153.3	196	109.5	453	158.05	37.0706	93.5	379	84	84	61.2	322	79.57
nlpD	0.15	1.57	0.42	0.06	1.56	0.28	0.00526	1.85	0.02	0.38	1.18	0.53	54.6	8	34.3	8	74.2	12	54.37	19.951	91.9	178	101.8	226	109.8	116	69.6	44	80	29	90.62	16.1951	81.5	19	37.4	5	185.3	237	169	699	118.3	70.6129	187.8	761	103	103	131.6	692	140.8
nqrA	0.32	1.24	0.62	0.43	1.15	0.72	8.41e-05	1.91	0.000411	0.00443	1.66	0.02	163.9	24	128.7	30	49.5	8	114.03	58.5933	148.1	287	164.8	366	173.3	183	142.5	90	138	50	153.34	15.0832	175.9	41	112.2	15	165.8	212	165.3	684	154.8	28.8168	245.5	995	292	292	206.9	1088	248.13
nqrB	0.6	-1.1	0.84	0.12	1.28	0.39	9.57e-05	1.93	0.000463	0.03	1.5	0.09	204.8	30	201.6	47	228.7	37	211.7	14.8091	205.9	399	213	473	215.9	228	235.8	149	176.6	64	209.44	21.4491	339	79	209.4	28	274.5	351	159.5	660	245.6	78.065	315.4	1278	268	268	431.9	2271	338.43
nqrC	0.93	-1.02	1	0.17	1.27	0.45	0.0015	1.87	0.00508	0.15	1.47	0.29	54.6	8	51.5	12	24.7	4	43.6	16.4411	41.3	80	41.9	93	67.2	71	47.5	30	35.9	13	46.76	12.142	68.7	16	74.8	10	66.5	85	30.9	128	60.23	19.8628	62.2	252	83	83	78.7	414	74.63
nqrD	0.04	-1.81	0.19	0.02	1.69	0.13	0.00849	1.84	0.02	0.93	1.09	0.98	81.9	12	98.6	23	24.7	4	68.4	38.7555	34.6	67	54.5	121	50.2	53	39.6	25	27.6	10	41.3	11.0558	60.1	14	127.1	17	54.7	70	45.9	190	71.95	37.2295	55.3	224	60	60	80.3	422	65.2
nqrE	0.65	-1.19	0.86	0.21	1.31	0.52	0.17	1.38	0.28	0.98	1.06	1	34.1	5	72.9	17	49.5	8	52.17	19.537	23.2	45	48.6	108	53	56	61.7	39	74.5	27	52.2	18.9878	85.8	20	67.3	9	49.3	63	48.8	202	62.8	17.5831	61.9	251	55	55	56.3	296	57.73
nrdA	0.03	-1.39	0.17	0.25	-1.18	0.57	0.16	1.23	0.27	0.02	1.45	0.06	1119.7	164	1080.8	252	1013.8	164	1071.43	53.5677	1156.2	2240	809.3	1797	717.7	758	671.1	424	888.7	322	848.6	191.319	605.1	141	658	88	721.8	923	583.3	2413	642.05	61.7288	866.2	3510	879	879	871.6	4583	872.27
nrdB	0.00164	-1.87	0.02	0.08	1.34	0.32	0.02	1.48	0.05	0.67	1.11	0.79	184.3	27	175.8	41	154.5	25	171.53	15.3513	81.6	158	101.8	226	92.8	98	126.6	80	102.1	37	100.98	16.5892	81.5	19	172	23	129.8	166	112.6	466	123.97	37.7441	139.4	565	100	100	130.5	686	123.3
nth	0.45	-1.3	0.73	0.34	1.25	0.66	0.00395	2	0.01	0.14	1.61	0.27	41	6	25.7	6	12.4	2	26.37	14.3117	23.7	46	25.2	56	26.5	28	6.3	4	24.8	9	21.3	8.44482	42.9	10	15	2	28.9	37	16.7	69	25.88	12.9286	46.1	187	39	39	25.5	134	36.87
nusA	0.05	-1.36	0.21	0.19	1.2	0.47	0.00265	-1.59	0.00841	7.06e-05	-1.91	0.000557	771.5	113	862	201	816	132	816.5	45.2521	555.9	1077	659.8	1465	689.3	728	745.5	471	659.6	239	662.02	68.8937	832.5	194	755.2	101	637.4	815	618.4	2558	710.88	101.172	356.8	1446	301	301	386.3	2031	348.03
nusB	0.06	1.76	0.25	0.09	-1.52	0.33	0.00349	-2.19	0.01	0.28	-1.44	0.43	0	0	38.6	9	49.5	8	29.37	26.0097	48.5	94	60.8	135	59.7	63	55.4	35	80	29	60.88	11.7289	34.3	8	22.4	3	40.7	52	36.3	150	33.42	7.82107	25.2	102	30	30	15.4	81	23.53
nusG	0.47	-1.16	0.74	0.77	1.04	0.92	0.07	-1.41	0.13	0.05	-1.46	0.14	239	35	283.1	66	241.1	39	254.4	24.8771	337	653	188.7	419	161.9	171	243.8	154	281.5	102	242.58	70.4338	291.8	68	254.2	34	202.5	259	170.2	704	229.68	53.9653	119.9	486	133	133	177.8	935	143.57
omcA	1.82e-20	-22.13	8.17e-18	0.65	1.14	0.87	1.64e-23	23.99	7e-22	6.23e-16	21.13	4.66e-14	143.4	21	167.3	39	253.5	41	188.07	57.9132	3.6	7	15.8	35	9.5	10	7.9	5	8.3	3	9.02	4.39739	12.9	3	7.5	1	14.9	19	5.3	22	10.15	4.49704	323	1309	164	164	79.3	417	188.77
omcB	5.63e-05	-3.34	0.00202	0.1	1.61	0.36	4.31e-27	25.65	2.42e-25	3.88e-18	15.92	4.36e-16	211.7	31	214.4	50	179.3	29	201.8	19.5323	31.5	61	87.8	195	89	94	42.7	27	82.8	30	66.76	27.4624	30	7	74.8	10	151.7	194	111.4	461	91.97	51.8983	2369	9600	1403	1403	516.2	2714	1429.4
ompA	0.28	1.23	0.57	0.14	1.28	0.42	8.01e-08	2.61	7.28e-07	0.000177	2.04	0.00123	5298.1	776	7115	1659	5811	940	6074.7	936.715	4676.8	9061	11336.6	25173	9690.1	10234	9145.6	5778	6016.6	2180	8173.14	2744.51	9106.5	2122	10625.7	1421	9199.2	11763	8321.9	34426	9313.33	959.349	18530.8	75094	18628	18628	16855.6	88625	18004.8
ompB_1	0.4	-1.22	0.7	3.31e-05	2.26	0.00228	2.51e-31	10.32	2.26e-29	3.68e-12	4.56	1.22e-10	68.3	10	42.9	10	68	11	59.73	14.5789	55.7	108	57.2	127	64.4	68	52.2	33	22.1	8	50.32	16.3892	124.5	29	89.7	12	161.1	206	57.5	238	108.2	44.635	414.3	1679	524	524	428.9	2255	455.73
ompH	0.42	1.26	0.72	0.35	1.21	0.67	0.51	1.13	0.63	0.82	-1.08	0.91	61.4	9	30	7	80.4	13	57.27	25.453	75.9	147	75.2	167	69.1	73	82.3	52	77.3	28	75.96	4.73371	60.1	14	59.8	8	97	124	90.4	374	76.83	19.6714	73	296	58	58	80.8	425	70.6
oppA	0.06	-1.61	0.23	0.67	-1.02	0.88	0.39	1.17	0.52	0.25	1.2	0.4	109.2	16	47.2	11	55.6	9	70.67	33.6341	47.5	92	45.5	101	47.3	50	34.8	22	58	21	46.62	8.24178	30	7	15	2	54.7	70	40.4	167	35.02	16.7556	49.1	199	49	49	39.2	206	45.77
oppA2	0.51	-1.43	0.78	0.92	1.01	1	0.93	-1.02	0.96	1	-1.03	1	27.3	4	38.6	9	6.2	1	24.03	16.4452	12.4	24	14.9	33	20.8	22	22.2	14	35.9	13	21.24	9.14292	8.6	2	22.4	3	17.2	22	20.1	83	17.08	6.03731	18	73	22	22	9.7	51	16.57
oppA3	0.78	1.09	0.93	0.37	1.18	0.68	6.1e-05	2.15	0.000313	0.00624	1.82	0.03	34.1	5	55.8	13	105.1	17	65	36.3831	79	153	74.8	166	89	94	90.2	57	52.4	19	77.08	15.266	85.8	20	82.3	11	106.4	136	62.6	259	84.28	17.9402	100.2	406	157	157	168.1	884	141.77
oppA4	0.04	1.53	0.19	0.04	-1.47	0.23	0.07	-1.43	0.13	0.92	1.02	0.97	607.6	89	596.1	139	624.4	101	609.37	14.2325	1725.5	3343	777.3	1726	752.7	795	631.5	399	1275.1	462	1032.42	459.162	768.2	179	545.9	73	672.6	860	514.4	2128	625.27	117.276	579.9	2350	576	576	642.7	3379	599.53
oppB	0.76	-1.07	0.92	0.43	-1.38	0.72	0.28	-1.31	0.42	0.96	1.05	1	54.6	8	47.2	11	37.1	6	46.3	8.78465	53.7	104	46.4	103	53	56	41.2	26	38.6	14	46.58	6.79279	51.5	12	52.3	7	22.7	29	25.1	104	37.9	16.1988	26.2	106	46	46	23	121	31.73
oppB2	0.05	1.55	0.22	0.22	-1.29	0.52	0.5	-1.16	0.62	0.64	1.11	0.77	314.1	46	300.2	70	259.6	42	291.3	28.3191	984.8	1908	354.4	787	397.7	420	319.7	202	416.7	151	494.66	276.586	351.9	82	351.4	47	396.5	507	283.3	1172	345.77	46.7094	390.9	1584	296	296	388.9	2045	358.6
oppC	0.36	-1.32	0.66	0.67	-1.06	0.88	0.82	-1.05	0.88	0.92	1.01	0.97	61.4	9	60	14	18.5	3	46.63	24.3742	32.5	63	44.1	98	37.9	40	44.3	28	38.6	14	39.48	4.91345	34.3	8	15	2	38.3	49	33.6	139	30.3	10.408	33.6	136	30	30	30.1	158	31.23
oppC2	0.25	1.2	0.55	0.44	1.11	0.72	0.94	-1.01	0.97	0.43	-1.12	0.59	279.9	41	343.1	80	259.6	42	294.2	43.548	476.9	924	359.4	798	357.9	378	345.1	218	411.2	149	390.1	54.7352	420.6	98	329	44	408.2	522	377.1	1560	383.73	40.8147	335.4	1359	319	319	313.1	1646	322.5
oppD	0.2	-1.35	0.5	0.9	-1.08	1	0.59	-1.14	0.69	0.75	-1.06	0.85	68.3	10	107.2	25	129.8	21	101.77	31.1079	58.8	114	119.3	265	103.2	109	57	36	74.5	27	82.56	27.6525	107.3	25	67.3	9	64.1	82	54.1	224	73.2	23.4182	49.1	199	80	80	57.6	303	62.23
oppF	0.03	-2	0.16	0.45	1.2	0.72	0.03	1.54	0.08	0.3	1.29	0.46	68.3	10	30	7	30.9	5	43.07	21.8573	21.7	42	23	51	18.9	20	30.1	19	19.3	7	22.6	4.52217	17.2	4	29.9	4	28.9	37	22.5	93	24.62	5.9371	30.6	124	42	42	19.4	102	30.67
oxaA	0.44	1.14	0.73	0.75	1.05	0.92	0.53	-1.11	0.64	0.38	-1.16	0.54	573.5	84	600.4	140	482.2	78	552.03	61.955	552.3	1070	754.3	1675	829.4	876	655.3	414	656.9	238	689.64	105.862	652.3	152	471.1	63	681.9	872	749.6	3101	638.73	118.939	617.9	2504	519	519	434.4	2284	523.77
pal	0.82	1.08	0.95	0.93	-1.02	1	9.05e-06	1.96	5.5e-05	6.82e-05	2.01	0.000543	81.9	12	77.2	18	123.6	20	94.23	25.5406	112.5	218	123.8	275	115.5	122	104.5	66	85.6	31	108.38	14.4864	98.7	23	82.3	11	109.5	140	91.4	378	95.47	11.5078	153.2	621	168	168	220.2	1158	180.47
parB	0.22	1.31	0.5	0.57	-1.08	0.83	0.74	-1.07	0.82	0.85	1.01	0.92	136.5	20	107.2	25	61.8	10	101.83	37.6381	187.9	364	140.1	311	146.8	155	102.9	65	149	54	145.34	30.2303	103	24	74.8	10	146.2	187	134.2	555	114.55	32.1523	129.3	524	118	118	97.4	512	114.9
pbp	0.06	1.71	0.23	0.9	1.01	1	0.4	1.16	0.53	0.36	1.15	0.53	61.4	9	25.7	6	68	11	51.7	22.7572	95	184	89.6	199	107.9	114	93.4	59	71.8	26	91.54	13.0049	81.5	19	29.9	4	107.9	138	87.5	362	76.7	33.1831	96.7	392	90	90	84.6	445	90.43
pbpB	0.00333	1.92	0.04	0.24	1.24	0.55	0.00317	1.64	0.00983	0.09	1.33	0.21	170.7	25	68.6	16	92.7	15	110.67	53.3686	219.9	426	236.9	526	207.4	219	232.7	147	220.8	80	223.54	11.6582	163.1	38	179.5	24	283.1	362	326.3	1350	238	79.2951	330.4	1339	288	288	305.8	1608	308.07
pckA	0.85	-1.03	0.96	0.97	-1	1	0.0003	1.84	0.00127	0.000877	1.84	0.00478	566.7	83	609	142	482.2	78	552.63	64.5598	901.2	1746	489.5	1087	527.4	557	447.9	283	574.1	208	588.02	181.17	652.3	152	501	67	535.7	685	416	1721	526.25	97.9294	855.8	3468	786	786	1071	5631	904.27
pcnB_1	0.51	1.15	0.78	0.96	1.04	1	0.21	1.25	0.33	0.28	1.2	0.43	75.1	11	111.5	26	117.5	19	101.37	22.9446	84.6	164	122.9	273	151.5	160	150.4	95	149	54	131.68	28.8828	81.5	19	97.2	13	150.2	192	134.4	556	115.82	31.8944	128.8	522	176	176	109.5	576	138.1
pcnB_2	0.11	-1.38	0.35	0.1	-1.31	0.36	0.04	-1.48	0.08	0.71	-1.12	0.82	122.9	18	85.8	20	179.3	29	129.33	47.0808	90.8	176	113	251	123.1	130	82.3	52	91.1	33	100.06	17.1736	55.8	13	44.9	6	86.8	111	69.4	287	64.22	18.0817	55.5	225	71	71	48.3	254	58.27
pdhA	0.58	1.14	0.83	0.58	1.13	0.83	0.02	1.49	0.06	0.14	1.31	0.27	54.6	8	55.8	13	74.2	12	61.53	10.9861	48.5	94	75.2	167	83.3	88	91.8	58	96.6	35	79.08	18.9522	55.8	13	82.3	11	74.3	95	91.1	377	75.88	15.0396	94.3	382	91	91	101.6	534	95.63
pdhB	0.35	-1.28	0.65	0.13	1.38	0.4	0.00124	1.95	0.00434	0.14	1.42	0.27	122.9	18	72.9	17	49.5	8	81.77	37.4947	49.5	96	58.5	130	76.7	81	106	67	52.4	19	68.62	23.4181	128.7	30	59.8	8	82.9	106	71.6	296	85.75	30.1466	96.5	391	106	106	133.3	701	111.93
pdhC	0.82	1.09	0.95	0.39	1.23	0.69	0.00334	1.94	0.01	0.06	1.58	0.15	88.8	13	47.2	11	43.3	7	59.77	25.2191	34.1	66	62.1	138	74.8	79	126.6	80	49.7	18	69.46	35.3145	51.5	12	82.3	11	89.9	115	78.1	323	75.45	16.6968	99.4	403	141	141	101.4	533	113.93
pepF	0.03	-1.5	0.17	0.31	-1.21	0.64	0.49	-1.14	0.61	0.8	1.07	0.89	355	52	295.9	69	296.7	48	315.87	33.8928	268.4	520	201.3	447	250	264	237.4	150	184.9	67	228.4	34.5479	124.5	29	224.3	30	201.8	258	141.7	586	173.07	47.5852	122.2	495	139	139	243.3	1279	168.17
pepP	0.96	1.02	1	0.77	-1.04	0.92	0.79	1.04	0.86	0.61	1.08	0.75	102.4	15	94.4	22	111.3	18	102.7	8.45399	128.5	249	104.9	233	93.7	99	121.9	77	127	46	115.2	15.2427	98.7	23	82.3	11	114.2	146	92.8	384	97	13.3224	84.9	344	111	111	105.9	557	100.6
pfkA	1	1.03	1	0.2	1.28	0.51	7.47e-08	2.54	6.92e-07	0.000412	1.98	0.00257	54.6	8	38.6	9	37.1	6	43.43	9.69966	31.5	61	54	120	56.8	60	64.9	41	33.1	12	48.06	14.944	42.9	10	52.3	7	65.7	84	55.6	230	54.12	9.40722	116.2	471	102	102	92.4	486	103.53
pfkA_2	0.37	1.28	0.66	0.14	-1.3	0.41	0.67	1.09	0.77	0.08	1.42	0.18	75.1	11	42.9	10	74.2	12	64.07	18.3364	90.8	176	80.2	178	69.1	73	60.1	38	151.8	55	90.4	36.2144	55.8	13	29.9	4	81.3	104	57.5	238	56.12	21.0042	82.4	334	101	101	60.3	317	81.23
pgi	0.11	1.37	0.35	0.01	1.47	0.12	0.000203	1.78	0.000894	0.22	1.21	0.37	136.5	20	163	38	105.1	17	134.87	28.9845	163.1	316	246.3	547	215.9	228	218.4	138	179.4	65	204.62	33.2201	274.7	64	164.5	22	312	399	300	1241	262.8	67.3523	317.6	1287	303	303	301.5	1585	307.37
pgk	0.09	1.7	0.32	0.16	-1.45	0.45	0.000234	2.68	0.00102	4.12e-06	3.89	4.33e-05	136.5	20	102.9	24	80.4	13	106.6	28.2324	447	866	119.8	266	143	151	60.1	38	220.8	80	198.14	150.563	128.7	30	89.7	12	176	225	90.7	375	121.27	40.7503	431.4	1748	422	422	477.2	2509	443.53
pgmA	0.81	1.16	0.95	0.14	1.45	0.41	0.58	1.17	0.69	0.41	-1.24	0.57	13.7	2	21.4	5	37.1	6	24.07	11.9257	34.1	66	32.4	72	24.6	26	33.2	21	27.6	10	30.38	4.09292	17.2	4	104.7	14	50.1	64	16.9	70	47.23	41.3632	25.4	103	40	40	26.6	140	30.67
pgsA_1	0.19	1.58	0.47	0.67	-1.11	0.88	6.1e-07	2.64	4.77e-06	2.21e-06	2.93	2.48e-05	41	6	30	7	24.7	4	31.9	8.31445	91.4	177	41	91	48.3	51	45.9	29	38.6	14	53.04	21.7854	47.2	11	29.9	4	57.9	74	37	153	43	12.2101	137.9	559	141	141	87.3	459	122.07
pgsA_2	0.000213	-2.01	0.00517	0.88	1.02	0.99	0.06	-1.41	0.11	0.06	-1.44	0.15	286.8	42	218.7	51	191.6	31	232.37	49.0494	131.6	255	122.5	272	162.9	172	74.4	47	138	50	125.88	32.4488	128.7	30	112.2	15	97.8	125	121.8	504	115.12	13.3859	84.9	344	84	84	56.9	299	75.27
pheS	0.14	1.34	0.4	0.81	1.05	0.95	0.05	-1.45	0.1	0.04	-1.53	0.1	477.9	70	398.9	93	395.6	64	424.13	46.5925	430.5	834	735.4	1633	646.7	683	675.9	427	623.7	226	622.44	115.162	351.9	82	463.6	62	549.8	703	922.7	3817	572	247.439	356.1	1443	363	363	359.3	1889	359.47
pheT	0.02	-1.63	0.11	0.45	-1.19	0.72	0.27	-1.25	0.41	0.76	-1.04	0.86	259.4	38	231.6	54	358.6	58	283.2	66.7614	169.3	328	162.6	361	179	189	272.2	172	162.8	59	189.18	46.887	150.2	35	201.9	27	147	188	98.6	408	149.43	42.203	88.8	360	158	158	139	731	128.6
phnP	0.47	-1.19	0.74	0.18	1.28	0.47	0.66	-1.08	0.76	0.11	-1.38	0.23	150.2	22	102.9	24	86.5	14	113.2	33.0755	59.9	116	98.2	218	108.9	115	140.9	89	115.9	42	104.76	29.5922	90.1	21	134.6	18	115	147	132	546	117.92	20.4853	80	324	76	76	84.1	442	80.03
pkn1	0.47	1.17	0.74	0.64	-1.1	0.86	0.44	1.16	0.57	0.26	1.27	0.41	375.5	55	338.8	79	401.8	65	372.03	31.6427	747.9	1449	405.8	901	437.4	462	327.6	207	466.4	169	477.02	160.045	536.4	125	321.5	43	372.3	476	322	1332	388.05	101.731	384.2	1557	343	343	651.8	3427	459.67
pkn5	0.17	1.53	0.44	0.92	1.07	1	0.08	1.42	0.15	0.14	1.32	0.27	68.3	10	25.7	6	30.9	5	41.63	23.2399	46.5	90	66.7	148	86.2	91	57	36	82.8	30	67.84	16.8456	51.5	12	29.9	4	84.5	108	67.9	281	58.45	23.3189	100.7	408	82	82	55.7	293	79.47
pknD	0.12	1.32	0.37	0.35	-1.14	0.67	0.02	-1.43	0.05	0.2	-1.26	0.34	163.9	24	201.6	47	154.5	25	173.33	24.9268	230.7	447	255.8	568	283.1	299	234.3	148	270.5	98	254.88	22.6352	223.2	52	134.6	18	214.3	274	207.9	860	195	40.7525	149.5	606	185	185	117.9	620	150.8
plsB	0.000399	-2.67	0.00781	0.00131	1.98	0.02	0.07	1.47	0.14	0.18	-1.34	0.32	75.1	11	60	14	80.4	13	71.83	10.5851	23.7	46	24.8	55	31.2	33	41.2	26	27.6	10	29.7	7.05195	42.9	10	89.7	12	58.7	75	38.4	159	57.43	23.2108	28.1	114	53	53	31	163	37.37
plsC	0.21	-1.32	0.5	0.41	-1.19	0.71	0.85	-1.06	0.9	0.57	1.13	0.72	75.1	11	98.6	23	86.5	14	86.73	11.7517	65	126	88.3	196	83.3	88	82.3	52	33.1	12	70.4	22.6323	51.5	12	44.9	6	67.3	86	50	207	53.42	9.67174	47.1	191	64	64	62.6	329	57.9
plsX	0.12	-1.34	0.37	0.27	-1.22	0.6	1.88e-05	-2.22	0.000108	0.00207	-1.82	0.01	457.4	67	386	90	241.1	39	361.5	110.212	370.6	718	229.2	509	235.8	249	216.8	137	438.8	159	298.24	100.363	240.3	56	224.3	30	213.5	273	194.4	804	218.12	19.2711	98.7	400	112	112	122.7	645	111.13
pmpA	0.62	-1.09	0.85	0.05	-1.39	0.26	8.1e-08	-2.51	7.28e-07	0.000994	-1.8	0.00532	361.9	53	330.2	77	272	44	321.37	45.5963	270.5	524	310.3	689	298.3	315	405.2	256	331.2	120	323.1	50.8716	184.5	43	276.7	37	204.9	262	186.1	770	213.05	43.4325	81.2	329	129	129	116.4	612	108.87
pmpB	0.38	1.28	0.68	0.01	1.65	0.12	8.2e-23	8.46	3.07e-21	2.5e-12	5.11	8.64e-11	218.5	32	47.2	11	117.5	19	127.73	86.1073	206.5	400	177.9	395	206.4	218	110.8	70	149	54	170.12	40.8203	223.2	52	224.3	30	417.6	534	153.5	635	254.65	113.57	1208.9	4899	1288	1288	1144.6	6018	1213.83
pmpC	0.000185	2.62	0.00462	4.86e-06	2.69	0.000682	2.48e-11	4.66	3.72e-10	0.02	1.73	0.07	279.9	41	437.5	102	272	44	329.8	93.3545	714.9	1385	1141.6	2535	1770.6	1870	694.9	439	466.4	169	957.68	515.756	2780.9	648	1420.7	190	3146.9	4024	1920.6	7945	2317.28	788.337	3933.5	15940	3942	3942	3377	17756	3750.83
pmpD	9.02e-05	2.26	0.00262	0.08	1.36	0.32	4.22e-05	2.16	0.000226	0.02	1.59	0.06	587.2	86	763.4	178	698.6	113	683.07	89.1211	2028.9	3931	1494.7	3319	2149.4	2270	1510	954	1313.7	476	1699.34	366.609	2377.5	554	1114.2	149	3081.2	3940	1761.8	7288	2083.67	841.601	2623.6	10632	2537	2537	4063.2	21364	3074.6
pmpE	0.89	1.06	0.98	1.41e-07	2.32	7.58e-05	2.86e-42	9.3	6.44e-40	4.17e-15	4.01	2.34e-13	95.6	14	77.2	18	86.5	14	86.43	9.20018	102.7	199	108.5	241	111.7	118	85.5	54	80	29	97.68	14.1401	253.2	59	186.9	25	269.8	345	129.8	537	209.93	64.3115	882.7	3577	818	818	627.2	3298	775.97
pmpF	0.85	1.06	0.96	0.03	1.55	0.19	1.81e-22	7.88	6.26e-21	9.68e-13	5.09	3.94e-11	211.7	31	102.9	24	129.8	21	148.13	56.6696	232.3	450	145	322	165.7	175	120.3	76	179.4	65	168.54	42.0493	313.3	73	149.6	20	366.8	469	111.4	461	235.28	123.925	1121.3	4544	997	997	1218	6404	1112.1
pmpG	0.61	1.14	0.84	0.000893	1.95	0.02	2.99e-23	8.54	1.17e-21	1.07e-10	4.38	2.9e-09	375.5	55	321.7	75	247.3	40	314.83	64.3753	614.7	1191	323.3	718	412.8	436	223.2	141	380.9	138	390.98	144.36	841.1	196	426.2	57	1085.5	1388	391.9	1621	686.18	335.483	3044.1	12336	2444	2444	2893.2	15212	2793.77
pmpH	0.14	1.37	0.4	3.37e-05	2.03	0.00228	1.06e-31	8.34	1.06e-29	1.7e-13	4.11	8.03e-12	232.1	34	227.3	53	210.2	34	223.2	11.5113	390.7	757	349	775	403.4	426	273.8	173	251.1	91	333.6	68.4688	708.1	165	373.9	50	937.7	1199	421.3	1743	610.25	263.541	2652	10747	2323	2323	2069.8	10883	2348.27
pmpI	0.02	-1.58	0.12	0.03	1.47	0.18	2.24e-05	2.15	0.000124	0.05	1.46	0.14	389.2	57	454.6	106	488.4	79	444.07	50.4319	277.7	538	247.7	550	373.1	394	428.9	271	207	75	306.88	91.6566	497.8	116	344	46	463.8	593	323.9	1340	407.38	86.3036	397.3	1610	624	624	655	3444	558.77
pnp	0.65	1.09	0.86	0.34	1.18	0.66	0.82	-1.05	0.88	0.29	-1.23	0.45	860.3	126	797.7	186	1026.2	166	894.73	118.078	815	1579	967.3	2148	999.9	1056	1242.5	785	1357.9	492	1076.52	219.611	875.5	204	852.4	114	1288	1647	1471.7	6088	1121.9	307.296	1001.6	4059	1056	1056	537.9	2828	865.17
polA	0.03	-1.39	0.17	0.34	1.14	0.66	3.16e-18	3.31	8.87e-17	1.01e-12	2.9	3.94e-11	594	87	506.1	118	463.6	75	521.23	66.5042	354.6	687	440	977	446.9	472	433.7	274	367.1	133	408.46	43.9346	394.8	92	366.4	49	477	610	418.4	1731	414.15	46.9846	1249.1	5062	1006	1006	1148.7	6040	1134.6
ppa	1	1.02	1	0.1	1.62	0.36	0.5	1.21	0.62	0.42	-1.34	0.57	41	6	51.5	12	24.7	4	39.07	13.5042	17	33	64.4	143	67.2	71	42.7	27	27.6	10	43.78	22.101	42.9	10	22.4	3	86.8	111	84.4	349	59.12	31.7107	59.2	240	48	48	28.7	151	45.3
prfA	0.00246	-1.73	0.03	0.36	1.15	0.68	0.00578	-1.63	0.02	0.000786	-1.87	0.00436	443.8	65	458.9	107	525.5	85	476.07	43.4712	328.8	637	281	624	234.8	248	269.1	170	411.2	149	304.98	68.26	386.2	90	381.4	51	233.8	299	260.8	1079	315.55	79.5996	126.3	512	143	143	194.4	1022	154.57
prfB	0.45	1.23	0.73	0.75	-1.08	0.92	0.00192	1.72	0.00634	0.00224	1.86	0.01	122.9	18	55.8	13	55.6	9	78.1	38.7981	135.2	262	83.3	185	120.3	127	93.4	59	66.2	24	99.68	27.9084	94.4	22	74.8	10	93.8	120	75.2	311	84.55	11.0313	148.8	603	129	129	159.8	840	145.87
priA	0.59	-1.16	0.83	0.75	-1.01	0.92	0.93	1.02	0.96	0.7	1.03	0.82	109.2	16	60	14	37.1	6	68.77	36.8408	55.7	108	68.5	152	74.8	79	34.8	22	88.3	32	64.42	20.298	42.9	10	15	2	79	101	61.4	254	49.58	27.3596	57.5	233	57	57	49.1	258	54.53
proS	0.83	1.04	0.96	0.13	-1.25	0.4	5.67e-05	-1.94	0.000295	0.01	-1.55	0.04	532.5	78	398.9	93	537.8	87	489.73	78.7086	629.2	1219	588.2	1306	608.8	643	428.9	271	529.9	192	557	80.6436	334.7	78	314.1	42	376.9	482	530.8	2196	389.12	98.0001	253.7	1028	265	265	207.9	1093	242.2
psdD	0.07	-1.69	0.26	0.58	1.16	0.83	0.01	1.57	0.04	0.13	1.36	0.26	54.6	8	30	7	43.3	7	42.63	12.3135	29.4	57	21.2	47	27.5	29	33.2	21	22.1	8	26.68	5.03954	17.2	4	29.9	4	25	32	32.4	134	26.12	6.69695	28.9	117	43	43	35.9	189	35.93
pssA	0.68	-1.1	0.88	0.14	-1.45	0.42	0.31	-1.21	0.45	0.65	1.19	0.78	95.6	14	120.1	28	92.7	15	102.8	15.0522	97	188	96.4	214	101.3	107	107.6	68	118.7	43	104.2	9.25878	94.4	22	89.7	12	58.7	75	44.2	183	71.75	24.2524	50.6	205	57	57	103.3	543	70.3
pth	0.35	1.23	0.65	0.15	-1.27	0.44	0.000152	-2.19	0.000703	0.02	-1.72	0.06	150.2	22	227.3	53	117.5	19	165	56.3763	258.6	501	197.3	438	230.1	243	186.8	118	262.2	95	227	34.4432	77.2	18	104.7	14	169.7	217	243.4	1007	148.75	74.066	78.7	319	85	85	95.3	501	86.33
ptr	0.63	-1.11	0.85	0.45	1.16	0.72	1	-1.01	1	0.5	-1.17	0.65	464.3	68	368.8	86	408	66	413.7	48.0045	466.6	904	357.1	793	535	565	349.8	221	317.4	115	405.18	91.8009	575.1	134	530.9	71	449.7	575	150.4	622	426.53	191.268	240.1	973	452	452	326.4	1716	339.5
ptsH	0.54	-1.14	0.8	0.03	-1.48	0.2	0.000493	-1.89	0.00194	0.27	-1.28	0.43	88.8	13	42.9	10	68	11	66.57	22.9835	68.6	133	59.4	132	58.7	62	41.2	26	82.8	30	62.14	15.2183	42.9	10	22.4	3	41.4	53	36	149	35.67	9.33287	26.2	106	29	29	26.8	141	27.33
ptsI	0.00206	1.84	0.03	0.4	-1.12	0.7	0.00253	-1.6	0.00808	0.04	-1.42	0.11	143.4	21	98.6	23	98.9	16	113.63	25.7791	258.6	501	231.9	515	224.4	237	155.1	98	259.4	94	225.88	42.5512	197.4	46	127.1	17	190.8	244	185.4	767	175.17	32.4235	103.1	418	137	137	116.8	614	118.97
ptsN_2	0.11	1.4	0.36	0.54	1.08	0.8	0.02	-1.52	0.04	0.00684	-1.64	0.03	143.4	21	120.1	28	74.2	12	112.57	35.2097	170.8	331	151.3	336	159.1	168	189.9	120	196	71	173.42	19.2527	197.4	46	231.8	31	136.9	175	135.1	559	175.3	47.5088	76.7	311	97	97	111.3	585	95
pykF	0.53	-1.12	0.8	0.95	-1.02	1	0.12	1.27	0.2	0.13	1.3	0.27	184.3	27	210.1	49	210.2	34	201.53	14.9246	170.8	331	222.5	494	222.5	235	166.2	105	212.5	77	198.9	28.0971	180.2	42	164.5	22	209.6	268	147.7	611	175.5	26.3232	211	855	155	155	264	1388	210
pyrG	0.02	1.59	0.12	0.6	-1.09	0.84	0.06	-1.34	0.12	0.21	-1.23	0.35	81.9	12	111.5	26	129.8	21	107.73	24.1711	198.7	385	211.2	469	199.8	211	167.8	106	162.8	59	188.06	21.4186	124.5	29	172	23	167.4	214	159.8	661	155.93	21.5455	107.3	435	115	115	134.3	706	118.87
pyrH	0.48	1.13	0.75	0.66	-1.07	0.87	0.01	-1.51	0.03	0.04	-1.42	0.12	962.7	141	1158	270	1075.7	174	1065.47	98.0513	1279.5	2479	1402.4	3114	1176	1242	1453	918	1288.9	467	1319.96	109.341	785.3	183	1174	157	961.9	1230	1453.3	6012	1093.62	287.658	748.7	3034	720	720	728.8	3832	732.5
radA	0.00997	-1.84	0.08	0.01	1.57	0.12	0.05	1.45	0.11	0.62	-1.08	0.75	157	23	90.1	21	74.2	12	107.1	43.9398	60.4	117	69.4	154	88.1	93	45.9	29	41.4	15	61.04	18.8248	120.2	28	112.2	15	95.4	122	52	215	94.95	30.4414	74.3	301	78	78	76.8	404	76.37
rbfA	0.08	2	0.29	0.81	1	0.95	0.51	-1.25	0.63	0.69	-1.26	0.81	68.3	10	21.4	5	30.9	5	40.2	24.7946	77.9	151	89.6	199	82.4	87	91.8	58	80	29	84.34	6.07026	25.7	6	0	0	122.8	157	124.3	514	68.2	64.771	68.4	277	58	58	43.6	229	56.67
rbsU	0.93	-1.01	1	0.91	1.04	1	0.01	1.62	0.03	0.02	1.57	0.06	68.3	10	30	7	61.8	10	53.37	20.4954	64	124	50.4	112	59.7	63	41.2	26	63.5	23	55.76	9.79862	38.6	9	15	2	74.3	95	52.5	217	45.1	24.8707	71.1	288	100	100	60.3	317	77.13
rbsV	0.04	34.06	0.19	0.09	2.17	0.33	6.13e-05	4.85	0.000313	0.11	2.23	0.24	0	0	0	0	0	0	0	0	1	2	1.8	4	4.7	5	3.2	2	11	4	4.34	3.98095	8.6	2	15	2	6.3	8	4.6	19	8.62	4.55513	12.6	51	16	16	10.5	55	13.03
recA	0.92	1.03	1	0.85	-1.04	0.97	0.00415	1.91	0.01	0.00468	1.98	0.02	122.9	18	231.6	54	210.2	34	188.23	57.5832	268.9	521	180.6	401	190.3	201	240.6	152	198.7	72	215.82	37.4711	145.9	34	164.5	22	222.9	285	202.6	838	183.97	35.0762	196.4	796	207	207	626.1	3292	343.17
recB	0.57	1.18	0.83	0.06	-1.46	0.27	0.23	1.24	0.35	0.00446	1.81	0.02	68.3	10	68.6	16	49.5	8	62.13	10.9418	123.9	240	73	162	82.4	87	41.2	26	77.3	28	79.56	29.5539	47.2	11	37.4	5	61.8	79	45.4	188	47.95	10.1684	80.9	328	97	97	76.1	400	84.67
recC	0.27	1.3	0.57	0.12	1.35	0.4	0.63	-1.11	0.73	0.07	-1.5	0.17	122.9	18	163	38	191.6	31	159.17	34.51	201.8	391	305.8	679	271.7	287	139.3	88	220.8	80	227.88	64.3592	184.5	43	246.8	33	229.9	294	408.3	1689	267.38	97.5634	159.4	646	227	227	134.3	706	173.57
recD_1	0.21	-1.37	0.5	0.05	1.4	0.26	0.64	-1.08	0.74	0.02	-1.52	0.07	61.4	9	85.8	20	86.5	14	77.9	14.2937	41.3	80	62.6	139	74.8	79	61.7	39	85.6	31	65.2	16.5721	103	24	97.2	13	73.5	94	67.4	279	85.28	17.4599	55.5	225	41	41	48.7	256	48.4
recD_2	0.31	-1.23	0.61	0.63	-1.13	0.85	0.36	-1.19	0.49	0.73	-1.05	0.83	184.3	27	137.2	32	92.7	15	138.07	45.8061	113	219	122.9	273	139.2	147	112.4	71	124.2	45	122.34	10.8866	85.8	20	142.1	19	103.2	132	81.2	336	103.07	27.6882	75.8	307	116	116	72.5	381	88.1
recF	0.18	-1.46	0.46	0.04	-1.59	0.23	0.00353	-1.85	0.01	0.58	-1.16	0.73	75.1	11	30	7	55.6	9	53.57	22.6187	43.4	84	29.7	66	38.8	41	33.2	21	52.4	19	39.5	8.91403	30	7	15	2	19.6	25	22.2	92	21.7	6.28331	18.3	74	21	21	14.5	76	17.93
recJ	0.92	1.03	1	0.38	1.17	0.69	0.39	1.16	0.52	0.99	-1.01	1	245.8	36	188.7	44	315.3	51	249.93	63.4011	309.2	599	294.1	653	319.1	337	201	127	281.5	102	280.98	46.954	364.8	85	157	21	383.2	490	252.4	1044	289.35	105.487	310.2	1257	298	298	213.4	1122	273.87
recO	0.21	1.76	0.5	0.53	1.2	0.8	0.08	1.52	0.15	0.38	1.27	0.54	27.3	4	12.9	3	6.2	1	15.47	10.7816	41.3	80	20.7	46	30.3	32	22.2	14	27.6	10	28.42	8.19128	47.2	11	7.5	1	42.2	54	23	95	29.98	18.2568	34.8	141	27	27	46.4	244	36.07
recR	0.8	-1.18	0.94	1	1.12	1	1	-1.04	1	1	-1.17	1	20.5	3	4.3	1	6.2	1	10.33	8.85569	8.3	16	7.7	17	11.4	12	7.9	5	8.3	3	8.72	1.52053	0	0	7.5	1	11.7	15	8.9	37	7.03	4.99825	5.4	22	11	11	6.5	34	7.63
rho	1	1	1	0.9	-1.02	1	0.12	-1.26	0.2	0.17	-1.24	0.3	1037.8	152	1067.9	249	958.2	155	1021.3	56.6808	928.5	1799	1266.4	2812	1109.7	1172	1119.1	707	1197.8	434	1124.3	126.661	888.3	207	972.1	130	915.8	1171	1134.9	4695	977.77	110.404	801.7	3249	734	734	710	3733	748.57
ribA	0.17	-1.29	0.44	0.33	-1.2	0.66	0.00796	-1.64	0.02	0.1	-1.36	0.22	396	58	604.7	141	451.3	73	484	108.124	552.3	1070	435.9	968	425.1	449	299.2	189	358.8	130	414.26	94.8096	429.1	100	329	44	265.1	339	230.9	955	313.53	87.1186	165.1	669	238	238	235.5	1238	212.87
ribC	0.44	-1.19	0.73	0.11	-1.43	0.37	5.63e-07	-3.42	4.48e-06	0.000518	-2.4	0.00307	402.8	59	407.4	95	370.9	60	393.7	19.8789	679.8	1317	358.9	797	284.1	300	164.6	104	322.9	117	362.06	192.074	257.5	60	216.9	29	190.8	244	238.6	987	225.95	28.7103	86.4	350	58	58	118.3	622	87.57
ribD	0.48	1.28	0.75	0.66	-1.19	0.87	0.28	-1.33	0.42	0.59	-1.12	0.73	81.9	12	38.6	9	68	11	62.83	22.1075	164.6	319	54.5	121	67.2	71	61.7	39	77.3	28	85.06	45.2366	68.7	16	112.2	15	57.1	73	44.2	183	70.55	29.5148	51.3	208	37	37	71.3	375	53.2
ribF	0.00179	-1.98	0.02	0.78	-1.09	0.93	0.05	-1.48	0.11	0.14	-1.35	0.27	232.1	34	128.7	30	105.1	17	155.3	67.5494	72.8	141	99.1	220	99.4	105	45.9	29	107.6	39	84.96	25.4685	77.2	18	82.3	11	68.8	88	61.4	254	72.42	9.21968	58	235	39	39	44.9	236	47.3
ribH	0.03	-1.72	0.15	0.46	-1.24	0.73	0.08	-1.47	0.14	0.42	-1.18	0.58	150.2	22	68.6	16	111.3	18	110.03	40.8147	107.9	209	49.1	109	57.8	61	45.9	29	80	29	68.14	25.9113	51.5	12	67.3	9	46.9	60	44	182	52.42	10.3863	33.3	135	31	31	50	263	38.1
rmuC	0.02	1.79	0.14	0.01	-1.7	0.11	0.03	-1.61	0.06	0.81	1.06	0.9	88.8	13	107.2	25	92.7	15	96.23	9.69553	301.4	584	198.6	441	178	188	79.1	50	193.2	70	190.06	78.9572	55.8	13	112.2	15	116.5	149	110.2	456	98.67	28.7039	99	401	88	88	109.2	574	98.73
rnc	0.04	2.04	0.19	0.07	-1.63	0.29	0.07	1.39	0.13	0.000861	2.27	0.00472	34.1	5	17.2	4	12.4	2	21.23	11.3984	61.9	120	36	80	46.4	49	36.4	23	46.9	17	45.52	10.545	30	7	37.4	5	28.2	36	20.5	85	29.03	6.93896	44.2	179	59	59	58.8	309	54
rnhB	0.69	-1.08	0.88	0.47	1.12	0.74	0.32	-1.19	0.45	0.12	-1.33	0.24	143.4	21	261.6	61	296.7	48	233.9	80.3162	264.3	512	199.5	443	213	225	269.1	170	259.4	94	241.06	32.316	227.4	53	261.7	35	251	321	228.9	947	242.25	16.8682	155.2	629	137	137	213.4	1122	168.53
rnhC	0.42	1.26	0.72	0.00488	-1.54	0.06	0.000768	-1.82	0.00289	0.66	-1.18	0.79	68.3	10	42.9	10	55.6	9	55.6	12.7	91.4	177	69.8	155	74.8	79	60.1	38	77.3	28	74.68	11.4327	30	7	15	2	50.1	64	50.5	209	36.4	17.1796	35.3	143	33	33	35	184	34.43
rnpA_1	0.11	1.57	0.36	0.68	-1.04	0.88	0.000185	-2.27	0.000827	0.00159	-2.19	0.00798	68.3	10	38.6	9	68	11	58.3	17.0614	77.9	151	103.6	230	109.8	116	80.7	51	121.4	44	98.68	18.8358	38.6	9	52.3	7	88.4	113	124	513	75.83	38.3757	43.9	178	38	38	26.8	141	36.23
rnpA_2	0.03	2.41	0.17	0.44	-1.27	0.72	0.00112	-2.33	0.00399	0.04	-1.84	0.1	6.8	1	21.4	5	12.4	2	13.53	7.36569	27.9	54	57.2	127	50.2	53	22.2	14	30.4	11	37.58	15.2152	12.9	3	37.4	5	31.3	40	27.8	115	27.35	10.4181	17.8	72	7	7	14.5	76	13.1
rpiA	0.37	-1.26	0.66	0.98	-1.01	1	0.29	1.25	0.42	0.37	1.27	0.53	61.4	9	42.9	10	136	22	80.1	49.2866	62.5	121	54	120	70.1	74	71.2	45	91.1	33	69.78	13.772	60.1	14	82.3	11	54.7	70	57.5	238	63.65	12.6274	72.3	293	60	60	79.9	420	70.73
rplA	0.17	1.34	0.45	0.51	1.13	0.78	0.41	1.18	0.54	0.84	1.04	0.91	1017.3	149	857.8	200	896.4	145	923.83	83.2136	2130.1	4127	1201.5	2668	1248.9	1319	1263.1	798	897	325	1348.12	461.945	1210.2	282	972.1	130	1436.6	1837	1813	7500	1357.97	357.755	1029.8	4173	1006	1006	1956.7	10288	1330.83
rplB	0.12	-1.27	0.37	0.78	1.04	0.93	2.24e-05	-1.97	0.000124	1.66e-05	-2.05	0.000153	1693.2	248	1496.8	349	1743.3	282	1644.43	130.285	1320.8	2559	1243	2760	1155.2	1220	1723.7	1089	1622.8	588	1413.1	247.19	1489.1	347	1218.9	163	1184.8	1515	1326.2	5486	1304.75	136.874	539.7	2187	598	598	668.9	3517	602.2
rplC	0.85	1.03	0.96	0.64	-1.07	0.86	0.000169	-1.83	0.000763	0.00144	-1.71	0.00734	682.7	100	669	156	846.9	137	732.87	98.993	1014.2	1965	689.5	1531	672.3	710	867.4	548	924.6	335	833.6	149.015	592.2	138	650.6	87	717.1	917	798.4	3303	689.58	88.697	329.4	1335	362	362	449.2	2362	380.2
rplD	0.07	1.39	0.25	0.03	-1.39	0.19	0.000677	-1.79	0.00257	0.17	-1.29	0.31	675.9	99	600.4	140	605.8	98	627.37	42.1177	949.2	1839	859.3	1908	894.8	945	938.6	593	1134.3	411	955.24	106.341	429.1	100	411.3	55	765.6	979	801.6	3316	601.9	210.449	371.9	1507	414	414	550.4	2894	445.43
rplE	0.67	1.09	0.88	0.8	-1.04	0.94	0.000329	-2.05	0.00136	0.00128	-1.97	0.00666	402.8	59	467.5	109	488.4	79	452.9	44.6286	278.2	539	538.6	1196	444.1	469	789.8	499	673.4	244	544.82	198.631	377.6	88	411.3	55	502.9	643	554.3	2293	461.53	81.4147	205.8	834	211	211	250.1	1315	222.3
rplF	0.3	-1.22	0.61	0.69	1.07	0.88	0.04	-1.46	0.09	0.02	-1.56	0.07	573.5	84	561.8	131	482.2	78	539.17	49.6802	344.8	668	387.7	861	383.5	405	696.4	440	621	225	486.68	160.154	373.4	87	628.1	84	463.8	593	396.2	1639	465.38	115.075	236.9	960	289	289	308.1	1620	278
rplI	0.46	-1.22	0.74	0.05	1.61	0.27	0.04	-1.76	0.09	0.000428	-2.82	0.00265	471.1	69	544.7	127	420.4	68	478.73	62.5006	173.4	336	425.6	945	442.2	467	664.8	420	449.9	163	431.18	174.307	364.8	85	403.8	54	567.8	726	1108.8	4587	611.3	343.131	232.2	941	282	282	110.5	581	208.23
rplJ	0.02	1.59	0.14	0.98	1.02	1	0.54	-1.13	0.65	0.54	-1.14	0.69	191.2	28	347.4	81	253.5	41	264.03	78.6309	362.3	702	420.2	933	455.4	481	607.8	384	505.1	183	470.16	92.8887	287.5	67	306.6	41	552.1	706	532.3	2202	419.62	141.982	275.1	1115	328	328	444.5	2337	349.2
rplK	0.23	1.24	0.52	0.57	1.08	0.83	0.35	-1.16	0.49	0.17	-1.25	0.31	348.2	51	300.2	70	278.2	45	308.87	35.7957	560.5	1086	401.3	891	423.2	447	354.6	224	347.7	126	417.46	85.9831	364.8	85	448.7	60	351.1	449	450.3	1863	403.72	53.1555	297.1	1204	245	245	362.3	1905	301.47
rplL	0.000166	-2.33	0.00443	0.000522	2.06	0.01	0.89	-1.04	0.94	0.0019	-2.13	0.00937	873.9	128	892.1	208	989.1	160	918.37	61.9291	281.3	545	426.9	948	347.5	367	712.3	450	378.1	137	429.22	166.817	961.3	224	1054.3	141	508.3	650	631.9	2614	788.95	260.477	269.5	1092	288	288	488.6	2569	348.7
rplM	0.3	1.25	0.6	0.05	-1.45	0.26	0.00707	-1.72	0.02	0.41	-1.19	0.57	361.9	53	364.5	85	525.5	85	417.3	93.713	361.8	701	589.5	1309	514.1	543	851.6	538	529.9	192	569.38	178.716	261.8	61	441.2	59	284.7	364	414.8	1716	350.62	90.477	238.1	965	290	290	307.7	1618	278.6
rplN	2.86e-06	-3.06	0.000198	0.05	1.54	0.26	0.000403	-2.48	0.00164	7.77e-07	-3.82	9.83e-06	1174.3	172	1158	270	1180.7	191	1171	11.7043	307.1	595	438.2	973	373.1	394	566.7	358	402.9	146	417.6	96.2572	763.9	178	912.3	122	309.7	396	316.4	1309	575.57	309.145	122.6	497	96	96	202.2	1063	140.27
rplO	0.65	1.09	0.86	0.18	1.25	0.46	0.44	1.14	0.56	0.65	-1.09	0.78	375.5	55	467.5	109	389.5	63	410.83	49.5715	713.8	1383	362.5	805	405.3	428	511.3	323	471.9	171	492.96	136.248	545	127	411.3	55	664	849	560.3	2318	545.15	103.715	421.2	1707	406	406	583.9	3070	470.37
rplP	0.96	1.01	1	0.39	1.16	0.69	0.76	-1.06	0.84	0.29	-1.23	0.45	348.2	51	394.6	92	309.1	50	350.63	42.8019	515.6	999	309.8	688	306.8	324	417.9	264	400.2	145	390.06	86.62	450.6	105	231.8	31	395.7	506	506.9	2097	396.25	118.661	251.5	1019	303	303	372.2	1957	308.9
rplQ	0.23	-1.29	0.52	0.03	1.47	0.19	0.02	-1.55	0.05	5.99e-05	-2.28	0.000481	273.1	40	270.2	63	272	44	271.77	1.46401	153.8	298	188.7	419	200.7	212	362.5	229	259.4	94	233.02	81.7705	313.3	73	403.8	54	282.3	361	243.7	1008	310.78	68.2395	117.2	475	112	112	145.7	766	124.97
rplR	0.16	-1.35	0.44	0.96	1.01	1	0.00865	-1.71	0.02	0.01	-1.72	0.04	259.4	38	300.2	70	296.7	48	285.43	22.6133	201.8	391	180.1	400	158.1	167	318.1	201	317.4	115	235.1	77.0149	257.5	60	201.9	27	211.9	271	173.3	717	211.15	34.9622	84.1	341	90	90	165.5	870	113.2
rplS	0.43	1.19	0.73	0.53	1.14	0.8	0.43	-1.17	0.55	0.19	-1.34	0.33	191.2	28	231.6	54	185.5	30	202.77	25.1325	293.7	569	198.6	441	232	245	341.9	216	267.7	97	266.78	55.2872	321.9	75	142.1	19	316.7	405	285.2	1180	266.48	84.4872	130.3	528	153	153	284.5	1496	189.27
rplT	0.00133	-1.83	0.02	0.000159	1.88	0.00556	0.13	-1.32	0.22	2.94e-06	-2.48	3.18e-05	211.7	31	420.3	98	321.5	52	317.83	104.348	137.3	266	249	553	194.1	205	202.6	128	182.2	66	193.04	40.1513	300.4	70	269.2	36	314.4	402	394	1630	319.5	53.1387	131.5	533	115	115	122.1	642	122.87
rplU	0.08	1.51	0.28	0.04	-1.44	0.22	8.25e-06	-2.55	5.08e-05	0.02	-1.77	0.05	75.1	11	124.4	29	92.7	15	97.4	24.9838	143.5	278	151.8	337	132.6	140	189.9	120	218	79	167.16	35.6789	81.5	19	44.9	6	116.5	149	134.2	555	94.28	39.535	54	219	35	35	70.2	369	53.07
rplV	0.12	-1.3	0.37	0.48	1.12	0.75	0.00154	-1.67	0.00518	0.000318	-1.86	0.00204	464.3	68	463.2	108	476	77	467.83	7.09389	371.6	720	402.6	894	458.3	484	346.6	219	400.2	145	395.86	41.7675	377.6	88	314.1	42	387.9	496	469.9	1944	387.38	63.9673	161.1	653	146	146	281.9	1482	196.33
rplW	4.73e-06	-1.98	0.000304	0.09	1.26	0.34	0.000112	-1.77	0.000531	3.73e-07	-2.23	5.32e-06	669.1	98	553.2	129	754.2	122	658.83	100.893	298.8	579	403.1	895	375	396	372	235	372.6	135	364.3	38.8534	424.9	99	366.4	49	389.5	498	445.8	1844	406.65	35.4963	155	628	167	167	194	1020	172
rplX	0.97	1.01	1	0.75	1.06	0.92	0.1	-1.33	0.18	0.07	-1.41	0.17	341.4	50	283.1	66	265.8	43	296.77	39.6096	343.2	665	229.7	510	288.8	305	417.9	264	361.5	131	328.22	71.8237	313.3	73	276.7	37	335.5	429	304.3	1259	307.45	24.3345	189	766	131	131	291.2	1531	203.73
rplY	0.58	-1.11	0.83	0.62	1.09	0.85	2.09e-06	-2.35	1.5e-05	7.33e-07	-2.56	9.56e-06	368.7	54	356	83	420.4	68	381.7	34.1114	321.6	623	331.5	736	291.6	308	468.5	296	491.3	178	380.9	91.9147	214.6	50	418.7	56	387.1	495	440	1820	365.1	102.66	135	547	149	149	122.3	643	135.43
rpmA	0.74	-1.08	0.91	0.05	-1.53	0.27	0.000548	-2.11	0.00215	0.15	-1.37	0.28	136.5	20	167.3	39	191.6	31	165.13	27.6138	245.2	475	116.2	258	113.6	120	177.3	112	196	71	169.66	55.8103	133	31	104.7	14	102.4	131	70.3	291	102.6	25.6379	48.9	198	59	59	92.1	484	66.67
rpmB	0.76	-1.12	0.92	0.38	1.25	0.69	0.0023	-1.97	0.00747	0.000226	-2.47	0.00155	27.3	4	38.6	9	55.6	9	40.5	14.2454	26.8	52	36.9	82	43.6	46	57	36	41.4	15	41.14	10.969	30	7	44.9	6	43	55	53.2	220	42.78	9.59944	14.3	58	21	21	17.1	90	17.47
rpmC	0.000392	2.92	0.00781	0.45	-1.11	0.72	0.95	1.02	0.97	0.45	1.13	0.6	41	6	47.2	11	30.9	5	39.7	8.22739	159.5	309	90.5	201	99.4	105	142.5	90	160.1	58	130.4	33.2728	77.2	18	22.4	3	130.6	167	147	608	94.3	56.4417	88.1	357	113	113	130.5	686	110.53
rpmE	0.03	-2.1	0.18	0.23	1.47	0.54	0.0088	-2.76	0.02	0.000547	-4.06	0.00321	443.8	65	295.9	69	228.7	37	322.8	110.044	39.2	76	280.6	623	183.7	194	170.9	108	157.3	57	166.34	86.0578	111.6	26	426.2	57	97.8	125	239.3	990	218.72	152.28	49.6	201	86	86	20	105	51.87
rpmF	0.13	2.14	0.38	0.5	1.3	0.77	0.25	-1.54	0.39	0.08	-2	0.19	27.3	4	8.6	2	0	0	11.97	13.9579	23.2	45	41.4	92	32.2	34	11.1	7	19.3	7	25.44	11.7129	8.6	2	15	2	37.5	48	44.2	183	26.33	17.1933	13.8	56	18	18	12.2	64	14.67
rpmG	0.1	-2.52	0.34	0.05	1.92	0.26	0.00485	-2.75	0.01	4.85e-06	-5.28	4.95e-05	13.7	2	12.9	3	12.4	2	13	0.655744	5.2	10	5	11	5.7	6	6.3	4	8.3	3	6.1	1.32853	8.6	2	7.5	1	12.5	16	8.7	36	9.32	2.18537	2.2	9	1	1	1.3	7	1.5
rpmI	0.03	-1.93	0.17	0.21	1.37	0.51	0.02	-1.95	0.04	0.00103	-2.66	0.00547	88.8	13	107.2	25	123.6	20	106.53	17.4096	40.8	79	36.5	81	39.8	42	104.5	66	93.8	34	63.08	33.182	68.7	16	149.6	20	67.3	86	42.3	175	81.98	46.6863	25.9	105	21	21	30.4	160	25.77
rpmJ	0.24	-1.65	0.54	0.05	1.95	0.26	0.00129	-2.9	0.00451	1.79e-06	-5.65	2.03e-05	54.6	8	34.3	8	24.7	4	37.87	15.2658	11.4	22	15.8	35	19.9	21	42.7	27	44.2	16	26.8	15.5027	17.2	4	29.9	4	52.4	67	58.3	241	39.45	19.2292	9.9	40	5	5	5.7	30	6.87
rpoA	0.34	1.16	0.65	0.93	1.01	1	0.78	-1.05	0.85	0.72	-1.06	0.83	1372.3	201	1325.2	309	1347.7	218	1348.4	23.5578	1745.6	3382	1487	3302	1715.7	1812	2033.9	1285	1578.7	572	1712.18	208.06	1647.9	384	1323.5	177	1703.3	2178	1515.4	6269	1547.53	168.879	1143.8	4635	1270	1270	1709.6	8989	1374.47
rpoB	0.33	-1.22	0.64	0.04	1.48	0.23	0.5	1.14	0.62	0.25	-1.29	0.4	2826.6	414	3160.8	737	2930.2	474	2972.53	171.075	1290.9	2501	3224.9	7161	3411.5	3603	3597.8	2273	1793.9	650	2663.8	1047.36	3879.5	904	2355.5	315	3884.4	4967	4008.2	16581	3531.9	786.524	2554.1	10350	2376	2376	2781.2	14623	2570.43
rpoC	0.59	1.15	0.83	0.42	1.2	0.72	0.48	-1.2	0.6	0.17	-1.43	0.3	3058.7	448	2350.2	548	2336.8	378	2581.9	412.975	972.9	1885	4148.6	9212	3960.7	4183	4243.6	2681	2779.2	1007	3221	1387.66	2995.4	698	2131.1	285	3739.7	4782	4942.2	20445	3452.1	1191.18	2504.5	10149	2383	2383	1919.4	10092	2268.97
rpoD	0.31	1.23	0.61	0.1	1.33	0.36	0.39	-1.18	0.52	0.02	-1.56	0.08	259.4	38	398.9	93	290.6	47	316.3	73.215	260.1	504	464.3	1031	409	432	541.3	342	480.2	174	430.98	106.52	351.9	82	508.5	68	466.1	596	689.2	2851	503.93	140.107	304.3	1233	325	325	292.3	1537	307.2
rpoN	0.88	-1.04	0.97	0.00861	-1.83	0.09	0.00993	-1.84	0.03	0.98	-1.01	1	211.7	31	223	52	92.7	15	175.8	72.1882	312.8	606	134.2	298	135.4	143	90.2	57	264.9	96	187.5	95.8038	103	24	82.3	11	89.2	114	89.2	369	90.92	8.68231	84.4	342	85	85	83.7	440	84.37
rpsA	0.56	1.13	0.82	0.21	1.26	0.51	0.04	-1.5	0.09	0.00267	-1.89	0.01	1263.1	185	1423.9	332	1347.7	218	1344.9	80.4366	818.1	1585	1986	4410	1826.5	1929	2385.3	1507	1264	458	1655.98	617.574	1583.5	369	1562.8	209	2007.5	2567	2296.7	9501	1862.62	354.596	938	3801	1003	1003	856	4501	932.33
rpsB	0.04	1.4	0.2	0.16	-1.23	0.45	0.000686	-1.75	0.00259	0.04	-1.42	0.11	600.8	88	939.2	219	890.2	144	810.07	182.879	1094.7	2121	1250.2	2776	1414.6	1494	1266.3	800	1280.6	464	1261.28	113.773	858.3	200	770.2	103	888.4	1136	1097.2	4539	903.53	138.515	502.7	2037	583	583	720.8	3790	602.17
rpsC	0.62	-1.09	0.84	0.6	-1.09	0.84	0.02	-1.51	0.05	0.08	-1.39	0.18	949	139	763.4	178	816	132	842.8	95.6584	802.1	1554	640.8	1423	665.6	703	1089	688	1023.9	371	844.28	204.488	682.3	159	755.2	101	667.9	854	647.8	2680	688.3	46.7904	393.8	1596	364	364	634.9	3338	464.23
rpsD	0.78	1.05	0.93	0.89	-1.02	1	0.000159	-1.89	0.000721	0.000509	-1.85	0.00303	464.3	68	609	142	488.4	79	520.57	77.5277	486.7	943	630.9	1401	552	583	721.8	456	623.7	226	603.02	88.6665	403.4	94	545.9	73	459.1	587	678.8	2808	521.8	119.972	248.2	1006	299	299	258.5	1359	268.57
rpsE	0.7	1.07	0.89	0.68	1.08	0.88	0.22	-1.23	0.35	0.13	-1.32	0.26	416.5	61	454.6	106	364.7	59	411.93	45.1236	361.8	701	424.7	943	475.3	502	637.9	403	529.9	192	485.92	105.236	399.1	93	321.5	43	569.3	728	547.8	2266	459.43	119.087	298.6	1210	302	302	391.4	2058	330.67
rpsF	0.15	-1.64	0.42	0.12	1.65	0.39	0.00489	-2.83	0.01	8.9e-05	-4.66	0.000678	191.2	28	210.1	49	259.6	42	220.3	35.3224	29.4	57	114.4	254	86.2	91	308.7	195	204.2	74	148.58	109.539	124.5	29	224.3	30	204.9	262	308.9	1278	215.65	75.7062	49.8	202	63	63	21.3	112	44.7
rpsG	0.64	1.09	0.86	0.24	-1.2	0.56	0.03	-1.44	0.06	0.29	-1.2	0.45	792	116	750.5	175	612	99	718.17	94.2554	1086	2104	888.5	1973	830.4	877	728.1	460	728.6	264	852.32	147.592	519.3	121	583.3	78	671	858	754.7	3122	632.08	102.712	417.8	1693	422	422	648.9	3412	496.23
rpsH	0.83	1.04	0.96	0.83	-1.03	0.96	0.06	-1.41	0.11	0.11	-1.37	0.23	348.2	51	291.6	68	185.5	30	275.1	82.5955	235.4	456	273.8	608	266.1	281	384.6	243	419.5	152	315.88	80.9094	201.7	47	246.8	33	291.7	373	328.5	1359	267.18	54.9677	150.3	609	174	174	231.7	1218	185.33
rpsI	0.37	-1.21	0.67	0.42	1.17	0.72	0.07	-1.41	0.14	0.02	-1.66	0.06	239	35	265.9	62	197.8	32	234.23	34.2993	133.7	259	216.2	480	226.3	239	288.1	182	207	75	214.26	55.0992	141.6	33	186.9	25	222.1	284	317.2	1312	216.95	74.5145	140.9	571	111	111	127.8	672	126.57
rpsJ	0.54	1.21	0.8	0.01	1.91	0.12	0.53	-1.2	0.64	0.00644	-2.3	0.03	54.6	8	107.2	25	111.3	18	91.03	31.6187	55.7	108	160.8	357	155.3	164	150.4	95	91.1	33	122.66	46.822	133	31	104.7	14	258.1	330	321.3	1329	204.28	102.611	102.2	414	119	119	40.5	213	87.23
rpsK	7.49e-09	-2.64	1.12e-06	4.52e-07	2.18	0.000102	0.46	-1.14	0.59	5.82e-07	-2.48	7.81e-06	969.5	142	1162.3	271	1038.6	168	1056.8	97.68	465.6	902	417	926	393.9	416	495.4	313	427.8	155	439.94	40.3966	1145.8	267	934.7	125	685.9	877	666.2	2756	858.15	227.389	283.3	1148	312	312	379.2	1994	324.83
rpsL	0.9	1.03	0.99	0.54	-1.13	0.8	0.03	-1.52	0.07	0.14	-1.35	0.27	621.3	91	720.5	168	630.6	102	657.47	54.7862	1096.3	2124	678.2	1506	503.7	532	762.9	482	665.1	241	741.24	219.507	733.8	171	717.9	96	459.8	588	453.3	1875	591.2	155.638	353.9	1434	368	368	508.4	2673	410.1
rpsM	0.24	-1.23	0.53	0.38	1.15	0.69	0.00585	-1.57	0.02	0.000772	-1.8	0.00431	286.8	42	381.7	89	389.5	63	352.67	57.1754	247.2	479	298.1	662	296.4	313	381.5	241	369.8	134	318.6	56.1001	253.2	59	291.6	39	397.3	508	345.7	1430	321.95	62.9533	147.8	599	145	145	212.4	1117	168.4
rpsN	0.13	1.9	0.39	0.66	1.19	0.87	0.76	-1.15	0.84	0.49	-1.37	0.64	34.1	5	111.5	26	80.4	13	75.33	38.948	89.3	173	236	524	265.1	280	107.6	68	110.4	40	161.68	82.1771	68.7	16	22.4	3	168.1	215	402.7	1666	165.47	169.429	163.4	662	153	153	42.2	222	119.53
rpsO	0.17	-1.51	0.44	5.75e-05	2.92	0.00304	0.22	1.4	0.35	0.02	-2.09	0.06	177.5	26	111.5	26	98.9	16	129.3	42.2152	88.3	171	89.2	198	91.8	97	93.4	59	102.1	37	92.96	5.49845	141.6	33	44.9	6	439.5	562	323.2	1337	237.3	177.426	137.2	556	141	141	50.6	266	109.6
rpsP	0.23	1.37	0.53	0.21	-1.35	0.51	0.01	-1.9	0.03	0.2	-1.41	0.34	259.4	38	283.1	66	191.6	31	244.7	47.4882	241	467	242.7	539	201.7	213	679	429	480.2	174	368.92	205.421	257.5	60	254.2	34	227.6	291	238.1	985	244.35	14.0187	120.2	487	121	121	244.2	1284	161.8
rpsQ	0.09	-1.37	0.31	0.12	1.29	0.39	0.01	-1.55	0.03	0.000238	-1.99	0.0016	355	52	351.7	82	309.1	50	338.6	25.601	295.7	573	204	453	205.5	217	353	223	303.6	110	272.36	65.5112	360.5	84	344	46	260.4	333	294.4	1218	314.82	45.8863	124.4	504	126	126	188.1	989	146.17
rpsR	0.21	1.46	0.5	0.85	-1.01	0.97	0.53	-1.19	0.64	0.67	-1.18	0.79	95.6	14	68.6	16	74.2	12	79.47	14.2497	111.5	216	77.5	172	86.2	91	185.2	117	179.4	65	127.96	51.1946	47.2	11	67.3	9	135.3	173	170.2	704	105	57.5362	88.8	360	131	131	52.3	275	90.7
rpsS	0.05	1.5	0.2	0.99	1.03	1	0.09	-1.32	0.17	0.11	-1.36	0.23	143.4	21	115.8	27	117.5	19	125.57	15.4675	231.2	448	216.2	480	202.6	214	174.1	110	198.7	72	204.56	21.2789	171.7	40	89.7	12	216.6	277	233.3	965	177.82	64.2508	118.2	479	124	124	147.4	775	129.87
rpsT	0.93	1.03	1	0.19	1.3	0.49	3.67e-06	-2.97	2.41e-05	7.66e-08	-3.86	1.23e-06	54.6	8	60	14	98.9	16	71.17	24.1691	110.5	214	54.5	121	68.2	72	52.2	33	124.2	45	81.92	33.2708	98.7	23	104.7	14	108.7	139	71.6	296	95.93	16.7293	15.3	62	30	30	24.3	128	23.2
rpsU	0.86	-1.04	0.97	0.55	-1.1	0.81	0.83	-1.05	0.89	0.72	1.05	0.83	61.4	9	30	7	55.6	9	49	16.7081	66.6	129	38.3	85	49.2	52	41.2	26	52.4	19	49.54	11.1269	34.3	8	22.4	3	57.1	73	35.3	146	37.27	14.4574	36.3	147	37	37	45.1	237	39.47
rrf	0.03	1.7	0.17	0.37	1.21	0.68	0.43	-1.2	0.55	0.12	-1.46	0.25	191.2	28	235.9	55	154.5	25	193.87	40.7655	393.3	762	426.9	948	456.4	482	292.8	185	245.6	89	363	90.0495	214.6	50	216.9	29	484.1	619	628.5	2600	386.02	205.266	319.8	1296	170	170	271	1425	253.6
rsbV	0.75	1.33	0.91	0.46	-1.09	0.73	0.34	1.56	0.47	0.1	1.71	0.22	6.8	1	0	0	12.4	2	6.4	6.20967	4.6	9	7.7	17	8.5	9	4.7	3	22.1	8	9.52	7.24652	0	0	0	0	15.6	20	4.4	18	5	7.36478	12.6	51	13	13	8.2	43	11.27
rsbW	0.000849	-2.98	0.01	0.06	1.54	0.27	0.71	1.13	0.8	0.15	-1.36	0.29	61.4	9	42.9	10	68	11	57.43	13.0117	15	29	19.8	44	27.5	29	19	12	24.8	9	21.22	4.94692	34.3	8	82.3	11	19.6	25	17.9	74	38.52	30.0979	20.5	83	16	16	21.5	113	19.33
ruvA	0.72	-1.09	0.9	1	-1.04	1	0.38	1.19	0.52	0.45	1.24	0.6	41	6	38.6	9	12.4	2	30.67	15.8648	50.6	98	31.1	69	35	37	15.8	10	13.8	5	29.26	15.0989	25.7	6	22.4	3	36	46	22.5	93	26.65	6.41898	33.8	137	34	34	27.2	143	31.67
ruvB	0.12	-1.43	0.37	0.00802	1.61	0.09	0.00457	1.69	0.01	0.9	1.05	0.96	88.8	13	167.3	39	117.5	19	124.53	39.7198	84.1	163	105.4	234	74.8	79	117.1	74	113.2	41	98.92	18.5596	133	31	186.9	25	127.5	163	135.1	559	145.62	27.7026	119.7	485	111	111	183.2	963	137.97
ruvC	0.75	-1.08	0.91	0.97	-1.06	1	0.09	1.45	0.16	0.13	1.55	0.26	61.4	9	12.9	3	30.9	5	35.07	24.517	42.8	83	30.6	68	27.5	29	23.7	15	38.6	14	32.64	7.89386	25.7	6	37.4	5	32.8	42	22.7	94	29.65	6.68057	51.3	208	34	34	33.3	175	39.53
scc1	0.15	30.42	0.41	0.02	2.69	0.17	5.94e-11	7.59	7.97e-10	0.000795	2.82	0.00439	0	0	0	0	0	0	0	0	2.1	4	3.6	8	2.8	3	3.2	2	0	0	2.34	1.42056	8.6	2	0	0	9.4	12	5.6	23	5.9	4.25989	15.1	61	22	22	17.3	91	18.13
scc2	0.1	3.26	0.33	0.84	1.05	0.96	6.41e-10	4.96	7.58e-09	1.29e-06	4.7	1.56e-05	6.8	1	4.3	1	0	0	3.7	3.43948	21.7	42	11.7	26	11.4	12	9.5	6	8.3	3	12.52	5.31808	17.2	4	7.5	1	11.7	15	13.3	55	12.43	4.01445	83.2	337	52	52	33.3	175	56.17
sctJ	0.00167	-1.76	0.02	0.000135	1.77	0.00525	1.07e-25	4.98	5.33e-24	1.32e-09	2.81	2.96e-08	239	35	201.6	47	241.1	39	227.23	22.2239	149.2	289	135.1	300	146.8	155	161.4	102	104.9	38	139.48	21.468	188.8	44	291.6	39	273.7	350	167.3	692	230.35	61.4613	527.6	2138	591	591	649.7	3416	589.43
sctL	0.06	-1.94	0.23	0.13	1.44	0.41	3.5e-11	5.07	5.08e-10	1.94e-05	3.51	0.000176	47.8	7	38.6	9	37.1	6	41.17	5.79339	17	33	19.8	44	29.4	31	33.2	21	16.6	6	23.2	7.61577	60.1	14	22.4	3	35.2	45	15.7	65	33.35	19.5824	64.2	260	96	96	134.7	708	98.3
sctN	0.08	-1.36	0.28	0.35	1.15	0.67	1.09e-07	2.33	9.39e-07	5.57e-05	2.02	0.000451	402.8	59	501.8	117	346.2	56	416.93	78.7569	444.4	861	278.8	619	263.2	278	349.8	221	358.8	130	339	72.4354	291.8	68	411.3	55	427.8	547	280.4	1160	352.83	77.4812	648.8	2629	604	604	730.5	3841	661.1
sctQ	0.8	1.06	0.94	0.28	1.21	0.6	5.49e-11	2.82	7.59e-10	1.13e-06	2.32	1.39e-05	122.9	18	98.6	23	74.2	12	98.57	24.35	104.8	203	122.9	273	102.3	108	107.6	68	138	50	115.12	15.0949	64.4	15	142.1	19	147.8	189	132.2	547	121.62	38.6906	302.3	1225	268	268	239.4	1259	269.9
sctR	0.46	-1.34	0.74	0.24	1.31	0.55	1.06e-14	6.16	2.32e-13	3.5e-08	4.68	6.29e-07	20.5	3	38.6	9	18.5	3	25.87	11.0726	35.6	69	14.9	33	18	19	17.4	11	24.8	9	22.14	8.37066	38.6	9	22.4	3	34.4	44	16.9	70	28.08	10.1303	78.2	317	106	106	160.5	844	114.9
sctS	0.8	-1.37	0.94	0.05	1.85	0.26	0.000113	4.09	0.000533	0.3	2.21	0.46	0	0	4.3	1	6.2	1	3.5	3.17648	2.6	5	4.1	9	3.8	4	1.6	1	0	0	2.42	1.67988	17.2	4	7.5	1	5.5	7	2.2	9	8.1	6.44826	8.4	34	8	8	13.5	71	9.97
sctT	0.19	-1.63	0.48	0.06	1.48	0.27	6.41e-06	3.02	4.06e-05	0.07	2.04	0.17	20.5	3	30	7	30.9	5	27.13	5.76223	19.6	38	17.6	39	16.1	17	20.6	13	19.3	7	18.64	1.7841	38.6	9	67.3	9	18.8	24	13.8	57	34.62	24.2732	40.5	164	45	45	55.3	291	46.93
sctU	0.49	1.22	0.76	0.00173	1.82	0.03	5.93e-10	3.12	7.11e-09	0.00867	1.71	0.03	34.1	5	47.2	11	24.7	4	35.33	11.3006	37.2	72	41.9	93	66.3	70	57	36	44.2	16	49.32	11.9945	94.4	22	67.3	9	93.1	119	67	277	80.45	15.3672	170	689	101	101	110.1	579	127.03
sdhA	0.2	-1.31	0.49	0.99	-1	1	0.83	1.03	0.89	0.88	1.03	0.95	95.6	14	90.1	21	92.7	15	92.8	2.75136	107.4	208	89.6	199	69.1	73	34.8	22	77.3	28	75.64	27.0047	64.4	15	59.8	8	75.9	97	70.1	290	67.55	6.98117	65.6	266	68	68	66.2	348	66.6
sdhB	1	1.05	1	0.82	-1.13	0.95	0.00822	2	0.02	0.02	2.27	0.05	27.3	4	12.9	3	6.2	1	15.47	10.7816	31.5	61	12.2	27	18	19	9.5	6	8.3	3	15.9	9.4892	8.6	2	15	2	19.6	25	10.9	45	13.53	4.8383	39.2	159	23	23	23.4	123	28.53
secA	0.26	1.19	0.56	0.44	-1.11	0.72	0.33	-1.15	0.47	0.81	-1.04	0.9	1297.2	190	1252.3	292	1477.5	239	1342.33	119.191	1843.7	3572	1791.5	3978	1760.2	1859	1389.7	878	1992.6	722	1755.54	223.116	1223.1	285	1114.2	149	1546.1	1977	1714.6	7093	1399.5	278.862	1363.4	5525	1214	1214	1233.8	6487	1270.4
secE	0.35	1.5	0.65	0.16	1.44	0.45	0.02	1.65	0.05	0.41	1.15	0.56	41	6	17.2	4	18.5	3	25.57	13.3815	59.4	115	37.4	83	33.1	35	41.2	26	22.1	8	38.64	13.6321	21.5	5	29.9	4	62.6	80	67.4	279	45.35	23.0311	56.5	229	66	66	46	242	56.17
secF_1	0.13	1.27	0.38	0.99	1	1	0.82	1.03	0.88	0.82	1.03	0.91	696.4	102	626.2	146	760.4	123	694.33	67.1239	1000.3	1938	857	1903	963	1017	933.9	590	1090.2	395	968.88	85.8503	841.1	196	590.7	79	1071.4	1370	929.5	3845	858.18	201.979	829.6	3362	817	817	861.2	4528	835.93
secG	0.51	-1.23	0.78	0.01	1.88	0.12	0.51	1.18	0.63	0.12	-1.59	0.25	61.4	9	17.2	4	55.6	9	44.73	24.0203	28.9	56	37.8	84	48.3	51	30.1	19	46.9	17	38.4	9.07965	51.5	12	37.4	5	49.3	63	96.2	398	58.6	25.8205	51.8	210	41	41	20.7	109	37.83
secY	8.19e-06	-2.22	0.000388	0.01	1.5	0.12	0.49	-1.13	0.61	0.00548	-1.7	0.02	1761.5	258	1724.1	402	1681.5	272	1722.37	40.0282	675.1	1308	671.9	1492	809.6	855	1190.3	752	908	329	850.98	213.954	1257.4	293	1398.3	187	1081.6	1383	827.5	3423	1141.2	246.01	559.7	2268	528	528	796.9	4190	628.2
serS	0.07	-1.42	0.25	0.44	1.12	0.72	0.6	-1.1	0.7	0.24	-1.23	0.39	204.8	30	265.9	62	234.9	38	235.2	30.5511	161.6	313	190	422	191.3	202	216.8	137	151.8	55	182.3	25.9291	253.2	59	179.5	24	190.8	244	131.3	543	188.7	50.1467	111.5	452	131	131	175.5	923	139.33
sfhB	0.44	1.31	0.73	0.17	-1.47	0.46	0.29	-1.32	0.43	0.73	1.12	0.84	27.3	4	25.7	6	55.6	9	36.2	16.8199	49.5	96	53.1	118	47.3	50	39.6	25	71.8	26	52.26	11.9897	25.7	6	52.3	7	32.1	41	27.6	114	34.42	12.2151	29.4	119	55	55	19.2	101	34.53
smpB	0.04	-2.17	0.19	0.08	1.7	0.32	0.49	-1.25	0.61	0.02	-2.13	0.07	75.1	11	51.5	12	12.4	2	46.33	31.6677	19.6	38	17.1	38	14.2	15	33.2	21	38.6	14	24.54	10.7162	55.8	13	37.4	5	19.6	25	36.5	151	37.32	14.7895	16.3	66	21	21	10.7	56	16
sodM	0.07	1.49	0.27	3.47e-05	2.01	0.00228	0.04	1.42	0.09	0.08	-1.42	0.18	102.4	15	141.5	33	117.5	19	120.47	19.7181	198.7	385	229.7	510	264.2	279	156.7	99	138	50	197.46	51.7012	257.5	60	276.7	37	400.4	512	469	1940	350.9	101.04	253.9	1029	281	281	182	957	238.97
sohB	0.00115	-1.85	0.02	0.01	1.49	0.12	1.44e-11	3.02	2.23e-10	0.000146	2.02	0.00104	204.8	30	235.9	55	222.5	36	221.07	15.5995	120.8	234	142.8	317	138.2	146	136.1	86	115.9	42	130.76	11.7138	240.3	56	164.5	22	173.6	222	140	579	179.6	42.8822	386.4	1566	230	230	375.1	1972	330.5
ssb	0.84	1.09	0.96	0.11	1.57	0.37	0.73	-1.11	0.81	0.07	-1.75	0.17	27.3	4	30	7	74.2	12	43.83	26.3329	35.6	69	53.1	118	33.1	35	74.4	47	69	25	53.04	18.7932	42.9	10	44.9	6	65.7	84	115.8	479	67.33	33.9211	43.4	176	53	53	23.6	124	40
sucA	0.86	-1.11	0.97	0.000709	2.41	0.02	1.53e-27	12.89	9.15e-26	1.22e-12	5.35	4.56e-11	6.8	1	21.4	5	43.3	7	23.83	18.3713	15.5	30	23.4	52	30.3	32	31.7	20	19.3	7	24.04	6.9583	51.5	12	7.5	1	77.4	99	48.6	201	46.25	28.8962	256.9	1041	237	237	281.7	1481	258.53
sucB_1	0.4	1.87	0.7	5.84e-06	2.84	0.000682	2.41e-32	14.51	2.71e-30	3.13e-10	5.11	7.88e-09	13.7	2	4.3	1	6.2	1	8.07	4.97024	16	31	21.6	48	13.3	14	11.1	7	8.3	3	14.06	5.0777	64.4	15	44.9	6	47.7	61	20.5	85	44.38	18.0956	178.7	724	156	156	226.5	1191	187.07
sucB_2	0.00991	1.78	0.08	0.24	-1.25	0.56	0.13	-1.36	0.22	0.7	-1.09	0.82	184.3	27	214.4	50	123.6	20	174.1	46.2514	593	1149	251.3	558	260.4	275	250.1	158	356	129	342.16	147.078	188.8	44	269.2	36	279.2	357	241	997	244.55	40.5336	224.3	909	167	167	239.1	1257	210.13
sucC	0.75	1.11	0.91	0.05	2.1	0.27	1.88e-12	11.25	3.25e-11	2.87e-06	5.37	3.14e-05	6.8	1	25.7	6	0	0	10.83	13.3163	24.3	47	9.5	21	16.1	17	6.3	4	19.3	7	15.1	7.28148	51.5	12	0	0	43.8	56	15	62	27.57	24.181	131.5	533	139	139	158	831	142.83
sucD	0.22	1.87	0.52	0.00882	1.91	0.09	5.36e-29	11.82	4.01e-27	7.88e-15	6.2	4.17e-13	6.8	1	17.2	4	6.2	1	10.07	6.18493	31	60	23.9	53	22.7	24	12.7	8	16.6	6	21.38	7.05032	25.7	6	15	2	72.7	93	25.9	107	34.83	25.7583	236.9	960	217	217	221	1162	224.97
sufS	0.48	-1.13	0.75	0.27	-1.2	0.59	0.16	-1.25	0.26	0.79	-1.04	0.89	191.2	28	244.5	57	278.2	45	237.97	43.8664	289	560	220.7	490	214.9	227	221.6	140	215.3	78	232.3	31.8422	218.9	51	149.6	20	168.9	216	163.7	677	175.27	30.2047	149.5	606	147	147	172.9	909	156.47
surE	0.45	-1.23	0.73	0.33	1.21	0.66	7.61e-05	1.95	0.000378	0.01	1.62	0.05	41	6	60	14	61.8	10	54.27	11.5245	60.9	118	41.9	93	40.7	43	53.8	34	49.7	18	49.4	8.42081	73	17	29.9	4	64.1	82	45	186	53	19.3289	84.9	344	83	83	75.5	397	81.13
sycE	0.86	1.06	0.97	0.07	-1.48	0.29	0.6	1.13	0.7	0.03	1.66	0.09	163.9	24	81.5	19	98.9	16	114.77	43.431	224	434	85.6	190	83.3	88	80.7	51	187.7	68	132.26	68.4151	68.7	16	44.9	6	115	147	74.5	308	75.78	29.1178	126.6	513	115	115	128.6	676	123.4
tal	0.03	1.6	0.17	0.31	1.22	0.64	0.54	1.13	0.65	0.76	-1.08	0.86	396	58	454.6	106	296.7	48	382.43	79.8194	627.1	1215	773.7	1718	677	715	588.8	372	695.5	252	672.42	70.4583	412	96	373.9	50	972.1	1243	1138.3	4709	724.08	388.635	730.9	2962	671	671	511.2	2688	637.7
tarp	0.67	1.15	0.88	0.01	-1.8	0.11	3.22e-12	4.6	5.45e-11	8.47e-17	8.28	6.92e-15	109.2	16	42.9	10	68	11	73.37	33.4742	124.9	242	76.1	169	85.2	90	38	24	127	46	90.24	37.1045	42.9	10	29.9	4	51.6	66	45	186	42.35	9.0901	468.4	1898	366	366	201.8	1061	345.4
tdk	0.000865	2.38	0.01	0.37	1.23	0.68	0.14	1.31	0.23	0.59	1.07	0.73	41	6	55.8	13	30.9	5	42.57	12.5237	104.3	202	112.6	250	131.6	139	107.6	68	118.7	43	114.96	10.7733	111.6	26	44.9	6	164.2	210	144.1	596	116.2	52.2407	139.7	566	107	107	128.9	678	125.2
tgt	0.28	-1.3	0.57	0.07	-1.5	0.29	6.71e-05	-2.18	0.000341	0.07	-1.46	0.17	136.5	20	90.1	21	68	11	98.2	34.961	76.4	148	79.3	176	58.7	62	91.8	58	110.4	40	83.32	19.2057	77.2	18	37.4	5	54	69	37.2	154	51.45	18.8859	32.1	130	27	27	33.5	176	30.87
thrS	0.89	-1.02	0.98	0.28	-1.17	0.6	0.21	-1.22	0.34	0.87	-1.04	0.94	204.8	30	231.6	54	290.6	47	242.33	43.8955	231.7	449	273.4	607	292.6	309	291.2	184	209.8	76	259.74	37.2033	141.6	33	194.4	26	233.8	299	213	881	195.7	39.4943	196.9	798	156	156	184.3	969	179.07
tig	0.08	1.51	0.28	0.46	-1.16	0.73	0.000256	-2.34	0.0011	0.00357	-2.02	0.02	437	64	531.8	124	667.6	108	545.47	115.906	498.1	965	1189.4	2641	1253.6	1324	804.1	508	803.1	291	909.66	311.62	446.3	104	463.6	62	728.9	932	1124.1	4650	690.73	316.544	330.2	1338	388	388	261.9	1377	326.7
tilS	0.32	1.61	0.63	0.9	1.09	1	0.79	-1.13	0.86	0.91	-1.23	0.97	0	0	12.9	3	30.9	5	14.6	15.52	15	29	29.7	66	37.9	40	26.9	17	22.1	8	26.32	8.54119	4.3	1	0	0	38.3	49	39.4	163	20.5	21.2661	21.5	87	19	19	18.1	95	19.53
tktB	0.44	1.15	0.73	0.04	-1.37	0.23	2.91e-05	-2.07	0.000159	0.02	-1.51	0.07	614.5	90	656.2	153	797.5	129	689.4	95.9111	1075.1	2083	829.1	1841	926	978	666.4	421	869.4	315	873.2	148.557	592.2	138	314.1	42	652.2	834	680.2	2814	559.67	167.782	369.7	1498	380	380	314.4	1653	354.7
tolB	0.2	-1.36	0.49	0.68	1.02	0.88	0.56	-1.15	0.67	0.37	-1.18	0.53	129.7	19	141.5	33	117.5	19	129.57	12.0006	123.4	239	101.8	226	107	113	104.5	66	82.8	30	103.9	14.49	115.9	27	186.9	25	77.4	99	51.2	212	107.85	59.0201	56.5	229	92	92	82	431	76.83
topA	0.18	1.42	0.46	0.02	-1.72	0.15	0.00149	-2.27	0.00508	0.3	-1.32	0.45	771.5	113	377.4	88	531.6	86	560.17	198.597	1571.6	3045	623.3	1384	610.7	645	367.2	232	1181.2	428	870.8	492.44	394.8	92	344	46	463	592	572.4	2368	443.55	98.7714	428.1	1735	290	290	236.2	1242	318.1
tpiS	0.12	1.54	0.37	0.98	1	1	0.02	1.52	0.04	0.03	1.52	0.08	47.8	7	47.2	11	43.3	7	46.1	2.44336	68.6	133	83.3	185	107.9	114	63.3	40	63.5	23	77.32	18.9373	51.5	12	52.3	7	112.6	144	53.2	220	67.4	30.1413	97	393	121	121	85	447	101
trmB	0.05	-1.69	0.2	0.000206	-2.34	0.00625	2.17e-07	-3.84	1.79e-06	0.16	-1.64	0.3	81.9	12	55.8	13	136	22	91.23	40.9065	52.1	101	57.6	128	64.4	68	41.2	26	80	29	59.06	14.4616	21.5	5	7.5	1	14.9	19	31.2	129	18.77	10.0656	12.3	50	17	17	10.3	54	13.2
trmD	0.94	-1.01	1	0.9	1.02	1	0.48	-1.13	0.61	0.44	-1.15	0.59	730.5	107	750.5	175	791.3	128	757.43	30.9873	933.2	1808	690.8	1534	701.6	741	962.4	608	816.9	296	820.98	126.301	931.2	217	628.1	84	735.1	940	686.3	2839	745.17	131.504	461.5	1870	574	574	796.5	4188	610.67
trmE	0.84	-1.08	0.96	0.46	-1.09	0.73	0.25	-1.38	0.39	0.67	-1.27	0.79	61.4	9	42.9	10	37.1	6	47.13	12.6911	23.7	46	43.7	97	40.7	43	64.9	41	71.8	26	48.96	19.4275	12.9	3	7.5	1	52.4	67	54.9	227	31.92	25.2032	32.1	130	35	35	20.2	106	29.1
trmU	0.33	1.23	0.64	0.59	-1.13	0.84	0.09	1.33	0.16	0.04	1.5	0.11	143.4	21	158.7	37	136	22	146.03	11.5768	300.4	582	162.1	360	191.3	202	155.1	98	173.9	63	196.56	59.6454	175.9	41	194.4	26	134.5	172	142.9	591	161.93	28.0714	235.9	956	246	246	181.6	955	221.17
trpA	0.1	1.81	0.32	0.6	1.15	0.84	1	-1.02	1	0.64	-1.17	0.77	27.3	4	30	7	12.4	2	23.23	9.47857	27.4	53	57.6	128	60.6	64	50.7	32	38.6	14	46.98	13.8359	21.5	5	59.8	8	42.2	54	64.5	267	47	19.5225	44.4	180	49	49	25.3	133	39.57
trpB	0.6	1.19	0.84	0.31	-1.25	0.64	0.63	-1.12	0.73	0.61	1.11	0.75	47.8	7	47.2	11	43.3	7	46.1	2.44336	57.8	112	57.6	128	53	56	91.8	58	35.9	13	59.22	20.3015	38.6	9	44.9	6	33.6	43	52.5	217	42.4	8.16782	38.2	155	58	58	41.5	218	45.9
trpC	0.64	-1.13	0.86	0.36	1.17	0.67	0.0018	-1.88	0.00599	0.000267	-2.2	0.00176	68.3	10	85.8	20	98.9	16	84.33	15.3526	74.8	145	97.7	217	75.7	80	50.7	32	121.4	44	84.06	26.6873	60.1	14	142.1	19	90.7	116	75.4	312	92.07	35.613	37.3	151	39	39	34.8	183	37.03
trpR	0.12	2.43	0.37	0.66	1.36	0.87	0.47	-1.41	0.6	0.29	-1.92	0.44	0	0	8.6	2	0	0	2.87	4.96521	7.7	15	14.4	32	11.4	12	4.7	3	8.3	3	9.3	3.71282	8.6	2	0	0	14.9	19	14	58	9.38	6.84124	9.1	37	6	6	2.5	13	5.87
trpS	0.93	1.02	1	0.09	1.42	0.34	0.43	1.19	0.56	0.45	-1.2	0.6	95.6	14	265.9	62	204	33	188.5	86.2016	130.1	252	238.2	529	179	189	364	230	162.8	59	214.82	92.152	253.2	59	321.5	43	277.6	355	255	1055	276.83	31.7854	175.7	712	222	222	250.7	1318	216.13
truA	0.97	1.04	1	0.05	-1.45	0.26	0.87	1.03	0.92	0.05	1.5	0.12	54.6	8	38.6	9	61.8	10	51.67	11.8749	65.5	127	50.4	112	63.4	67	49.1	31	58	21	57.28	7.41262	51.5	12	15	2	41.4	53	31.2	129	34.77	15.5718	45.4	184	50	50	53.6	282	49.67
truB	0.000766	-1.83	0.01	0.81	-1.07	0.95	0.00169	-1.75	0.00567	0.00729	-1.64	0.03	655.4	96	398.9	93	302.9	49	452.4	182.238	233.8	453	257.6	572	294.5	311	270.7	171	278.7	101	267.06	22.8988	244.6	57	314.1	42	182.2	233	184	761	231.23	62.3987	119.2	483	132	132	131.4	691	127.53
trxA	0.11	1.52	0.35	0.00495	-1.67	0.06	0.41	-1.19	0.54	0.07	1.4	0.17	68.3	10	68.6	16	61.8	10	66.23	3.84231	163.1	316	93.7	208	84.3	89	95	60	118.7	43	110.96	31.7879	60.1	14	15	2	55.5	71	79.8	330	52.6	27.1923	71.6	290	91	91	74.2	390	78.93
trxB	0.35	1.22	0.65	0.96	-1.04	1	0.66	1.08	0.76	0.64	1.12	0.78	163.9	24	180.1	42	123.6	20	155.87	29.094	308.7	598	179.7	399	148.7	157	199.4	126	207	75	208.7	60.271	201.7	47	224.3	30	171.3	219	148.7	615	186.5	33.2654	160.2	649	176	176	231.5	1217	189.23
tsf	0.04	1.47	0.2	0.26	-1.2	0.58	0.01	-1.61	0.03	0.14	-1.34	0.27	628.1	92	754.8	176	859.3	139	747.4	115.778	953.3	1847	1413.6	3139	1207.2	1275	1269.4	802	1186.8	430	1206.06	166.842	587.9	137	695.4	93	891.5	1140	1364.8	5646	884.9	343.738	588	2383	618	618	684.1	3597	630.03
tsp	0.15	-1.79	0.41	0.8	-1.08	0.94	5.95e-09	4.75	6.37e-08	1.19e-07	5.13	1.85e-06	27.3	4	21.4	5	37.1	6	28.6	7.93032	12.9	25	16.7	37	18.9	20	12.7	8	30.4	11	18.32	7.24307	17.2	4	7.5	1	15.6	20	14	58	13.57	4.25549	110.3	447	64	64	32.3	170	68.87
tufA	0.01	-1.66	0.09	0.25	1.24	0.57	0.31	-1.24	0.45	0.05	-1.54	0.13	2765.1	405	3941.4	919	3041.5	492	3249.33	615.074	1379.1	2672	2328.7	5171	1942.9	2052	3233.7	2043	1788.4	648	2134.56	702.332	2265.9	528	2834	379	1787	2285	2530.2	10467	2354.27	443.733	1069.2	4333	1287	1287	1998.9	10510	1451.7
tyrP	0.28	-1.23	0.58	0.02	1.42	0.16	0.08	-1.34	0.15	0.000306	-1.9	0.002	204.8	30	188.7	44	210.2	34	201.23	11.185	198.2	384	154	342	131.6	139	208.9	132	209.8	76	180.5	35.6083	270.4	63	291.6	39	208.8	267	175.7	727	236.62	53.6938	111.5	452	98	98	125.7	661	111.73
tyrS	0.36	1.16	0.65	0.18	-1.21	0.46	0.91	-1.02	0.95	0.27	1.19	0.43	464.3	68	488.9	114	389.5	63	447.57	51.7696	656	1271	567.9	1261	490.5	518	546.1	345	601.7	218	572.44	61.7798	437.7	102	329	44	481	615	428.4	1772	419.02	64.2444	419.8	1701	396	396	592.3	3114	469.37
ubiA	0.33	1.66	0.64	0.09	-1.75	0.34	0.49	-1.26	0.61	0.33	1.39	0.5	20.5	3	12.9	3	12.4	2	15.27	4.53909	54.2	105	18.9	42	17	18	11.1	7	33.1	12	26.86	17.2871	17.2	4	7.5	1	14.9	19	13.8	57	13.35	4.1493	12.8	52	19	19	22.6	119	18.13
ubiE	0.49	-1.17	0.76	0.08	-1.46	0.32	0.000472	-2.19	0.00188	0.1	-1.5	0.21	232.1	34	154.4	36	105.1	17	163.87	64.0271	160	310	154.9	344	176.1	186	53.8	34	220.8	80	153.12	61.2855	85.8	20	82.3	11	102.4	131	94.8	392	91.33	9.0684	71.1	288	48	48	52.9	278	57.33
uhpC	0.72	1.06	0.89	0.28	1.16	0.6	0.05	1.33	0.11	0.38	1.15	0.54	1331.4	195	1629.7	380	1353.8	219	1438.3	166.135	1490.6	2888	1587	3524	1414.6	1494	2016.5	1274	1862.9	675	1674.32	255.676	1768.1	412	1689.9	226	1747.1	2234	1703.5	7047	1727.15	36.6142	1821.9	7383	1645	1645	2124.2	11169	1863.7
ung	0.0014	-2.5	0.02	0.96	-1.07	1	0.29	-1.31	0.42	0.34	-1.22	0.51	163.9	24	60	14	68	11	97.3	57.8158	50.6	98	33.3	74	33.1	35	49.1	31	38.6	14	40.94	8.44411	30	7	82.3	11	25.8	33	27.1	112	41.3	27.3897	24.9	101	17	17	34.4	181	25.43
uppS	0.32	1.34	0.62	1	-1.01	1	0.22	-1.29	0.35	0.28	-1.28	0.43	61.4	9	47.2	11	49.5	8	52.7	7.62168	88.8	172	75.7	168	73.9	78	87.1	55	49.7	18	75.04	15.6415	103	24	29.9	4	75.1	96	59.9	248	66.97	30.4873	48.1	195	60	60	43.6	229	50.57
uvrA	0.24	-1.25	0.54	0.84	-1.07	0.96	0.05	1.35	0.11	0.06	1.45	0.15	136.5	20	128.7	30	136	22	133.73	4.36616	139.9	271	99.5	221	129.7	137	128.2	81	80	29	115.46	24.8723	107.3	25	112.2	15	106.4	136	82.7	342	102.15	13.2148	109.6	444	140	140	149.3	785	132.97
uvrB	0.05	-1.54	0.21	0.06	1.38	0.27	0.02	1.51	0.06	0.79	1.09	0.89	150.2	22	102.9	24	105.1	17	119.4	26.6963	64.5	125	77.5	172	103.2	109	112.4	71	58	21	83.12	23.8214	120.2	28	134.6	18	114.2	146	71.3	295	110.08	27.2305	111	450	113	113	94.9	499	106.3
uvrC	0.92	1.04	1	0.00286	-1.8	0.04	0.35	-1.22	0.48	0.06	1.47	0.15	170.7	25	94.4	22	80.4	13	115.17	48.6	198.7	385	129.7	288	110.8	117	74.4	47	124.2	45	127.56	45.2318	51.5	12	52.3	7	71.9	92	69.6	288	61.32	10.9284	84.9	344	104	104	79.1	416	89.33
uvrD	0.98	1	1	0.77	1.05	0.92	0.02	-1.5	0.04	0.01	-1.57	0.05	245.8	36	321.7	75	315.3	51	294.27	42.0952	203.9	395	343.6	763	339	358	430.5	272	317.4	115	326.88	81.2058	253.2	59	344	46	298.7	382	326.6	1351	305.62	39.6187	198.2	803	163	163	185.8	977	182.33
vacB	0.42	-1.14	0.72	0.02	-1.45	0.16	3.17e-08	-2.56	3.2e-07	0.00108	-1.77	0.0057	778.3	114	660.5	154	531.6	86	656.8	123.392	627.6	1216	594.5	1320	649.5	686	511.3	323	778.3	282	632.24	97.0873	493.5	115	448.7	60	341.8	437	290.8	1203	393.7	93.5718	199.4	808	245	245	176.1	926	206.83
valS	0.94	-1.01	1	0.73	1.05	0.91	0.09	-1.27	0.17	0.06	-1.34	0.15	607.6	89	570.4	133	537.8	87	571.93	34.9253	562.6	1090	628.2	1395	733.8	775	547.7	346	637.5	231	621.96	73.8694	519.3	121	478.6	64	606.1	775	694	2871	574.5	95.7821	444.9	1803	389	389	394.3	2073	409.4
xasA	0.5	-1.13	0.77	0.21	1.23	0.51	4.32e-05	2	0.000229	0.00853	1.62	0.03	163.9	24	248.7	58	265.8	43	226.13	54.5696	187.9	364	289.1	642	266.1	281	215.3	136	132.5	48	218.18	62.4344	266.1	62	186.9	25	275.3	352	237.9	984	241.55	39.7564	327.7	1328	389	389	400.7	2107	372.47
xerC	0.61	1.64	0.84	0.41	-1.4	0.71	0.05	1.99	0.1	0.00931	2.78	0.04	6.8	1	4.3	1	0	0	3.7	3.43948	11.4	22	4.5	10	9.5	10	0	0	5.5	2	6.18	4.46509	4.3	1	0	0	5.5	7	4.1	17	3.48	2.39774	9.4	38	8	8	15.2	80	10.87
xerD	0.86	-1.04	0.97	0.71	-1.09	0.89	0.36	-1.3	0.49	0.67	-1.19	0.79	41	6	17.2	4	49.5	8	35.9	16.7431	50.1	97	37.8	84	29.4	31	12.7	8	52.4	19	36.48	16.2504	30	7	15	2	34.4	44	30.9	128	27.58	8.59549	31.6	128	25	25	14.1	74	23.57
xseA	0.32	-1.23	0.62	0.38	-1.14	0.69	0.03	1.43	0.06	0.00492	1.64	0.02	122.9	18	98.6	23	111.3	18	110.93	12.1541	92.9	180	89.6	199	96.6	102	96.6	61	121.4	44	99.42	12.629	64.4	15	59.8	8	120.4	154	54.4	225	74.75	30.7065	111.3	451	120	120	121.5	639	117.6
xseB	1	1.04	1	0.17	-1.16	0.45	0.03	-1.99	0.06	0.45	-1.71	0.6	20.5	3	8.6	2	18.5	3	15.87	6.37207	13.4	26	20.3	45	18.9	20	14.2	9	19.3	7	17.22	3.176	0	0	0	0	17.2	22	16.9	70	8.52	9.84458	6.4	26	7	7	8	42	7.13
zwf	0.19	1.28	0.48	0.65	1.07	0.87	0.00199	-1.65	0.0065	0.000991	-1.77	0.00532	177.5	26	210.1	49	241.1	39	209.57	31.8034	247.7	480	336.4	747	341.8	361	267.5	169	278.7	101	294.42	42.3136	334.7	78	194.4	26	257.3	329	323.7	1339	277.53	65.1151	162.9	660	140	140	145.9	767	149.6
This datasheet was exported from CLC Genomics Workbench 9.5.3. Samples were normalized across this entire dataset by quantile scaling. rRNAs, tRNAs, and Features (genes) with less than 10 reads in all samples were eliminated from the dataset prior to normalization and EDGE analysis. Unique Reads are raw values. Samples were merged from multiple RNA-sequencing chips to obtain a minimum of 8X cover…
[truncated: 8 more columns]
