# Supplementary material for: Genomewide Transcriptional Responses of Iron-Starved Chlamydia trachomatis Reveal Prioritization of Metabolic Precursor Synthesis over Protein Translation
Source: mSystems. 2018 Feb 13;3(1):e00184-17. doi: 10.1128/mSystems.00184-17 (PMC5811630; doi:10.1128/mSystems.00184-17)
Supplement: TABLE S4 [file sys001182180st4.xlsx]

## Sheet: Sheet1
Supplemental Table 4. Full set of RNA-sequencing data for mid-cycle mock-treated and BPD-treated samples.
	EDGE test: 12h UN vs 12+3h BPDL			EDGE test: 12+3h BPDL vs 12+3h mock-teated			EDGE test: 12+3h BPDL vs 12+6h BPDL			EDGE test: 12+6h BPDL vs 12+6h mock-treated			12h Untreated samples												12h + 3h BPDL samples												12+3h mock-treated										12 + 6h BPDL samples
Feature ID	P-value	Fold change	FDR p-value	P-value	Fold change	FDR p-value	P-value	Fold change	FDR p-value	P-value	Fold change	FDR p-value	12h_01 NEV	12_01 Unique reads	12h_02 NEV	12_02 Unique reads	12h_03 NEV	12_03 Unique reads	12h_04 NEV	12_04 Unique reads	12h_05 NEV	12_05 Unique reads	12h Normalized means	12h Std Dev	3h BPDL_01 NEV	3h BPDL_01 Unique reads	3h BPDL_01 NEV	3h BPDL_02 Unique reads	3h BPDL_01 NEV	3h BPDL_03 Unique reads	3h BPDL_01 NEV	3h BPDL_04 Unique reads	3h BPDL_05 NEV	3h BPDL_05 Unique reads	3h BPDL Normalized means	3h BPDL Std Dev	3h mock_01 NEV	3h mock_01 Unique reads	3h mock_02 NEV	3h mock_02 Unique reads	3h mock_03 NEV	3h mock_03 Unique reads	3h mock_04 NEV	3h mock_04 Unique reads	3h mock Normalized means	3h mock Std Dev	6h BPDL_01 NEV	6h BPDL_01 Unique reads	6h BPDL_02 NEV
aas	0.02	1.32	0.08	0.05	1.26	0.33	0.15	1.21	0.34	0.85	1.03	1	570	619	633.7	327	659.3	204	676.9	120	744	706	656.78	63.4073	816.2	864	852.8	773	695.5	731	894.7	517	795.5	955	810.94	74.7671	426.4	28	776.9	487	542.8	62	631.4	1281	594.38	147.831	891.7	1312	860.8
accA	0.67	-1.06	0.83	0.09	-1.37	0.41	0.97	-1.01	1	0.09	-1.38	1	298.3	324	253.9	131	320	99	361	64	223.4	212	291.32	54.1755	268.3	284	264.8	240	302.5	318	273.4	158	170.8	205	255.96	49.8818	182.7	12	390.8	245	236.4	27	434.7	882	311.15	120.686	265.1	390	218.3
accB	0.11	1.28	0.27	0.63	1.08	0.92	0.06	-1.34	0.2	0.07	-1.37	1	110.5	120	147.3	76	197.1	61	208.7	37	157	149	164.12	39.6351	195.5	207	195.3	177	172.2	181	183.4	106	201.6	242	189.6	11.7527	121.8	8	185	116	192.6	22	160.7	326	165.02	31.8668	116.2	171	108.3
accC	0.09	1.26	0.23	0.47	1.1	0.84	0.12	-1.27	0.29	0.84	1.04	1	514.7	559	507.8	262	736.9	228	389.2	69	439.5	417	517.62	133.025	584.7	619	589.1	534	638.4	671	628.2	363	622.2	747	612.52	24.1443	426.4	28	628.5	394	437.7	50	582.1	1181	518.68	101.908	458.1	674	371.8
accD	0.77	-1.05	0.89	0.26	-1.23	0.68	0.2	-1.29	0.41	0.67	-1.1	1	508.3	552	465.1	240	808	250	535.9	95	290.9	276	521.64	186.293	459.1	486	428	388	580.3	610	552.1	319	325.7	391	469.04	101.989	563.5	37	537.6	337	350.2	40	703.4	1427	538.67	145.229	392.8	578	309.7
acpP	0.4	-1.27	0.62	0.24	-1.48	0.66	0.42	1.28	0.64	0.77	1.12	1	148.3	161	162.8	84	80.8	25	73.3	13	52.7	50	103.58	48.8146	133.2	141	124.7	113	59.9	63	39.8	23	33.3	40	78.18	47.4676	60.9	4	114.9	72	52.5	6	173.5	352	100.45	56.0015	135.9	200	93.2
acpS	0.48	1.16	0.69	0.19	-1.3	0.61	0.62	-1.11	0.79	0.56	-1.12	1	34.1	37	56.2	29	54.9	17	50.8	9	55.9	53	50.38	9.35398	87.8	93	56.3	51	46.6	49	36.3	21	41.6	50	53.72	20.4276	45.7	3	62.2	39	87.5	10	69	140	66.1	17.2987	53	78	31.9
adk	0.21	-1.22	0.42	0.03	-1.47	0.27	0.12	-1.35	0.28	0.63	-1.11	1	121.5	132	149.2	77	161.6	50	124.1	22	106.4	101	132.56	22.352	87.8	93	105.9	96	133.2	140	88.3	51	89.1	107	100.86	19.608	76.1	5	124.4	78	245.1	28	129.1	262	143.68	71.7342	76.8	113	59.5
ahpC	0.81	-1.05	0.91	0.48	-1.19	0.84	0.1	-1.54	0.27	0.95	1.02	1	889.5	966	872.1	450	1486.7	460	1009.7	179	619.7	588	975.54	319.052	1122.2	1188	1023.8	928	1139.8	1198	678.4	392	454	545	883.64	303.681	593.9	39	821.5	515	446.5	51	1993.8	4045	963.92	703.698	628	924	476.5
alaS	0.00813	1.42	0.04	0.19	1.2	0.61	0.00401	-1.57	0.03	0.57	-1.1	1	620.6	674	740.3	382	791.8	245	524.6	93	486.9	462	632.84	132.269	772.7	818	986.3	894	917.1	964	799.6	462	768	922	848.74	97.8668	472.1	31	709.9	445	647.9	74	801.5	1626	657.85	138.98	538.3	792	508.5
amiA	0.08	-1.26	0.22	0.67	-1.07	0.92	0.67	-1.07	0.82	0.32	1.18	1	717.3	779	748.1	386	588.2	182	738.9	131	859.9	816	730.48	96.8868	501.6	531	353	320	710.7	747	619.6	358	543.9	653	545.76	133.947	487.3	32	612.6	384	472.8	54	614.6	1247	546.83	77.3363	447.2	658	429.5
amn	0.82	1.05	0.91	0.65	1.17	0.92	0.00905	1.81	0.05	0.09	1.56	1	139	151	147.3	76	106.7	33	270.8	48	275.1	261	187.78	79.2294	160.6	170	160	145	136	143	174.8	101	269.1	323	180.1	51.6676	167.5	11	165.9	104	236.4	27	69.5	141	159.82	68.6006	213.4	314	272.4
apbE	0.12	-1.37	0.29	0.06	1.62	0.34	0.54	-1.15	0.74	1	1.01	1	100.4	109	89.2	46	32.3	10	112.8	20	161.2	153	99.18	46.3843	89.7	95	65.1	59	73.3	77	53.6	31	62.5	75	68.84	13.615	60.9	4	38.3	24	17.5	2	46.3	94	40.75	18.1052	44.9	66	52.4
araD	0.34	-1.14	0.56	0.06	-1.32	0.34	0.26	-1.19	0.48	0.65	1.08	1	202.6	220	164.7	85	219.8	68	242.6	43	181.3	172	202.2	30.7617	150.2	159	131.3	119	211.2	222	176.5	102	154.1	185	164.66	30.5763	182.7	12	188.2	118	288.9	33	192.7	391	213.12	50.6819	128.5	189	109.1
argS	0.39	-1.15	0.61	0.58	1.15	0.89	0.52	-1.13	0.72	0.52	1.14	1	439.2	477	438	226	559.1	173	434.3	77	678.7	644	509.86	108.164	338.2	358	359.6	326	515.7	542	443	256	431.5	518	417.6	70.9407	609.2	40	335	210	297.7	34	238.6	484	370.12	164.251	295	434	288.4
aroA	0.04	-1.38	0.13	0.000185	-1.91	0.01	0.49	-1.15	0.7	0.24	1.29	1	75.5	82	114.3	59	135.7	42	107.2	19	91.7	87	104.88	22.8084	57.6	61	80.5	73	98.9	104	53.6	31	56.6	68	69.44	19.6607	167.5	11	134	84	148.8	17	102	207	138.07	27.6819	59.8	88	57.7
aroB	0.84	-1.04	0.92	0.59	-1.03	0.9	0.24	1.25	0.46	0.93	1.03	1	36.8	40	27.1	14	61.4	19	33.8	6	48.5	46	41.52	13.5439	34	36	37.5	34	40	42	36.3	21	39.2	47	37.4	2.38642	45.7	3	43.1	27	61.3	7	28.1	57	44.55	13.5964	40.8	60	45.3
aroC	0.82	-1.04	0.91	0.11	1.44	0.45	0.66	-1.1	0.82	0.88	-1.05	1	80.1	87	77.5	40	67.9	21	90.3	16	97	92	82.56	11.3467	61.4	65	78.3	71	81.8	86	46.7	27	97.5	117	73.14	19.57	60.9	4	65.4	41	26.3	3	43.9	89	49.13	17.8121	53	78	63.9
aroE	0.16	-1.34	0.36	0.49	-1.06	0.84	0.03	1.6	0.11	1	1.01	1	92.1	100	85.3	44	84	26	62	11	179.2	170	100.52	45.4142	87.8	93	54.1	49	73.3	77	58.8	34	88.3	106	72.46	15.8951	152.3	10	62.2	39	105.1	12	48.3	98	91.98	46.9234	93.1	137	85.2
aroG	0.91	-1.04	0.96	0.78	-1.15	0.96	0.31	1.25	0.53	0.96	1.02	1	69.1	75	75.6	39	77.6	24	39.5	7	54.8	52	63.32	16.0321	57.6	61	78.3	71	68.5	72	55.4	32	35.8	43	59.12	15.936	45.7	3	81.4	51	17.5	2	76.4	155	55.25	29.7064	77.5	114	57.7
aroL	0.02	-1.52	0.08	0.00656	2.13	0.11	0.08	-1.39	0.23	0.54	-1.15	1	58.9	64	64	33	48.5	15	50.8	9	63.2	60	57.08	7.1012	34	36	32	29	29.5	31	31.2	18	50.8	61	35.5	8.7046	15.2	1	22.3	14	17.5	2	13.3	27	17.07	3.88362	24.5	36	17.7
artJ	0.23	-1.25	0.43	0.03	-1.59	0.23	0.9	-1.03	0.97	0.87	1.04	1	682.3	741	587.2	303	458.9	142	648.7	115	389.9	370	553.4	125.002	514.8	545	478.8	434	469	493	377.3	218	241.6	290	416.3	110.031	411.2	27	523.2	328	359	41	1099.7	2231	598.28	341.23	439.7	647	363.8
asd	0.04	-1.33	0.13	0.38	-1.15	0.78	0.00373	-1.61	0.02	0.73	1.07	1	917.1	996	846.9	437	824.1	255	1032.2	183	670.2	636	858.1	132.646	652.7	691	559.3	507	808.7	850	612.6	354	404	485	607.46	146.872	685.3	45	741.8	465	394	45	778.8	1580	649.97	174.927	404.4	595	250.2
aspC_1	0.43	1.1	0.64	0.55	1.1	0.88	0.08	-1.27	0.24	0.88	1.03	1	494.5	537	457.4	236	404	125	564.1	100	382.5	363	460.5	72.7579	491.2	520	499.8	453	467.1	491	529.6	306	382.3	459	474	55.9226	487.3	32	419.5	263	402.7	46	365.2	741	418.68	51.0713	367	540	308.8
aspC_2	0.11	-1.3	0.27	0.64	-1.09	0.92	3.65e-06	2.3	5.57e-05	0.29	-1.23	1	97.6	106	85.3	44	74.3	23	169.2	30	124.4	118	110.16	37.9151	115.2	122	94.9	86	59	62	65.8	38	52.5	63	77.48	26.5904	60.9	4	114.9	72	87.5	10	58.7	119	80.5	26.4056	162.4	239	131.3
aspS	0.02	1.38	0.09	0.03	1.4	0.27	0.25	-1.21	0.47	0.32	1.2	1	756.9	822	823.7	425	843.5	261	648.7	115	1021.2	969	818.8	136.35	875.7	927	1008.3	914	1011.3	1063	1095.5	633	1309.4	1572	1060.04	160.056	731	48	705.1	442	735.4	84	724.6	1470	724.02	13.3732	647	952	818.2
atoC	0.2	1.44	0.41	0.78	1.16	0.96	0.03	1.89	0.11	0.42	-1.3	1	21.2	23	21.3	11	12.9	4	16.9	3	27.4	26	19.94	5.4289	30.2	32	29.8	27	19	20	31.2	18	30.8	37	28.2	5.17107	60.9	4	46.3	29	0	0	6.9	14	28.52	29.6952	42.1	62	43.5
atoS	0.18	1.53	0.38	0.64	1.24	0.92	0.00659	2.31	0.04	1	-1	1	16.6	18	31	16	0	0	84.6	15	40	38	34.44	31.8714	40.6	43	44.1	40	25.7	27	36.3	21	73.3	88	44	17.7781	30.5	2	49.5	31	43.8	5	21.2	43	36.25	12.8079	68.6	101	96.7
atpA	0.00478	1.57	0.03	0.11	1.34	0.45	0.64	-1.09	0.8	0.73	-1.07	1	376.6	409	459.3	237	549.4	170	366.6	65	645	612	479.38	118.342	689.6	730	575.9	522	580.3	610	659.4	381	1016.2	1220	704.28	181.229	502.6	33	504.1	316	551.6	63	469.7	953	507	33.7057	564.8	831	524.4
atpB	0.07	1.36	0.19	0.56	1.1	0.88	0.18	-1.29	0.38	0.85	1.04	1	310.3	337	327.5	169	501	155	191.8	34	177	168	301.52	130.468	326.8	346	392.7	356	472.8	497	436.1	252	316.5	380	388.98	67.7857	258.9	17	448.3	281	253.9	29	350	710	327.77	91.6906	283.4	417	272.4
atpD	0.3	1.27	0.52	0.62	-1.15	0.92	0.06	-1.58	0.19	0.57	-1.17	1	105	114	91.1	47	139	43	118.5	21	42.2	40	99.16	36.4169	131.3	139	122.5	111	155.1	163	124.6	72	49.1	59	116.52	39.854	106.6	7	130.8	82	70	8	166.1	337	118.38	40.4592	81.6	120	46.1
atpE	0.75	-1.06	0.88	0.33	1.17	0.74	0.23	-1.27	0.45	0.53	-1.15	1	419.9	456	418.6	216	436.3	135	451.3	80	576.5	547	460.52	66.2009	332.5	352	307.8	279	466.2	490	392.9	227	529.8	636	405.84	92.4222	137.1	9	354.1	222	367.7	42	409.6	831	317.12	122.319	247.4	364	260.9
atpI	0.27	1.18	0.49	0.24	-1.21	0.66	0.62	-1.09	0.79	0.93	-1.02	1	489.9	532	513.6	265	381.4	118	259.5	46	244.5	232	377.78	125.284	427	452	357.4	324	440.5	463	418.8	242	457.3	549	420.2	38.0149	380.7	25	488.1	306	569.1	65	492.4	999	482.58	77.4428	365	537	253.8
atpK	0.79	1.05	0.9	0.64	1.1	0.92	0.62	1.11	0.79	0.72	-1.1	1	193.4	210	230.6	119	349	108	186.1	33	252.9	240	242.4	65.5434	157.8	167	187.5	170	263.5	277	226.7	131	350.7	421	237.24	74.931	152.3	10	216.9	136	236.4	27	214.4	435	205	36.4839	200.5	295	182.8
bioF	0.21	1.16	0.42	0.31	-1.14	0.72	0.62	-1.08	0.79	0.77	1.05	1	345.3	375	325.6	168	213.3	66	225.6	40	241.3	229	270.22	60.7683	319.3	338	299	271	307.3	323	342.7	198	236.6	284	300.98	39.5753	395.9	26	307.9	193	341.4	39	298.7	606	335.97	43.9624	247.4	364	260.9
birA	0.22	-1.43	0.43	0.16	1.49	0.56	0.1	1.68	0.26	0.53	1.25	1	86.6	94	89.2	46	54.9	17	124.1	22	286.6	272	128.28	91.8311	72.7	77	91.6	83	46.6	49	77.9	45	128.3	154	83.42	29.9259	0	0	73.4	46	87.5	10	43.9	89	51.2	38.6664	74.1	109	126
brnQ	0.37	1.14	0.6	0.99	1.02	1	0.11	-1.32	0.28	0.88	1.03	1	478.8	520	500	258	371.7	115	327.2	58	262.4	249	388.02	100.656	515.8	546	510.8	463	423.4	445	356.5	206	294	353	420.1	96.6204	472.1	31	333.4	209	385.2	44	395.8	803	396.62	57.2279	278	409	327.4
cafE	0.81	1.03	0.91	0.76	-1.06	0.95	0.41	-1.15	0.63	0.69	1.07	1	725.6	788	697.7	360	575.3	178	507.7	90	446.8	424	590.62	119.875	559.2	592	805.3	730	608.9	640	463.8	268	448.1	538	577.06	143.949	472.1	31	606.2	380	542.8	62	653.1	1325	568.55	78.5958	588.6	866	440.1
cdsA	0.13	1.37	0.31	0.28	1.4	0.7	1	-1	1	0.55	-1.17	1	146.4	159	164.7	85	226.2	70	203.1	36	151.8	144	178.44	34.6921	162.5	172	239.4	217	205.5	216	230.2	133	287.4	345	225	45.8657	365.5	24	134	84	131.3	15	80.3	163	177.77	127.565	166.5	245	213.9
clpB	0.00839	1.52	0.05	0.42	1.14	0.8	0.32	1.19	0.54	0.56	-1.13	1	1498.2	1627	1610.5	831	1551.3	480	1427.1	253	2098.2	1991	1637.06	266.494	2252	2384	2035.4	1845	1838.1	1932	2289.6	1323	3121.2	3747	2307.26	489.868	944.2	62	2512.4	1575	2162.5	247	2125.9	4313	1936.25	683.927	2295.2	3377	2228.2
clpC	1.17e-10	2.98	2.27e-08	0.22	1.24	0.64	4.32e-07	2.55	7.5e-06	0.84	-1.04	1	512.9	557	548.5	283	513.9	159	270.8	48	515.3	489	472.28	113.618	1504.8	1593	1496	1356	764	803	1441.6	833	1454.4	1746	1332.16	318.737	654.8	43	1660.6	1041	893	102	910.9	1848	1029.82	436.419	3159.7	4649	3186.6
clpP_1	0.39	-1.12	0.61	0.76	-1.05	0.96	0.11	-1.27	0.28	0.06	-1.37	1	727.4	790	769.4	397	762.7	236	795.3	141	505.8	480	712.12	117.855	732.1	775	681.8	618	564.2	593	595.3	344	421.5	506	598.98	119.69	487.3	32	721	452	499	57	633.9	1286	585.3	112.291	509.7	750	417.1
clpP_2	0.26	1.18	0.48	0.66	-1.06	0.92	0.52	1.11	0.72	0.52	1.12	1	712.7	774	587.2	303	572.1	177	688.2	122	843.1	800	680.66	109.533	511	541	634.3	575	798.2	839	919	531	868	1042	746.1	169.735	944.2	62	773.7	485	779.2	89	583.6	1184	770.18	147.41	693.9	1021	747.2
clpX	0.68	1.08	0.84	0.99	-1.02	1	0.71	-1.09	0.84	0.58	-1.15	1	937.4	1018	938	484	698.1	216	840.5	149	526.9	500	788.18	175.949	1086.3	1150	1187.1	1076	603.2	634	683.6	395	472.3	567	806.5	312.758	335	22	1048	657	630.4	72	1025.2	2080	759.65	341.904	845.5	1244	726.8
cmk	0.72	1.08	0.86	0.81	1	0.97	0.67	-1.11	0.82	0.35	-1.26	1	87.5	95	127.9	66	174.5	54	56.4	10	69.6	66	103.18	48.1131	124.7	132	157.8	143	105.6	111	69.2	40	70.8	85	105.62	37.5022	182.7	12	98.9	62	96.3	11	72	146	112.48	48.3587	91.8	135	73.7
copB	1	1.04	1	0.84	1.18	0.98	2.23e-11	5.06	8.22e-10	6.79e-05	-2.81	0.02	23	25	19.4	10	19.4	6	22.6	4	16.9	16	20.26	2.53732	16.1	17	22.1	20	23.8	25	13.8	8	20.8	25	19.32	4.20797	30.5	2	20.7	13	8.8	1	12.8	26	18.2	9.57532	93.8	138	106.5
copB2	0.00164	-1.62	0.01	0.79	1.03	0.97	0.06	-1.39	0.2	0.66	1.1	1	106.8	116	151.2	78	139	43	180.5	32	176	167	150.7	29.9687	85	90	77.2	70	110.4	116	93.5	54	65	78	86.22	17.1085	106.6	7	71.8	45	131.3	15	64.1	130	93.45	31.282	46.9	69	47
copD	0.26	-1.27	0.48	0.65	-1.02	0.92	2.55e-05	2.61	0.000323	0.00317	-2.13	0.31	53.4	58	52.3	27	58.2	18	112.8	20	95.9	91	74.52	27.9669	53.8	57	38.6	35	48.5	51	51.9	30	71.6	86	52.88	11.9932	106.6	7	38.3	24	70	8	42.4	86	64.32	31.5034	97.2	143	163.3
copD2	0.15	-1.25	0.34	0.67	-1.09	0.92	0.58	1.1	0.76	0.99	-1	1	303.9	330	292.6	151	184.2	57	310.2	55	423.6	402	302.9	84.8802	232.4	246	249.3	226	187.4	197	192.1	111	271.6	326	226.56	36.4033	121.8	8	283.9	178	306.4	35	210.5	427	230.65	83.3226	205.9	303	206.8
cpa	5.72e-05	1.75	0.00106	0.28	1.18	0.7	0.58	-1.1	0.76	0.49	1.13	1	1381.2	1500	1618.3	835	1056.8	327	846.1	150	1111.8	1055	1202.84	300.541	2041.3	2161	2302.4	2087	2092.1	2199	1992	1151	1514.4	1818	1988.44	290.188	1583.8	104	1603.2	1005	1462.1	167	1718.7	3487	1591.95	105.071	1737.9	2557	1910.5
crpA	1.32e-10	3.83	2.27e-08	0.03	1.71	0.27	0.02	1.61	0.07	0.37	1.24	1	34.1	37	38.8	20	19.4	6	16.9	3	17.9	17	25.42	10.2439	83.1	88	108.1	98	129.4	136	83.1	48	80	96	96.74	21.4945	91.4	6	39.9	25	35	4	63.1	128	57.35	25.7972	111.5	164	197
CTL0003	0.63	1.14	0.82	0.23	2.11	0.66	0.00214	3.11	0.01	0.26	-1.59	1	21.2	23	34.9	18	12.9	4	0	0	7.4	7	15.28	13.4278	17.9	19	43	39	6.7	7	10.4	6	10.8	13	17.76	14.68	15.2	1	8	5	8.8	1	6.9	14	9.72	3.73218	48.9	72	56.8
CTL0006	0.9	1.03	0.96	0.45	1.24	0.82	0.47	-1.13	0.68	0.98	-1.01	1	93.9	102	79.5	41	103.4	32	101.5	18	93.8	89	94.42	9.40782	104.9	111	98.2	89	77.1	81	88.3	51	84.1	101	90.52	11.0906	152.3	10	73.4	46	43.8	5	61.1	124	82.65	47.9945	74.1	109	74.5
CTL0009	0.13	-1.22	0.3	0.48	1.12	0.84	0.02	-1.45	0.07	0.29	1.2	1	713.6	775	703.5	363	643.2	199	947.6	168	687.1	652	739	119.677	643.3	681	442.4	401	781.1	821	595.3	344	374	449	567.22	162.2	487.3	32	449.8	282	499	57	485.5	985	480.4	21.2598	334.4	492	310.6
CTL0010	0.3	-1.22	0.52	0.37	1.16	0.77	0.2	1.29	0.41	0.96	1.02	1	133.5	145	166.7	86	71.1	22	174.9	31	197.1	187	148.66	49.0046	160.6	170	139	126	95.1	100	105.6	61	75.8	91	115.22	34.1911	45.7	3	138.8	87	61.3	7	91.7	186	84.38	41.0039	140	206	118.9
CTL0012	0.78	1.05	0.89	0.08	1.41	0.4	0.00938	-1.57	0.05	0.88	-1.03	1	224.7	244	188	97	232.7	72	332.8	59	301.4	286	255.92	59.3842	209.7	222	304.5	276	214.1	225	204.2	118	299.9	360	246.48	51.0119	213.2	14	180.3	113	175.1	20	141	286	177.4	29.5539	129.1	190	174.8
CTL0013	0.01	1.78	0.07	0.00031	3.45	0.02	0.06	-1.63	0.18	0.68	1.14	1	24.9	27	21.3	11	22.6	7	28.2	5	34.8	33	26.36	5.39657	29.3	31	66.2	60	35.2	37	24.2	14	63.3	76	43.64	19.6866	15.2	1	17.5	11	8.8	1	9.9	20	12.85	4.17333	21.7	32	25.7
CTL0014	0.02	-1.33	0.07	0.49	-1.09	0.84	0.16	-1.21	0.35	0.03	1.42	1	704.4	765	724.8	374	585	181	817.9	145	766.1	727	719.64	86.8913	529.9	561	406	368	605.1	636	593.6	343	399	479	506.72	99.3884	563.5	37	500.9	314	499	57	540.2	1096	525.9	31.4476	363.6	535	352.3
CTL0015	0.00849	-1.53	0.05	0.49	-1.11	0.84	0.58	1.11	0.76	0.12	1.39	1	128.9	140	174.4	90	145.4	45	236.9	42	271.9	258	191.5	60.9543	149.3	158	76.1	69	118	124	117.7	68	119.1	143	116.04	26.0643	106.6	7	122.8	77	183.9	21	102.5	208	128.95	37.6672	107.4	158	91.4
CTL0016	0.0029	-1.46	0.02	0.9	-1	0.99	0.08	-1.29	0.23	0.47	1.13	1	452.1	491	453.5	234	381.4	118	349.7	62	361.5	343	399.64	49.8355	222	235	243.8	221	306.3	322	282.1	163	239.9	288	258.82	34.4078	243.7	16	213.8	134	297.7	34	253.8	515	252.25	34.7352	158.4	233	182.8
CTL0017	0.02	-1.51	0.08	0.68	-1.16	0.92	0.34	-1.21	0.56	0.39	1.22	1	135.4	147	143.4	74	71.1	22	141	25	122.2	116	122.62	29.9477	99.2	105	53	48	80.9	85	100.4	58	52.5	63	77.2	23.6202	30.5	2	78.2	49	70	8	111.4	226	72.53	33.2463	61.8	91	55
CTL0019	0.1	1.37	0.26	0.47	1.06	0.84	0.49	-1.16	0.7	0.72	-1.08	1	93.9	102	81.4	42	109.9	34	67.7	12	41.1	39	78.8	26.2034	96.4	102	97.1	88	120.8	127	86.5	50	101.6	122	100.48	12.626	15.2	1	114.9	72	61.3	7	108.4	220	74.95	46.4446	89.7	132	78.1
CTL0021	0.05	-2.21	0.15	0.01	-3.16	0.17	0.00223	3.33	0.02	0.4	-1.41	1	5.5	6	5.8	3	6.5	2	22.6	4	16.9	16	11.46	7.83983	6.6	7	5.5	5	1.9	2	3.5	2	4.2	5	4.34	1.81191	0	0	17.5	11	26.3	3	9.9	20	13.42	11.1807	12.2	18	8
CTL0022	0.23	-1.23	0.44	0.09	1.38	0.42	0.51	-1.15	0.71	0.94	-1.03	1	79.2	86	65.9	34	74.3	23	95.9	17	62.2	59	75.5	13.232	48.2	51	50.7	46	92.3	97	62.3	36	30.8	37	56.86	22.7906	15.2	1	52.6	33	26.3	3	37	75	32.77	15.9341	53.7	79	37.3
CTL0023	0.33	-1.18	0.56	0.83	1.15	0.98	0.44	1.14	0.65	0.51	1.15	1	142.7	155	124	64	80.8	25	107.2	19	106.4	101	112.22	22.9896	91.6	97	90.5	82	96.1	101	110.8	64	68.3	82	91.46	15.2716	152.3	10	73.4	46	87.5	10	57.2	116	92.6	41.6809	96.5	142	100.3
CTL0025	0.76	-1.14	0.88	0.38	-1.54	0.78	0.66	1.23	0.82	0.46	1.51	1	28.5	31	32.9	17	22.6	7	39.5	7	4.2	4	25.54	13.4337	18.9	20	8.8	8	53.3	56	22.5	13	0	0	20.7	20.2444	45.7	3	33.5	21	8.8	1	31.5	64	29.88	15.388	26.5	39	27.5
CTL0026	0.37	-1.32	0.6	0.35	-1.43	0.76	0.5	1.29	0.7	0.83	-1.12	1	13.8	15	21.3	11	19.4	6	45.1	8	10.5	10	22.02	13.6047	25.5	27	17.7	16	12.4	13	10.4	6	4.2	5	14.04	8.02328	60.9	4	17.5	11	0	0	17.3	35	23.93	25.979	23.8	35	14.2
CTL0028	0.06	1.46	0.17	0.02	-1.7	0.2	1.61e-05	2.48	0.00022	0.12	-1.43	1	29.5	32	32.9	17	16.2	5	11.3	2	29.5	28	23.88	9.5101	52.9	56	47.4	43	21.9	23	38.1	22	22.5	27	36.56	14.1375	60.9	4	71.8	45	70	8	45.8	93	62.12	11.8831	99.2	146	61.2
CTL0033	0.62	-1.09	0.81	0.03	1.49	0.23	0.0017	1.8	0.01	0.98	1.01	1	1279	1389	1500	774	1176.4	364	2030.7	360	3382.8	3210	1873.78	905.756	1801.4	1907	1638.3	1485	1317.7	1385	1697.8	981	1587.7	1906	1608.58	181.018	670.1	44	1343.2	842	928	106	1148	2329	1022.33	289.663	2259.9	3325	2820.1
CTL0034	0.57	1.17	0.77	0.75	-1.03	0.95	0.37	1.29	0.59	0.59	1.18	1	93	101	52.3	27	164.8	51	157.9	28	75.9	72	108.78	50.1775	63.3	67	64	58	127.5	134	199	115	126.6	152	116.08	56.158	228.4	15	106.9	67	122.6	14	54.7	111	128.15	72.8636	95.2	140	159.7
CTL0035	0.2	1.36	0.41	0.2	1.28	0.62	0.00421	2.09	0.03	0.97	-1.01	1	106.8	116	102.7	53	93.7	29	124.1	22	168.6	160	119.18	29.7516	103.9	110	123.6	112	131.3	138	148.8	86	239.1	287	149.34	52.7018	0	0	194.6	122	113.8	13	103	209	102.85	79.825	255.6	376	256.5
CTL0036	0.02	1.52	0.07	0.62	1.1	0.92	9.7e-05	2.11	0.000977	0.38	-1.21	1	210.9	229	240.3	124	336.1	104	259.5	46	424.7	403	294.3	86.3626	337.2	357	431.4	391	289.2	304	443	256	583.9	701	416.94	113.402	380.7	25	524.8	329	218.9	25	337.6	685	365.5	126.33	674.9	993	647.8
CTL0037	0.39	1.18	0.61	0.74	1.08	0.95	0.04	1.54	0.13	0.84	1.05	1	238.5	259	234.5	121	374.9	116	383.6	68	282.4	268	302.78	72.3578	171	181	198.6	180	376.8	396	495	286	403.2	484	328.92	139.028	304.6	20	363.7	228	253.9	29	257.8	523	295	51.2669	403	593	475.6
CTL0039	0.81	-1.04	0.91	0.84	1.05	0.98	2.39e-05	2.14	0.000311	0.78	1.06	1	270.7	294	281	145	358.7	111	411.8	73	510.1	484	366.46	99.0224	342	362	294.6	267	250.2	263	285.6	165	455.6	547	325.6	79.7106	228.4	15	272.8	171	437.7	50	264.7	537	300.9	93.2211	498.9	734	628.3
CTL0040	0.00885	1.55	0.05	0.1	1.3	0.43	7.08e-05	2.08	0.000765	0.07	-1.47	1	413.4	449	374	193	536.5	166	417.4	74	411	390	430.46	61.791	605.5	641	658.6	597	486.2	511	745.9	431	629.7	756	625.18	94.0922	182.7	12	682.7	428	253.9	29	616.1	1250	433.85	252.058	1103.8	1624	1071.1
CTL0043	5.93e-05	1.78	0.00107	0.01	1.46	0.15	9.43e-07	2.19	1.52e-05	0.94	1.01	1	1156.5	1256	1188	613	1124.7	348	1094.3	194	1003.3	952	1113.36	70.7765	1962	2077	2187.7	1983	1516.5	1594	2152.9	1244	1490.2	1789	1861.86	338.493	700.5	46	1837.7	1152	1129.4	129	1138.1	2309	1201.42	470.804	3819.7	5620	3806.8
CTL0045	0.62	-1.18	0.81	0.9	1.14	0.99	7.99e-08	3.03	1.65e-06	1	1	1	28.5	31	32.9	17	16.2	5	28.2	5	41.1	39	29.38	9.02258	25.5	27	22.1	20	18.1	19	41.5	24	20	24	25.44	9.38818	15.2	1	33.5	21	35	4	11.8	24	23.88	12.0757	56.4	83	69.2
CTL0052	0.63	1.08	0.81	0.14	-1.29	0.51	0.00041	1.97	0.00364	0.51	-1.15	1	131.7	143	110.5	57	67.9	21	73.3	13	79	75	92.48	27.4622	76.5	81	69.5	63	127.5	134	109	63	99.1	119	96.32	23.7321	198	13	119.6	75	122.6	14	88.7	180	132.23	46.45	134.6	198	125.1
CTL0053	0.23	-1.19	0.44	0.03	1.42	0.27	0.18	-1.25	0.38	0.13	1.33	1	497.2	540	596.9	308	549.4	170	874.3	155	1092.8	1037	722.12	253.31	490.3	519	441.3	400	625.1	657	699.2	404	564.8	678	564.14	103.077	350.3	23	408.4	256	402.7	46	353.9	718	378.83	30.9819	371.8	547	376.2
CTL0054	0.29	1.18	0.51	0.32	1.17	0.73	1	-1	1	0.17	1.31	1	198	215	236.4	122	190.7	59	248.2	44	375.2	356	249.7	74.3022	239	253	228.4	207	288.3	303	270	156	351.5	422	275.44	48.7871	167.5	11	268	168	166.3	19	259.3	526	215.27	55.9736	200.5	295	254.7
CTL0055	0.13	1.23	0.31	0.00704	1.51	0.11	0.44	-1.13	0.65	0.34	1.18	1	363.7	395	352.7	182	413.7	128	462.5	82	610.2	579	440.56	104.412	528	559	517.4	469	444.3	467	489.8	283	553.1	664	506.52	41.5342	198	13	323.8	203	385.2	44	344.5	699	312.88	80.719	371.8	547	407.3
CTL0060	0.000247	-1.84	0.00308	0.02	-1.52	0.19	0.00474	-1.75	0.03	0.79	1.06	1	2407.9	2615	2341.2	1208	2052.3	635	2639.8	468	1821	1728	2252.44	319.488	1255.4	1329	1029.3	933	1879	1975	1088.6	629	552.3	663	1160.92	478.941	1644.7	108	1276.2	800	1383.3	158	2229.4	4523	1633.4	426.414	651.1	958	587.4
CTL0061	2.2e-08	-2.21	1.39e-06	0.000226	-1.75	0.01	0.07	-1.34	0.22	0.89	1.03	1	1771.7	1924	1736.5	896	1140.9	353	2036.3	361	1856.9	1762	1708.46	337.796	945.6	1001	591.3	536	854.4	898	752.8	435	484.8	582	725.78	188.249	1157.4	76	946	593	1181.9	135	1449.1	2940	1183.6	206.263	532.9	784	397.5
CTL0063	0.04	-1.63	0.14	0.5	-1.17	0.85	9.37e-09	3.98	2.24e-07	0.46	-1.22	1	31.3	34	40.7	21	38.8	12	39.5	7	100.1	95	50.08	28.2039	34	36	34.2	31	14.3	15	31.2	18	35	42	29.74	8.74974	30.5	2	49.5	31	43.8	5	20.2	41	36	13.2033	104	153	118.9
CTL0064	0.13	1.3	0.31	0.14	1.3	0.5	0.04	1.49	0.14	0.4	-1.21	1	118.8	129	71.7	37	61.4	19	107.2	19	117	111	95.22	26.7903	117.1	124	119.1	108	108.5	114	145.4	84	102.5	123	118.52	16.4463	76.1	5	95.7	60	35	4	106	215	78.2	31.3568	150.2	221	175.7
CTL0065	0.02	1.59	0.09	0.42	-1.25	0.8	0.000769	2.08	0.00608	0.64	1.13	1	80.1	87	85.3	44	64.6	20	73.3	13	72.7	69	75.2	7.87782	163.4	173	121.4	110	78	82	141.9	82	66.6	80	114.26	41.2794	60.9	4	220.1	138	87.5	10	126.7	257	123.8	69.6568	260.3	383	187.2
CTL0069	0.12	1.28	0.29	0.04	-1.39	0.29	0.53	-1.12	0.73	0.24	-1.26	1	419	455	329.5	170	468.6	145	400.5	71	226.6	215	368.84	93.8753	384.5	407	401.6	364	444.3	467	583.2	337	389.8	468	440.68	83.0621	670.1	44	513.7	322	674.1	77	510.6	1036	592.12	92.3703	407.1	599	364.7
CTL0071	5.36e-06	-2.2	0.000148	0.34	-1.19	0.74	6.68e-28	7.4	1.97e-25	0.00673	1.73	0.55	144.6	157	143.4	74	103.4	32	163.6	29	127.5	121	136.5	22.4958	85	90	73.9	67	46.6	49	48.5	28	36.7	44	58.14	20.3446	76.1	5	65.4	41	78.8	9	60.6	123	70.23	8.64036	446.5	657	433
CTL0077	0.000837	1.69	0.00834	0.34	1.16	0.75	0.16	1.28	0.35	0.99	1	1	1689.7	1835	1812.1	935	1405.9	435	1319.9	234	1088.6	1033	1463.24	290.335	2936.8	3109	2412.7	2187	2263.4	2379	2601.1	1503	1491	1790	2341	537.655	1248.8	82	2769.3	1736	1243.2	142	2310.7	4688	1893	770.197	3163.1	4654	2495.3
CTL0080	0.01	-1.72	0.06	0.96	-1.06	1	2.44e-11	4.74	8.63e-10	0.83	-1.06	1	98.5	107	120.2	62	51.7	16	186.1	33	160.2	152	123.34	52.5753	102	108	64	58	28.5	30	81.3	47	55.8	67	66.32	27.5856	30.5	2	87.7	55	52.5	6	69.5	141	60.05	24.386	288.2	424	314.1
CTL0081	0.83	-1.08	0.92	0.98	1	1	1.15e-10	4.47	3.93e-09	0.12	-1.49	1	26.7	29	40.7	21	16.2	5	45.1	8	61.1	58	37.96	17.2788	35	37	39.7	36	21.9	23	51.9	30	23.3	28	34.36	12.391	30.5	2	41.5	26	35	4	25.6	52	33.15	6.7619	140.7	207	145.5
CTL0084	0.92	-1.05	0.97	0.29	1.22	0.72	0.00102	1.73	0.00789	0.67	1.09	1	84.7	92	102.7	53	54.9	17	56.4	10	141.2	134	87.98	35.8866	74.6	79	104.8	95	86.6	91	67.5	39	82.5	99	83.2	14.1338	60.9	4	68.6	43	52.5	6	69	140	62.75	7.78396	129.1	190	119.8
CTL0085	0.54	1.12	0.74	0.64	-1.04	0.92	0.09	1.83	0.24	0.88	-1.06	1	6.4	7	5.8	3	3.2	1	0	0	15.8	15	6.24	5.91168	10.4	11	8.8	8	4.8	5	6.9	4	10	12	8.18	2.32852	0	0	19.1	12	0	0	4.4	9	5.88	9.05736	12.2	18	8.9
CTL0087	0.31	1.42	0.53	0.16	1.67	0.56	0.000697	2.63	0.00572	0.94	-1.02	1	5.5	6	9.7	5	3.2	1	11.3	2	17.9	17	9.52	5.69052	16.1	17	18.8	17	5.7	6	6.9	4	17.5	21	13	6.20484	0	0	12.8	8	8.8	1	5.4	11	6.75	5.42187	20.4	30	29.3
CTL0089	0.27	-1.22	0.49	0.37	1.28	0.78	0.95	1.02	1	0.36	1.28	1	73.7	80	75.6	39	74.3	23	101.5	18	54.8	52	75.98	16.6435	49.1	52	50.7	46	75.2	79	55.4	32	51.6	62	56.4	10.7617	91.4	6	59	37	8.8	1	31.5	64	47.68	35.6512	44.9	66	49.7
CTL0090	0.95	-1.01	0.99	0.24	1.3	0.66	0.7	1.07	0.83	0.27	1.25	1	90.2	98	98.8	51	129.3	40	124.1	22	126.5	120	113.78	17.9554	81.2	86	103.7	94	124.6	131	90	52	119.1	143	103.72	18.4926	60.9	4	95.7	60	105.1	12	58.7	119	80.1	23.7694	72	106	112.7
CTL0092	0.00402	-1.55	0.03	0.91	-1	0.99	0.08	-1.37	0.23	0.45	1.16	1	925.4	1005	930.3	480	707.8	219	1139.4	202	1418.5	1346	1024.28	268.063	612.1	648	527.3	478	722.1	759	583.2	337	629.7	756	614.88	71.4097	761.4	50	465.8	292	665.4	76	501.8	1018	598.6	139.011	300.4	442	349.6
CTL0093	0.13	-1.41	0.3	0.26	1.28	0.68	0.54	1.17	0.74	0.63	1.14	1	32.2	35	42.6	22	35.6	11	79	14	91.7	87	56.22	27.2278	36.8	39	22.1	20	42.8	45	36.3	21	44.1	53	36.42	8.73081	15.2	1	41.5	26	8.8	1	25.1	51	22.65	14.2437	31.3	46	33.7
CTL0095	0.11	-1.24	0.27	0.08	1.32	0.4	0.85	1.03	0.94	0.87	-1.03	1	128	139	129.8	67	93.7	29	174.9	31	183.4	174	141.96	36.9936	117.1	124	116.9	106	100.8	106	96.9	56	102.5	123	106.84	9.49463	76.1	5	89.3	56	52.5	6	77.9	158	73.95	15.4483	89	131	97.6
CTL0096	5.33e-08	2.07	3.15e-06	0.000198	1.72	0.01	0.76	1.04	0.88	0.94	1.01	1	421.7	458	447.7	231	610.8	189	349.7	62	461.6	438	458.3	95.5419	824.7	873	933.3	846	797.3	838	842.8	487	1052.9	1264	890.2	104.279	395.9	26	595	373	472.8	54	488	990	487.93	81.9805	845.5	1244	857.2
CTL0097	0.01	1.51	0.07	0.02	1.47	0.22	0.23	-1.26	0.45	0.39	-1.19	1	189.7	206	201.6	104	345.8	107	197.4	35	180.2	171	222.94	69.1626	321.2	340	449	407	291.1	306	302.9	175	223.2	268	317.48	82.3234	137.1	9	304.7	191	113.8	13	213.4	433	192.25	86.1941	235.2	346	241.4
CTL0102	0.22	1.19	0.43	0.00709	1.6	0.11	0.02	1.45	0.08	0.9	1.02	1	273.5	297	281	145	290.9	90	304.6	54	380.4	361	306.08	43.1467	315.5	334	385	349	312.1	328	245.8	142	442.3	531	340.14	75.4031	258.9	17	212.2	133	157.6	18	205	416	208.42	41.4604	358.2	527	506.7
CTL0103	0.05	-1.45	0.16	0.03	-1.56	0.23	0.1	1.42	0.26	0.78	1.07	1	1480.7	1608	1040.7	537	730.4	226	1015.3	180	1151.8	1093	1083.78	270.922	974.8	1032	905.7	821	684.1	719	597.1	345	381.5	458	708.64	239.655	1203.1	79	799.2	501	1050.6	120	1080.4	2192	1033.32	169.462	1051.4	1547	1045.3
CTL0105	0.71	-1.07	0.86	0.1	1.47	0.43	0.04	1.45	0.15	0.6	1.11	1	158.4	172	164.7	85	119.6	37	270.8	48	298.2	283	202.34	77.5714	163.4	173	186.4	169	134.1	141	197.3	114	196.6	236	175.56	26.924	121.8	8	135.6	85	166.3	19	72	146	123.92	39.2966	216.1	318	244.9
CTL0106	0.91	-1.02	0.96	0.23	1.18	0.66	0.41	1.16	0.63	1	1	1	148.3	161	155	80	158.4	49	163.6	29	195	185	164.06	18.1658	169.1	179	167.7	152	137	144	162.7	94	122.4	147	151.78	20.9422	15.2	1	169.1	106	148.8	17	109.9	223	110.75	68.2716	180.8	266	142
CTL0107	0.43	-1.14	0.65	0.06	1.34	0.34	0.86	-1.03	0.95	0.91	1.04	1	128	139	106.6	55	90.5	28	95.9	17	150.7	143	114.34	24.8844	104.9	111	111.4	101	89.4	94	109	63	75.8	91	98.1	15.1238	45.7	3	97.3	61	43.8	5	62.1	126	62.23	24.7846	89	131	71
CTL0110	0.82	1.08	0.91	0.02	2.29	0.2	0.69	-1.12	0.83	0.55	1.21	1	44.2	48	77.5	40	71.1	22	90.3	16	52.7	50	67.16	18.6692	49.1	52	99.3	90	97	102	51.9	30	32.5	39	65.96	30.3173	60.9	4	46.3	29	17.5	2	10.8	22	33.88	23.7018	42.1	62	66.6
CTL0111	0.09	-1.36	0.24	0.55	1.13	0.88	0.23	1.26	0.45	0.99	1.01	1	134.4	146	135.7	70	97	30	163.6	29	255	242	157.14	59.6069	127.5	135	130.2	118	128.4	135	103.8	60	64.1	77	110.8	28.2617	76.1	5	126	79	78.8	9	80.3	163	90.3	23.8634	116.9	172	104.7
CTL0113	1	-1	1	0.68	-1.12	0.92	0.08	1.28	0.24	0.88	1.03	1	95.8	104	116.3	60	100.2	31	107.2	19	113.8	108	106.66	8.71596	110.5	117	99.3	90	108.5	114	117.7	68	68.3	82	100.86	19.3486	45.7	3	129.2	81	105.1	12	104.5	212	96.12	35.5309	133.2	196	101.2
CTL0122	0.66	1.08	0.83	1	-1.24	1	0.62	-1.19	0.79	0.49	1.42	1	6.4	7	9.7	5	9.7	3	0	0	17.9	17	8.74	6.47325	10.4	11	4.4	4	9.5	10	19	11	10	12	10.66	5.25814	0	0	19.1	12	8.8	1	10.4	21	9.58	7.82491	8.2	12	4.4
CTL0123	0.000395	-2.36	0.00455	0.34	1.38	0.75	0.82	1.06	0.92	0.98	-1	1	123.4	134	100.8	52	67.9	21	203.1	36	340.4	323	167.12	108.944	71.8	76	46.3	42	70.4	74	46.7	27	92.5	111	65.54	19.46	76.1	5	54.2	34	26.3	3	39.4	80	49	21.3612	45.5	67	63.9
CTL0132	0.03	1.58	0.1	0.00303	-1.92	0.07	0.16	-1.41	0.35	0.51	-1.19	1	221	240	201.6	104	226.2	70	90.3	16	92.7	88	166.36	68.9549	218.2	231	310	281	322.5	339	285.6	165	129.1	155	253.08	80.1627	593.9	39	344.6	216	472.8	54	434.2	881	461.38	103.39	161.1	237	215.6
CTL0133	0.89	-1.01	0.96	0.96	1.09	1	0.11	1.65	0.27	0.73	1.15	1	21.2	23	40.7	21	3.2	1	11.3	2	68.5	65	28.98	26.1577	29.3	31	26.5	24	16.2	17	29.4	17	45	54	29.28	10.3193	15.2	1	27.1	17	52.5	6	18.7	38	28.38	16.8407	39.4	58	39.9
CTL0136	0.24	1.15	0.46	0.38	-1.13	0.78	0.03	1.37	0.12	0.32	-1.17	1	88.4	96	81.4	42	67.9	21	50.8	9	93.8	89	76.46	17.3158	84.1	89	88.3	80	90.4	95	86.5	50	88.3	106	87.52	2.35839	91.4	6	116.4	73	113.8	13	75.9	154	99.38	19.258	87.7	129	109.1
CTL0137	0.09	-1.33	0.23	0.98	-1.01	1	0.15	-1.32	0.34	0.87	-1.04	1	1795.6	1950	1843.1	951	1919.8	594	2448.1	434	2272.1	2156	2055.74	288.152	1888.3	1999	1323.9	1200	1639.2	1723	1436.4	830	1002.1	1203	1457.98	333.274	548.2	36	1734	1087	1181.9	135	1988.9	4035	1363.25	639.293	1073.2	1579	796
CTL0138	0.64	-1.08	0.82	0.00448	-1.74	0.09	0.67	-1.09	0.82	0.97	1.02	1	209	227	232.6	120	161.6	50	259.5	46	139.1	132	200.36	49.6657	221	234	195.3	177	167.4	176	200.8	116	80.8	97	173.06	55.0143	182.7	12	296.7	186	262.6	30	345.5	701	271.88	68.4961	157.7	232	140.2
CTL0140	0.08	1.42	0.21	0.27	-1.29	0.68	0.7	-1.1	0.83	0.43	-1.22	1	271.6	295	368.2	190	313.5	97	276.4	49	230.8	219	292.1	51.6566	526.2	557	575.9	522	291.1	306	316.7	183	250.7	301	392.12	148.025	258.9	17	550.3	345	218.9	25	803.9	1631	458	273.847	373.8	550	277.7
CTL0144	0.55	1.08	0.74	0.75	-1.06	0.95	0.9	1.02	0.97	0.79	1.04	1	583.8	634	465.1	240	568.8	176	569.7	101	562.8	534	550.04	48.1036	633.8	671	529.5	480	700.2	736	552.1	319	390.7	469	561.26	116.993	441.6	29	628.5	394	455.3	52	653.1	1325	544.62	111.647	542.4	798	530.6
CTL0148	0.38	1.32	0.6	1	1.08	1	0.13	1.79	0.3	0.94	-1.04	1	12	13	15.5	8	6.5	2	5.6	1	68.5	65	21.62	26.5188	23.6	25	18.8	17	17.1	18	22.5	13	61.6	74	28.72	18.5703	30.5	2	39.9	25	35	4	10.4	21	28.95	12.9487	35.3	52	35.5
CTL0149	2.99e-05	2.4	0.000615	0.5	-1.11	0.85	7.24e-05	2.21	0.000773	0.99	1.01	1	30.4	33	36.8	19	35.6	11	5.6	1	13.7	13	24.42	13.9922	52.9	56	59.6	54	45.7	48	71	41	60.8	73	58	9.44325	121.8	8	78.2	49	35	4	45.8	93	70.2	38.9913	110.1	162	128.7
CTL0152	9.45e-06	1.97	0.000239	0.06	1.35	0.34	3.42e-07	2.35	6.06e-06	0.28	-1.23	1	451.2	490	511.6	264	342.6	106	502	89	456.3	433	452.74	67.1508	918.2	972	1194.8	1083	503.3	529	856.7	495	698	838	834.2	257.701	487.3	32	802.4	503	437.7	50	591.5	1200	579.73	161.695	2010.4	2958	1859.9
CTL0156	0.02	-1.55	0.1	0.33	-1.29	0.74	0.24	-1.31	0.46	0.95	-1.01	1	175.9	191	188	97	119.6	37	344.1	61	187.6	178	203.04	83.7576	188.9	200	113.6	103	138.9	146	110.8	64	55	66	121.44	48.5918	60.9	4	165.9	104	113.8	13	194.7	395	133.82	59.03	104	153	71
CTL0157	0.13	-1.6	0.31	0.18	1.17	0.59	0.69	1.12	0.83	0.91	-1.06	1	34.1	37	19.4	10	19.4	6	16.9	3	66.4	63	31.24	20.7991	31.2	33	21	19	20	21	12.1	7	15	18	19.86	7.31013	0	0	16	10	0	0	23.2	47	9.8	11.6916	25.1	37	15.1
CTL0158	0.18	-1.19	0.39	0.29	-1.2	0.71	0.2	1.21	0.41	0.85	-1.03	1	230.2	250	277.1	143	245.6	76	321.5	57	308.8	293	276.64	39.2653	223.9	237	261.5	237	243.6	256	219.8	127	138.3	166	217.42	47.2654	152.3	10	223.3	140	245.1	28	308.6	626	232.33	64.4632	244	359	213.9
CTL0161	0.18	-3.2	0.38	0.22	-3.5	0.65	1	1.25	1	1	-1.53	1	6.4	7	1.9	1	3.2	1	0	0	1.1	1	2.52	2.46313	0	0	1.1	1	0	0	1.7	1	1.7	2	0.9	0.857321	0	0	8	5	0	0	1.5	3	2.38	3.81608	0.7	1	0
CTL0163	1	1.1	1	0.03	-2.17	0.23	0.83	1.11	0.93	1	-1.11	1	0.9	1	3.9	2	3.2	1	5.6	1	7.4	7	4.2	2.45866	5.7	6	5.5	5	2.9	3	1.7	1	4.2	5	4	1.7088	15.2	1	6.4	4	17.5	2	8.4	17	11.88	5.31499	0.7	1	5.3
CTL0164	0.73	-1.09	0.86	0.66	1.13	0.92	0.13	-1.59	0.3	0.27	1.44	1	400.6	435	323.7	167	543	168	225.6	40	144.4	137	327.46	154.683	277.7	294	303.4	275	499.5	525	249.2	144	110.8	133	288.12	139.625	243.7	16	164.3	103	122.6	14	398.8	809	232.35	121.806	205.9	303	186.3
CTL0174	0.56	-1.12	0.75	0.06	-1.36	0.34	0.01	1.59	0.06	0.95	-1.01	1	118.8	129	153.1	79	54.9	17	107.2	19	104.3	99	107.66	35.2988	96.4	102	92.7	84	90.4	95	96.9	56	82.5	99	91.78	5.84012	137.1	9	118	74	210.1	24	74.9	152	135.03	56.4075	139.3	205	118
CTL0178	0.28	-1.22	0.5	0.63	-1.09	0.92	0.1	-1.39	0.27	0.7	1.09	1	121.5	132	108.5	56	97	30	107.2	19	183.4	174	123.52	34.5867	104.9	111	137.9	125	85.6	90	62.3	36	91.6	110	96.46	27.8252	106.6	7	68.6	43	105.1	12	123.7	251	101	23.1892	47.6	70	60.3
CTL0179	0.31	-1.21	0.53	0.12	-1.39	0.47	0.3	-1.27	0.52	0.83	1.05	1	123.4	134	100.8	52	265	82	203.1	36	230.8	219	184.62	70.1939	139.8	148	113.6	103	179.8	189	160.9	93	117.5	141	142.32	28.2718	319.8	21	173.9	109	78.8	9	202.1	410	193.65	99.2737	115.5	170	89.6
CTL0184	0.21	1.21	0.41	0.54	1.12	0.88	0.68	1.07	0.82	0.69	1.09	1	220.1	239	203.5	105	213.3	66	146.7	26	192.9	183	195.3	29.0431	206.9	219	306.7	278	246.4	259	186.9	108	183.3	220	226.04	51.5886	243.7	16	181.9	114	122.6	14	219.8	446	192	52.8018	193	284	274.2
CTL0185	0.18	1.7	0.38	1	1.02	1	0.00251	2.87	0.02	0.00685	-2.76	0.55	2.8	3	11.6	6	0	0	5.6	1	8.4	8	5.68	4.55544	9.4	10	9.9	9	8.6	9	5.2	3	13.3	16	9.28	2.90121	0	0	11.2	7	26.3	3	5.4	11	10.72	11.3459	16.3	24	29.3
CTL0186	0.85	-1.41	0.92	0.04	3.43	0.29	7.92e-05	4.67	0.000825	0.08	-1.85	1	2.8	3	5.8	3	0	0	0	0	7.4	7	3.2	3.35559	4.7	5	3.3	3	0	0	3.5	2	2.5	3	2.8	1.75214	0	0	0	0	0	0	1	2	0.25	0.5	7.5	11	13.3
CTL0187	0.69	1.07	0.84	0.97	1	1	0.02	1.59	0.07	0.35	1.23	1	293.7	319	238.4	123	239.2	74	293.3	52	484.8	460	309.88	101.537	282.4	299	204.1	185	312.1	328	290.7	168	453.1	544	308.48	90.5808	304.6	20	319	200	306.4	35	269.6	547	299.9	21.1915	369.1	543	395.8
CTL0190	0.46	1.18	0.67	0.95	-1.01	1	0.08	1.56	0.23	0.33	1.33	1	561.7	610	693.8	358	552.7	171	964.6	171	1839	1745	922.36	538.743	765.1	810	845.1	766	836.3	879	995.1	575	1569.3	1884	1002.18	327.9	1126.9	74	776.9	487	1365.8	156	624.5	1267	973.53	335.601	1001.1	1473	1272.5
CTL0191	0.38	1.15	0.6	0.02	-1.48	0.19	0.000746	1.8	0.00596	0.28	1.24	1	989.9	1075	835.3	431	675.5	209	806.6	143	1265.7	1201	914.6	225.866	830.3	879	1018.3	923	983.7	1034	832.4	481	1222	1467	977.34	161.404	1873.1	123	1070.4	671	1287	147	1304.7	2647	1383.8	343.153	1651.6	2430	1578.6
CTL0196	0.02	-1.38	0.07	0.84	-1.03	0.98	0.49	-1.11	0.7	0.55	1.11	1	2017.5	2191	2081.5	1074	1341.3	415	2645.5	469	2339.5	2220	2085.06	483.888	1609.6	1704	1209.1	1096	1656.4	1741	1547.2	894	1050.4	1261	1414.54	268.769	1324.9	87	1422.9	892	1076.9	123	1640.4	3328	1366.28	233.667	1210.5	1781	1039.1
CTL0202	0.46	1.19	0.67	0.67	1.23	0.92	0.26	-1.27	0.48	0.48	1.24	1	32.2	35	15.5	8	35.6	11	28.2	5	23.2	22	26.94	7.89164	25.5	27	25.4	23	39	41	43.3	25	19.2	23	30.48	10.1832	30.5	2	23.9	15	35	4	20.2	41	27.4	6.61967	23.1	34	16.9
CTL0209	0.26	-1.28	0.48	0.97	-1	1	0.01	1.8	0.06	0.2	-1.41	1	52.5	57	64	33	84	26	84.6	15	54.8	52	67.98	15.5084	66.1	70	49.6	45	58	61	48.5	28	22.5	27	48.94	16.4031	15.2	1	46.3	29	61.3	7	49.3	100	43.02	19.6495	106	156	71.9
CTL0210	0.42	-1.16	0.63	0.21	1.42	0.63	0.34	1.17	0.56	0.45	-1.17	1	71.8	78	77.5	40	54.9	17	62	11	108.5	103	74.94	20.6865	66.1	70	67.3	61	78	82	51.9	30	52.5	63	63.16	11.0276	76.1	5	44.7	28	43.8	5	37.5	76	50.52	17.3483	63.2	93	71.9
CTL0211	0.85	-1.03	0.93	0.86	1.08	0.99	0.25	-1.19	0.47	0.31	-1.19	1	71.8	78	67.8	35	67.9	21	84.6	15	70.6	67	72.54	6.95974	52	55	73.9	67	78	82	69.2	40	55	66	65.62	11.5426	60.9	4	60.6	38	78.8	9	52.2	106	63.12	11.201	51.7	76	52.4
CTL0216	1	-1.02	1	0.14	-1.5	0.5	0.65	1.11	0.81	0.38	1.19	1	27.6	30	29.1	15	29.1	9	16.9	3	35.8	34	27.7	6.82239	21.7	23	25.4	23	34.3	36	20.8	12	30.8	37	26.6	5.83138	15.2	1	41.5	26	17.5	2	45.3	92	29.88	15.7223	24.5	36	24.8
CTL0217	1	-1.04	1	0.82	1.22	0.97	0.91	1.08	0.98	0.58	-1.24	1	1.8	2	11.6	6	9.7	3	0	0	13.7	13	7.36	6.09779	4.7	5	12.1	11	3.8	4	3.5	2	10.8	13	6.98	4.13001	15.2	1	8	5	0	0	4.4	9	6.9	6.42806	6.8	10	4.4
CTL0218	0.72	1.08	0.86	0.79	1.21	0.97	0.5	-1.17	0.7	0.69	-1.12	1	46	50	40.7	21	54.9	17	45.1	8	58	55	48.94	7.22655	44.4	47	49.6	45	57.1	60	36.3	21	60	72	49.48	9.59516	121.8	8	47.9	30	17.5	2	26.6	54	53.45	47.314	31.3	46	41.7
CTL0219	0.05	-1.7	0.16	0.29	-1.26	0.71	0.04	1.73	0.13	0.22	-1.43	1	25.8	28	9.7	5	12.9	4	33.8	6	51.6	49	26.76	16.9606	21.7	23	8.8	8	18.1	19	8.7	5	17.5	21	14.96	5.8922	30.5	2	19.1	12	26.3	3	15.3	31	22.8	6.86731	19.7	29	25.7
CTL0220	0.47	-1.24	0.68	0.6	-1.02	0.91	0.04	1.64	0.15	0.49	-1.21	1	43.3	47	31	16	16.2	5	16.9	3	56.9	54	32.86	17.4832	25.5	27	22.1	20	39	41	19	11	30	36	27.12	7.79724	45.7	3	14.4	9	52.5	6	26.1	53	34.67	17.5489	28.5	42	39.9
CTL0221	0.07	-1.45	0.19	0.16	-1.44	0.56	0.1	1.4	0.27	0.34	-1.25	1	51.6	56	52.3	27	42	13	73.3	13	98	93	63.44	22.4476	39.7	42	46.3	42	47.6	50	50.2	29	26.7	32	42.1	9.43954	15.2	1	67	42	61.3	7	58.7	119	50.55	23.8202	34	50	60.3
CTL0222	0.82	-1.07	0.91	0.00658	-2.27	0.11	0.66	-1.17	0.82	0.97	1.02	1	179.6	195	155	80	546.2	169	253.8	45	423.6	402	311.64	167.98	171	181	169.9	154	388.2	408	242.3	140	395.7	475	273.42	112.14	989.9	65	220.1	138	919.3	105	260.7	529	597.5	413.682	142	209	260
CTL0223	0.22	-1.23	0.42	0.89	-1.01	0.99	0.56	1.11	0.75	0.59	-1.12	1	428.2	465	372.1	192	510.6	158	620.5	110	1050.7	997	596.42	270.616	494	523	395	358	428.1	450	453.4	262	504	605	454.9	45.4096	578.7	38	427.5	268	376.5	43	405.7	823	447.1	90.1869	405.1	596	369.1
CTL0225	0.25	-1.22	0.47	0.57	1.19	0.89	0.04	-1.49	0.15	0.9	1.03	1	182.3	198	189.9	98	232.7	72	231.3	41	296.1	281	226.46	45.2737	135.1	143	135.7	123	211.2	222	186.9	108	198.2	238	173.42	35.7572	243.7	16	134	84	140.1	16	104.5	212	155.57	60.7718	65.9	97	99.4
CTL0226	0.21	-1.3	0.42	0.64	-1.07	0.92	0.17	-1.41	0.36	0.79	1.08	1	382.1	415	366.3	189	462.2	143	366.6	65	477.4	453	410.92	54.3945	198.4	210	237.2	215	446.2	469	287.3	166	312.4	375	296.3	94.7199	563.5	37	197.8	124	411.5	47	122.7	249	323.88	201.217	140.7	207	187.2
CTL0227	0.09	-1.26	0.24	0.53	-1.09	0.87	0.04	-1.39	0.15	0.54	1.13	1	320.4	348	261.6	135	310.3	96	349.7	62	256.1	243	299.62	39.9793	247.5	262	204.1	185	289.2	304	205.9	119	164.9	198	222.32	47.4489	167.5	11	226.5	142	341.4	39	201.1	408	234.12	75.4886	158.4	233	146.4
CTL0231	0.09	1.25	0.24	0.03	1.4	0.24	0.17	-1.21	0.37	0.37	1.16	1	219.2	238	250	129	271.5	84	327.2	58	279.3	265	269.44	39.811	252.2	267	335.4	304	372	391	304.6	176	287.4	345	310.32	45.7422	167.5	11	229.7	144	262.6	30	192.7	391	213.12	41.7186	206.6	304	221.8
CTL0231A	0.05	-6.24	0.15	1	-2.52	1	0.32	3.28	0.53	0.48	-1.81	1	0	0	3.9	2	3.2	1	5.6	1	2.1	2	2.96	2.08638	0	0	1.1	1	0	0	0	0	0	0	0.22	0.491935	0	0	0	0	0	0	1	2	0.25	0.5	0	0	1.8
CTL0231B	1	-1.04	1	0.24	1.78	0.66	0.11	2.25	0.27	0.85	1.18	1	1.8	2	1.9	1	3.2	1	0	0	3.2	3	2.02	1.31605	6.6	7	3.3	3	0	0	0	0	0	0	1.98	2.95161	0	0	1.6	1	0	0	1	2	0.65	0.789515	6.1	9	3.5
CTL0232	0.61	-1.09	0.8	0.56	1.14	0.88	0.7	1.08	0.83	0.37	-1.21	1	216.4	235	188	97	274.7	85	304.6	54	401.5	381	277.04	83.4576	204	216	209.6	190	214.1	225	228.4	132	319	383	235.02	47.8083	167.5	11	202.6	127	262.6	30	174	353	201.68	43.3841	185.5	273	187.2
CTL0238	0.51	-1.1	0.72	0.4	-1.12	0.79	0.05	-1.38	0.18	0.99	1.01	1	488	530	527.1	272	610.8	189	643	114	581.7	552	570.12	62.6396	530.9	562	488.7	443	557.5	586	406.7	235	447.3	537	486.22	61.0768	670.1	44	469	294	472.8	54	504.7	1024	529.15	95.3206	396.2	583	272.4
CTL0244	0.18	-1.23	0.38	0.74	-1.06	0.95	0.05	-1.41	0.18	0.67	-1.08	1	141.8	154	160.9	83	139	43	203.1	36	158.1	150	160.58	25.6544	125.6	133	101.5	92	159.8	168	128.1	74	91.6	110	121.32	26.5571	60.9	4	110.1	69	201.4	23	117.3	238	122.42	58.3111	89	131	56.8
CTL0246	0.29	-1.19	0.51	0.9	1.08	0.99	0.95	-1.02	1	0.95	1.03	1	122.5	133	174.4	90	84	26	146.7	26	218.1	207	149.14	50.8734	123.7	131	118	107	146.5	154	102.1	59	106.6	128	119.38	17.4498	152.3	10	110.1	69	105.1	12	93.2	189	115.17	25.7451	105.3	155	93.2
CTL0247	0.52	1.16	0.73	0.88	-1.01	0.99	0.24	1.37	0.46	0.93	-1.03	1	154.7	168	213.2	110	77.6	24	112.8	20	301.4	286	171.94	88.2568	172.9	183	193.1	175	108.5	114	119.4	69	333.2	400	185.42	89.9027	274.1	18	221.7	139	201.4	23	73.9	150	192.78	84.9629	176.7	260	229.8
CTL0252	0.01	-1.66	0.06	0.06	-1.48	0.34	0.00152	1.98	0.01	0.74	1.08	1	45.1	49	64	33	51.7	16	67.7	12	47.4	45	55.18	10.1093	29.3	31	12.1	11	45.7	48	36.3	21	28.3	34	30.34	12.3429	76.1	5	46.3	29	52.5	6	32.5	66	51.85	18.1999	44.9	66	43.5
CTL0255	0.00152	1.91	0.01	0.00437	1.93	0.09	3.99e-33	15.12	1.77e-30	0.38	-1.24	1	86.6	94	75.6	39	58.2	18	67.7	12	108.5	103	79.32	19.361	170	180	174.3	158	78	82	131.5	76	169.9	204	144.74	41.1534	15.2	1	118	74	96.3	11	44.4	90	68.47	47.063	1606	2363	2113.7
CTL0256	0.03	1.52	0.1	0.04	-1.46	0.28	1.59e-07	2.9	2.99e-06	0.97	-1.01	1	132.6	144	93	48	145.4	45	95.9	17	103.3	98	114.04	23.532	133.2	141	203	184	141.8	149	154	89	184.9	222	163.38	29.5693	411.2	27	164.3	103	332.7	38	111.9	227	255.03	140.404	394.2	580	386
CTL0260	0.41	-1.17	0.63	0.71	1.14	0.94	0.08	1.4	0.23	0.89	1.04	1	96.7	105	104.7	54	122.8	38	56.4	10	151.8	144	106.48	35.0965	66.1	70	77.2	70	87.5	92	76.1	44	125.8	151	86.54	23.2179	76.1	5	90.9	57	96.3	11	53.2	108	79.12	19.2777	87.7	129	127.8
CTL0261	0.26	-1.45	0.48	0.3	-1.15	0.72	0.98	-1.02	1	0.11	-1.59	1	18.4	20	17.4	9	9.7	3	11.3	2	25.3	24	16.42	6.22712	7.6	8	18.8	17	14.3	15	8.7	5	9.2	11	11.72	4.72303	45.7	3	17.5	11	17.5	2	6.9	14	21.9	16.6349	7.5	11	10.6
CTL0262	0.74	-1.05	0.87	0.18	-1.22	0.59	0.07	-1.31	0.2	0.94	-1.02	1	249.5	271	275.2	142	235.9	73	253.8	45	272.9	259	257.46	16.5431	265.4	281	269.2	244	255.9	269	230.2	133	146.6	176	233.46	50.8831	243.7	16	274.4	172	227.6	26	302.6	614	262.07	33.2683	184.9	272	140.2
CTL0264	0.68	-1.1	0.83	0.8	-1.09	0.97	0.49	1.16	0.7	0.3	-1.28	1	81	88	44.6	23	29.1	9	84.6	15	103.3	98	68.52	30.6189	54.8	58	51.9	47	75.2	79	39.8	23	72.5	87	58.84	14.8429	30.5	2	71.8	45	61.3	7	64.1	130	56.92	18.1674	67.3	99	49.7
CTL0266	0.52	-1.11	0.73	0.47	-1.14	0.84	0.19	-1.29	0.39	0.94	-1.01	1	345.3	375	350.8	181	248.9	77	259.5	46	165.5	157	274	76.8024	287.2	304	263.7	239	251.2	264	244	141	124.1	149	234.04	63.6124	274.1	18	240.9	151	218.9	25	269.6	547	250.88	25.8968	193	284	149.1
CTL0267	0.92	-1.02	0.97	0.91	-1.03	0.99	0.08	-1.4	0.23	0.84	-1.04	1	357.3	388	315.9	163	284.4	88	265.1	47	246.6	234	293.86	43.7622	326.8	346	281.3	255	275.9	290	320.2	185	165.8	199	274	64.588	91.4	6	373.3	234	166.3	19	339.1	688	242.53	135.496	207.3	305	149.1
CTL0270	0.84	1.03	0.92	0.74	1.12	0.95	0.16	1.35	0.35	0.51	1.19	1	74.6	81	116.3	60	71.1	22	79	14	123.3	117	92.86	24.8749	95.4	101	80.5	73	102.8	108	119.4	69	63.3	76	92.28	21.4156	152.3	10	114.9	72	26.3	3	51.3	104	86.2	57.7319	106	156	101.2
CTL0271	0.00619	1.57	0.04	0.29	1.2	0.72	0.01	1.57	0.06	0.25	-1.27	1	372.9	405	350.8	181	374.9	116	248.2	44	252.9	240	319.94	64.0677	376.9	399	643.2	583	392.9	413	337.5	195	597.2	717	469.54	139.951	289.3	19	432.3	271	315.2	36	433.3	879	367.52	76.1122	751	1105	773.8
CTL0272	0.07	1.29	0.19	0.57	1.07	0.89	0.02	1.46	0.08	0.58	-1.11	1	691.5	751	798.5	412	798.3	247	592.3	105	661.8	628	708.48	89.6331	893.6	946	850.6	771	833.4	876	872.2	504	856.3	1028	861.22	22.8033	517.8	34	966.7	606	499	57	988.3	2005	742.95	271.087	1172.4	1725	1176.7
CTL0273	0.16	-1.24	0.36	0.04	-1.43	0.3	1	1	1	0.98	1	1	95.8	104	108.5	56	109.9	34	118.5	21	107.5	102	108.04	8.1116	104.9	111	70.6	64	93.2	98	90	52	50	60	81.74	21.6071	121.8	8	130.8	82	70	8	109.4	222	108	26.8095	76.8	113	78.1
CTL0276	0.27	1.36	0.49	0.93	1.36	1	0.98	-1.03	1	0.27	-1.52	1	12.9	14	31	16	3.2	1	5.6	1	33.7	32	17.28	14.2452	29.3	31	35.3	32	11.4	12	17.3	10	28.3	34	24.32	9.7135	30.5	2	11.2	7	61.3	7	5.9	12	27.23	25.0559	20.4	30	16
CTL0279	0.03	-1.33	0.11	0.78	-1.08	0.96	0.28	-1.18	0.5	0.8	-1.04	1	294.7	320	288.8	149	300.6	93	411.8	73	479.5	455	355.08	86.1747	273	289	226.2	205	246.4	259	295.9	171	208.2	250	249.94	35.2223	167.5	11	285.5	179	201.4	23	299.2	607	238.4	64.0595	203.2	299	165.9
CTL0286	0.66	1.07	0.83	0.45	-1.18	0.82	0.7	1.08	0.83	0.64	-1.12	1	163	177	149.2	77	139	43	62	11	146.5	139	131.94	40.0502	137	145	86.1	78	116.1	122	105.6	61	228.2	274	134.6	55.4577	106.6	7	181.9	114	175.1	20	141.5	287	151.28	34.6262	114.2	168	131.3
CTL0289	0.97	-1.01	1	0.67	-1.01	0.92	0.92	-1.03	0.99	0.48	-1.18	1	90.2	98	141.5	73	113.1	35	101.5	18	147.5	140	118.76	24.9435	105.8	112	126.9	115	132.2	139	50.2	29	133.3	160	109.68	35.0518	228.4	15	92.5	58	105.1	12	78.9	160	126.22	68.9517	88.4	130	84.3
CTL0290	0.46	-1.16	0.67	0.53	-1.15	0.87	0.78	1.06	0.89	0.18	-1.34	1	94.8	103	95	49	71.1	22	73.3	13	123.3	117	91.5	21.1056	94.5	100	82.7	75	67.5	71	64	37	72.5	87	76.24	12.4031	152.3	10	81.4	51	17.5	2	94.6	192	86.45	55.324	75.4	111	71
CTL0291	0.0017	-2.38	0.01	0.84	-1.11	0.98	0.29	1.37	0.52	1	-1.02	1	44.2	48	71.7	37	16.2	5	90.3	16	80.1	76	60.5	30.1074	32.1	34	24.3	22	14.3	15	17.3	10	27.5	33	23.1	7.2952	0	0	20.7	13	70	8	18.7	38	27.35	29.9226	27.2	40	24.8
CTL0292	0.7	-1.44	0.85	0.52	1.3	0.87	0.45	1.57	0.66	0.66	1.34	1	2.8	3	1.9	1	0	0	5.6	1	7.4	7	3.54	2.95432	7.6	8	0	0	1	1	1.7	1	1.7	2	2.4	2.98915	0	0	3.2	2	0	0	1.5	3	1.18	1.52398	2	3	5.3
CTL0293	0.49	-1.21	0.71	1	-1.15	1	0.65	-1.18	0.81	0.22	-1.56	1	19.3	21	32.9	17	22.6	7	22.6	4	14.8	14	22.44	6.66506	34	36	25.4	23	9.5	10	5.2	3	10	12	16.82	12.2871	0	0	14.4	9	17.5	2	25.6	52	14.38	10.6834	17	25	8
CTL0295	0.63	2.22	0.82	0.35	7.77	0.76	1	-1.86	1	1	-1.1	1	0	0	0	0	0	0	0	0	1.1	1	0.22	0.491935	1.9	2	1.1	1	1	1	0	0	0	0	0.8	0.809321	0	0	0	0	0	0	0	0	0	0	0	0	0.9
CTL0297	0.00874	1.5	0.05	0.38	1.2	0.78	0.12	1.31	0.29	0.39	-1.19	1	314.9	342	350.8	181	423.4	131	231.3	41	307.7	292	325.62	69.87	364.6	386	473.3	429	466.2	490	429.2	248	563.1	676	459.28	72.2706	517.8	34	307.9	193	376.5	43	326.3	662	382.12	94.9827	458.8	675	559
CTL0298	0.00138	1.59	0.01	0.23	1.26	0.66	0.42	1.14	0.64	0.96	-1.01	1	149.2	162	98.8	51	142.2	44	146.7	26	183.4	174	144.06	30.137	235.2	249	254.8	231	144.6	152	244	141	207.4	249	217.2	44.2233	182.7	12	180.3	113	192.6	22	135.1	274	172.68	25.6094	248.1	365	226.3
CTL0299	0.72	1.07	0.86	0.36	-1.22	0.77	0.36	1.23	0.58	0.84	1.05	1	1488	1616	1350.8	697	817.7	253	1054.8	187	797.8	757	1101.82	310.841	1565.2	1657	1551.1	1406	1016.1	1068	815.1	471	651.4	782	1119.78	420.534	1005.1	66	1357.5	851	866.7	99	1848.9	3751	1269.55	438.027	1706.6	2511	1147.4
CTL0301	1.11e-08	2.32	8.91e-07	0.000132	1.81	0.00899	0.83	-1.04	0.93	0.27	-1.22	1	530.4	576	503.9	260	749.8	232	558.4	99	555.4	527	579.58	97.6656	1170.4	1239	1372.4	1244	1085.5	1141	1187.2	686	1455.2	1747	1254.14	153.577	456.9	30	829.5	520	472.8	54	824.1	1672	645.83	209.084	1181.3	1738	1189.1
CTL0303	0.06	1.55	0.17	0.43	-1.25	0.81	0.06	-1.53	0.2	0.24	-1.33	1	22.1	24	31	16	38.8	12	16.9	3	16.9	16	25.14	9.5652	46.3	49	39.7	36	40.9	43	31.2	18	20.8	25	35.78	9.97031	15.2	1	43.1	27	43.8	5	46.8	95	37.22	14.7708	28.5	42	16.9
CTL0304	0.08	-1.36	0.22	0.28	-1.18	0.7	0.00631	-1.77	0.04	0.78	1.08	1	117.9	128	108.5	56	97	30	95.9	17	108.5	103	105.56	9.16722	76.5	81	71.7	65	108.5	114	67.5	39	46.6	56	74.16	22.3309	137.1	9	55.8	35	105.1	12	81.8	166	94.95	34.5702	38.7	57	46.1
CTL0305	0.16	-1.42	0.35	0.26	1.4	0.68	2.2e-26	18.76	4.34e-24	0.12	1.59	1	112.3	122	108.5	56	32.3	10	174.9	31	215	204	128.6	69.9143	97.3	103	104.8	95	29.5	31	83.1	48	105	126	83.94	31.7079	30.5	2	87.7	55	78.8	9	33.5	68	57.62	29.8366	1361.4	2003	1644.3
CTL0306	0.14	-1.65	0.33	0.84	-1	0.98	3.98e-09	9.04	1.04e-07	0.6	1.25	1	27.6	30	23.3	12	16.2	5	107.2	19	120.1	114	58.88	50.3703	33.1	35	32	29	12.4	13	29.4	17	52.5	63	31.88	14.2505	45.7	3	49.5	31	43.8	5	5.4	11	36.1	20.6034	186.9	275	291.1
CTL0307	0.95	-1.04	0.99	0.64	-1.05	0.92	2.45e-26	6.1	4.34e-24	0.16	1.31	1	52.5	57	54.3	28	38.8	12	50.8	9	93.8	89	58.04	20.8929	52.9	56	58.5	53	50.4	53	50.2	29	61.6	74	54.72	5.09971	60.9	4	70.2	44	70	8	41.4	84	60.62	13.5308	252.2	371	290.2
CTL0309	0.39	-1.2	0.61	0.59	-1.08	0.9	0.25	1.3	0.47	0.21	1.38	1	187.8	204	133.7	69	174.5	54	191.8	34	207.6	197	179.08	27.9801	70.8	75	86.1	78	182.7	192	183.4	106	174.9	210	139.58	56.1646	213.2	14	102.1	64	201.4	23	113.9	231	157.65	57.7342	133.9	197	187.2
CTL0312	0.06	1.49	0.18	0.54	1.17	0.88	0.00619	1.88	0.04	0.27	-1.33	1	35	38	58.1	30	25.9	8	22.6	4	60.1	57	40.34	17.7314	43.5	46	56.3	51	53.3	56	58.8	34	82.5	99	58.88	14.4244	15.2	1	89.3	56	61.3	7	22.7	46	47.12	34.6191	80.2	118	93.2
CTL0314	0.00106	-1.83	0.00982	0.8	1	0.97	0.00259	-1.94	0.02	0.5	-1.16	1	176.8	192	182.2	94	135.7	42	355.4	63	304.6	289	230.94	93.9328	162.5	172	102.6	93	118	124	102.1	59	96.6	116	116.36	26.9941	137.1	9	102.1	64	175.1	20	75.9	154	122.55	43.0799	47.6	70	39
CTL0321	0.00881	1.69	0.05	0.42	1.19	0.8	0.07	-1.53	0.22	0.49	-1.19	1	1836.1	1994	1845	952	2834.4	877	1195.8	212	1130.8	1073	1768.42	685.786	2106.5	2230	2984.2	2705	2916	3065	2282.7	1319	3681.8	4420	2794.24	627.163	3137.1	206	1689.3	1059	1969.9	225	2111.6	4284	2226.97	631.617	1754.9	2582	1871.5
CTL0322	0.54	-1.12	0.74	0.02	-1.6	0.2	0.36	-1.23	0.58	0.37	-1.24	1	133.5	145	143.4	74	213.3	66	242.6	43	127.5	121	172.06	52.3701	123.7	131	140.1	127	205.5	216	140.2	81	98.3	118	141.56	39.6318	243.7	16	229.7	144	350.2	40	92.7	188	229.07	105.647	124.4	183	80.8
CTL0323	0.14	1.21	0.32	0.12	1.23	0.48	0.23	-1.19	0.45	0.92	1.01	1	972.4	1056	912.8	471	966.4	299	1128.1	200	903.1	857	976.56	90.2034	875.7	927	1029.3	933	1181.6	1242	1280.7	740	1123.7	1349	1098.2	154.245	685.3	45	914	573	779.2	89	977.4	1983	838.98	131.63	851.6	1253	792.4
CTL0324	0.03	1.35	0.11	0.2	1.18	0.62	0.11	-1.3	0.27	0.33	-1.19	1	384	417	418.6	216	462.2	143	389.2	69	348.8	331	400.56	42.4479	559.2	592	511.9	464	532.8	560	536.5	310	412.3	495	510.54	57.4242	213.2	14	453	284	297.7	34	569.3	1155	383.3	158.866	416	612	323.9
CTL0325	0.00186	1.49	0.01	0.98	-1.01	1	0.24	-1.19	0.46	0.7	-1.07	1	450.3	489	376	194	601.1	186	440	78	394.1	374	452.3	88.7492	637.6	675	548.3	497	716.4	753	716.5	414	549.8	660	633.72	83.7298	502.6	33	705.1	442	464	53	693	1406	591.17	125.653	502.3	739	444.6
CTL0326	0.46	1.13	0.67	0.00661	-1.62	0.11	0.75	-1.06	0.87	0.91	1.03	1	246.8	268	248.1	128	174.5	54	214.3	38	204.4	194	217.62	30.9258	179.5	190	229.5	208	222.6	234	266.5	154	254.9	306	230.6	33.748	487.3	32	287.1	180	516.5	59	216.9	440	376.95	147.581	156.3	230	152.6
CTL0328	0.03	1.32	0.1	0.88	1.02	0.99	0.02	-1.41	0.08	0.56	-1.1	1	1102.2	1197	984.5	508	1312.2	406	1049.2	186	867.3	823	1063.08	164.536	1223.3	1295	1302.9	1181	1523.2	1601	1465.8	847	1097.9	1318	1322.62	174.274	1355.4	89	1169.3	733	1024.3	117	1345.6	2730	1223.65	158.034	884.2	1301	840.3
CTL0329	0.88	-1.03	0.95	0.67	1.12	0.92	0.000245	2.08	0.00229	0.04	-1.6	1	72.7	79	85.3	44	45.2	14	95.9	17	82.2	78	76.26	19.2362	104.9	111	68.4	62	62.8	66	55.4	32	54.1	65	69.12	20.8237	30.5	2	68.6	43	87.5	10	48.8	99	58.85	24.6347	148.8	219	121.6
CTL0335	0.51	-1.3	0.72	0.01	-2.43	0.17	0.48	1.33	0.69	0.75	-1.13	1	15.7	17	9.7	5	22.6	7	16.9	3	54.8	52	23.94	17.8492	16.1	17	15.4	14	20.9	22	17.3	10	20	24	17.94	2.41102	91.4	6	36.7	23	78.8	9	5.9	12	53.2	39.2604	17	25	13.3
CTL0337	0.93	-1.08	0.97	0.42	-1.33	0.8	1.01e-07	9.52	2.04e-06	0.78	-1.14	1	10.1	11	31	16	19.4	6	0	0	17.9	17	15.68	11.5159	35	37	18.8	17	7.6	8	3.5	2	7.5	9	14.48	12.8096	45.7	3	20.7	13	8.8	1	12.8	26	22	16.5556	175.4	258	120.7
CTL0338	1	1.03	1	0.84	1.08	0.98	8.87e-05	3.16	0.000904	0.02	-2.2	1	17.5	19	17.4	9	32.3	10	11.3	2	14.8	14	18.66	8.032	18.9	20	14.3	13	15.2	16	15.6	9	24.2	29	17.64	4.05869	15.2	1	11.2	7	8.8	1	21.2	43	14.1	5.41972	51	75	60.3
CTL0338A	1	1.04	1	0.51	-1.49	0.87	0.01	2.65	0.06	0.29	-1.52	1	6.4	7	5.8	3	6.5	2	5.6	1	3.2	3	5.5	1.34164	11.3	12	5.5	5	2.9	3	5.2	3	1.7	2	5.32	3.70027	0	0	9.6	6	17.5	2	5.4	11	8.12	7.38258	15	22	14.2
CTL0339	0.71	1.13	0.85	0.00229	2.2	0.06	2.72e-24	13.55	3.45e-22	0.07	1.63	1	23	25	13.6	7	19.4	6	28.2	5	16.9	16	20.22	5.63312	27.4	29	37.5	34	14.3	15	12.1	7	12.5	15	20.76	11.2835	0	0	16	10	0	0	7.4	15	5.85	7.61293	258.3	380	327.4
CTL0340	0.51	-1.11	0.72	0.12	1.27	0.48	0.14	-1.3	0.32	0.26	-1.24	1	149.2	162	157	81	100.2	31	174.9	31	147.5	140	145.76	27.686	129.4	137	136.8	124	121.8	128	96.9	56	125.8	151	122.14	15.1508	15.2	1	121.2	76	113.8	13	83.8	170	83.5	48.3196	95.8	141	87
CTL0347	0.46	-1.13	0.67	0.63	1.09	0.92	0.62	-1.11	0.79	0.45	1.17	1	193.4	210	137.6	71	281.2	87	231.3	41	217.1	206	212.12	52.6032	128.5	136	130.2	118	210.3	221	169.6	98	226.6	272	173.04	44.9664	121.8	8	124.4	78	140.1	16	198.6	403	146.22	35.8402	136.6	201	142
CTL0356	0.94	-1.04	0.98	0.03	1.39	0.27	0.62	-1.13	0.79	0.56	-1.16	1	97.6	106	60.1	31	54.9	17	67.7	12	98	93	75.66	20.7177	69.9	74	58.5	53	68.5	72	84.8	49	71.6	86	70.66	9.40654	0	0	75	47	26.3	3	48.3	98	37.4	31.9089	63.2	93	60.3
CTL0357	0.02	1.67	0.09	0.54	-1.06	0.88	0.51	1.17	0.71	0.19	-1.38	1	21.2	23	32.9	17	19.4	6	16.9	3	22.1	21	22.5	6.1437	36.8	39	36.4	33	36.2	38	34.6	20	37.5	45	36.3	1.07238	30.5	2	36.7	23	87.5	10	26.1	53	45.2	28.5333	38.7	57	31.9
CTL0358	0.00081	1.71	0.00818	0.3	1.3	0.72	0.88	-1.03	0.97	0.04	-1.49	1	70	76	87.2	45	58.2	18	56.4	10	93.8	89	73.12	16.8657	118.1	125	152.2	138	90.4	95	119.4	69	126.6	152	121.34	22.0882	91.4	6	122.8	77	131.3	15	50.8	103	99.08	36.4724	104.7	154	97.6
CTL0360	0.82	1.09	0.91	0.97	1	1	5.93e-09	2.75	1.47e-07	0.8	1.04	1	30.4	33	27.1	14	38.8	12	45.1	8	33.7	32	35.02	7.1012	35.9	38	32	29	31.4	33	29.4	17	39.2	47	33.58	3.92709	15.2	1	52.6	33	26.3	3	24.2	49	29.57	16.0873	80.2	118	93.2
CTL0361	0.35	-1.39	0.58	0.68	-1.17	0.92	0.15	-1.72	0.34	0.41	-1.46	1	34.1	37	27.1	14	29.1	9	5.6	1	16.9	16	22.56	11.3604	16.1	17	16.5	15	9.5	10	17.3	10	20.8	25	16.04	4.09976	45.7	3	30.3	19	0	0	9.9	20	21.48	20.493	6.8	10	9.8
CTL0362	0.16	-1.23	0.36	0.77	1.01	0.96	0.18	-1.24	0.38	0.98	-1	1	140.9	153	110.5	57	132.5	41	101.5	18	150.7	143	127.22	20.6604	86	91	92.7	84	120.8	127	96.9	56	100	120	99.28	13.1239	76.1	5	102.1	64	52.5	6	106.5	216	84.3	25.0876	72	106	75.4
CTL0363	0.84	1.03	0.92	0.08	-1.36	0.4	0.78	-1.06	0.89	0.51	1.15	1	98.5	107	81.4	42	58.2	18	73.3	13	54.8	52	73.24	17.8248	60.5	64	70.6	64	92.3	97	95.2	55	45.8	55	72.88	21.0185	182.7	12	78.2	49	87.5	10	83.8	170	108.05	49.9133	77.5	114	53.2
CTL0364	0.63	1.11	0.81	0.74	1.06	0.95	0.58	-1.1	0.76	0.24	-1.21	1	67.2	73	85.3	44	64.6	20	107.2	19	51.6	49	75.18	21.56	76.5	81	75	68	77.1	81	71	41	66.6	80	73.24	4.40829	45.7	3	76.6	48	70	8	62.6	127	63.73	13.308	67.3	99	56.8
CTL0369	0.77	-1.05	0.89	0.52	-1.14	0.87	0.55	1.11	0.75	0.85	-1.04	1	462.3	502	438	226	239.2	74	440	78	561.7	533	428.24	117.198	594.2	629	319.9	290	294.9	310	392.9	227	318.2	382	384.02	123.126	213.2	14	558.3	350	411.5	47	428.8	870	402.95	142.455	424.8	625	311.5
CTL0375	0.11	-1.77	0.27	0.14	-1.58	0.5	1	-1.02	1	0.61	-1.38	1	11	12	5.8	3	3.2	1	33.8	6	5.3	5	11.82	12.6179	2.8	3	5.5	5	7.6	8	3.5	2	5	6	4.88	1.8727	30.5	2	6.4	4	8.8	1	5.9	12	12.9	11.8014	4.8	7	0.9
CTL0382	6.73e-06	-2.41	0.000181	0.93	1.03	1	0.4	-1.21	0.62	0.64	1.12	1	106.8	116	139.5	72	80.8	25	197.4	35	286.6	272	162.22	82.0439	56.7	60	70.6	64	65.6	69	57.1	33	64.1	77	62.82	5.91752	60.9	4	71.8	45	43.8	5	54.2	110	57.67	11.7545	46.2	68	31.1
CTL0384	0.00718	-1.49	0.04	0.09	-1.25	0.43	0.72	-1.07	0.84	0.59	1.11	1	199.8	217	191.9	99	187.5	58	203.1	36	202.3	192	196.92	6.88055	134.1	142	93.8	85	133.2	140	117.7	68	136.6	164	123.08	17.9785	258.9	17	119.6	75	192.6	22	116.3	236	171.85	67.8826	100.6	148	107.4
CTL0385	0.00561	-1.46	0.03	0.48	-1.1	0.84	0.85	1.03	0.94	0.42	1.14	1	268	291	238.4	123	252.1	78	270.8	48	237.1	225	253.28	15.8763	186.1	197	135.7	123	197.9	208	176.5	102	120.8	145	163.4	33.3886	243.7	16	178.7	112	122.6	14	165.6	336	177.65	50.1312	189.6	279	141.1
CTL0386	0.16	-1.34	0.36	0.96	-1.05	1	0.0011	2.05	0.00833	0.29	-1.3	1	114.2	124	110.5	57	84	26	157.9	28	247.7	235	142.86	64.3247	141.7	150	92.7	84	89.4	94	110.8	64	74.1	89	101.74	25.8692	15.2	1	137.2	86	148.8	17	82.3	167	95.88	61.1052	175.4	258	155.3
CTL0387	1	-1.02	1	0.89	-1	0.99	0.01	2.05	0.06	0.23	-1.45	1	14.7	16	31	16	19.4	6	22.6	4	45.3	43	26.6	12.026	23.6	25	28.7	26	19	20	29.4	17	25.8	31	25.3	4.219	0	0	41.5	26	43.8	5	11.3	23	24.15	21.8746	30.6	45	48.8
CTL0388	0.14	-1.29	0.32	0.76	1.21	0.95	0.57	-1.14	0.76	0.72	-1.09	1	73.7	80	112.4	58	90.5	28	95.9	17	99.1	94	94.32	14.0713	55.7	59	62.9	57	98.9	104	36.3	21	80.8	97	66.92	23.9531	91.4	6	52.6	33	78.8	9	40.9	83	65.92	23.2275	44.2	65	60.3
CTL0389	1.36e-05	-2.15	0.000318	0.31	1.2	0.72	0.15	-1.34	0.34	0.42	1.2	1	141.8	154	98.8	51	139	43	208.7	37	283.5	269	174.36	72.6474	81.2	86	72.8	66	85.6	90	67.5	39	72.5	87	75.92	7.3128	30.5	2	59	37	52.5	6	72	146	53.5	17.3445	46.9	69	43.5
CTL0390	8.76e-07	-2.33	3.69e-05	0.88	-1.01	0.99	0.24	-1.26	0.46	0.41	1.2	1	286.4	311	341.1	176	394.3	122	620.5	110	829.4	787	494.34	226.336	171	181	184.2	167	211.2	222	212.9	123	204.9	246	196.84	18.4158	213.2	14	194.6	122	210.1	24	166.1	337	196	21.53	127.8	188	113.6
CTL0391	0.08	-1.3	0.21	0.55	-1.13	0.88	0.25	-1.22	0.47	0.82	1.05	1	365.6	397	387.6	200	316.7	98	552.8	98	343.6	326	393.26	92.9754	321.2	340	270.3	245	323.5	340	340.9	197	159.9	192	283.16	73.7677	198	13	282.3	177	280.2	32	384	779	286.12	76.1474	230.4	339	187.2
CTL0392	0.43	-1.11	0.65	0.66	1.07	0.92	0.59	1.09	0.77	0.29	-1.19	1	111.4	121	100.8	52	109.9	34	180.5	32	164.4	156	133.4	36.3264	129.4	137	119.1	108	98	103	100.4	58	103.3	124	110.04	13.6034	45.7	3	113.3	71	122.6	14	93.7	190	93.83	34.27	115.5	170	84.3
CTL0393	0.3	-1.15	0.53	0.46	1.12	0.83	0.28	1.17	0.49	0.19	-1.23	1	155.6	169	141.5	73	164.8	51	180.5	32	184.4	175	165.36	17.7244	135.1	143	143.4	130	123.7	130	164.4	95	110	132	135.32	20.5372	152.3	10	129.2	81	61.3	7	114.4	232	114.3	38.6222	136.6	201	139.3
CTL0395	0.0067	-1.62	0.04	0.73	-1.09	0.95	0.44	-1.17	0.65	0.28	-1.26	1	82	89	98.8	51	84	26	135.4	24	132.8	126	106.6	25.9453	77.5	82	62.9	57	60.9	64	53.6	31	50	60	60.98	10.6258	15.2	1	59	37	113.8	13	61.6	125	62.4	40.3402	34.7	51	42.6
CTL0396	0.09	-1.38	0.23	0.1	-1.47	0.45	0.39	-1.22	0.61	0.53	-1.16	1	83.8	91	77.5	40	77.6	24	95.9	17	62.2	59	79.4	12.1891	52	55	81.6	74	54.2	57	53.6	31	26.7	32	53.62	19.4328	45.7	3	63.8	40	61.3	7	96.6	196	66.85	21.3892	48.9	72	41.7
CTL0397	0.26	1.51	0.48	0.69	1.25	0.92	9.51e-15	26.3	4.68e-13	0.57	1.29	1	25.8	28	17.4	9	3.2	1	50.8	9	63.2	60	32.08	24.5351	45.3	48	59.6	54	2.9	3	53.6	31	62.5	75	44.78	24.3189	15.2	1	47.9	30	78.8	9	7.4	15	37.32	32.7466	998.4	1469	1204.2
CTL0398	0.02	1.94	0.09	0.05	1.86	0.32	1.67e-20	20.34	1.48e-18	0.54	1.23	1	26.7	29	27.1	14	12.9	4	16.9	3	42.2	40	25.16	11.3472	37.8	40	86.1	78	8.6	9	38.1	22	70	84	48.12	30.3725	0	0	46.3	29	35	4	12.3	25	23.4	21.0534	838	1233	986.8
CTL0399	0.02	1.61	0.07	0.19	1.34	0.61	2.77e-43	15.26	2.46e-40	0.24	1.28	1	47	51	29.1	15	38.8	12	79	14	69.6	66	52.7	20.9759	73.7	78	105.9	96	46.6	49	77.9	45	83.3	100	77.48	21.2697	30.5	2	83	52	61.3	7	39.9	81	53.68	23.416	959	1411	1248.5
CTL0402	0.00012	-1.68	0.00178	0.43	-1.13	0.81	0.12	-1.28	0.28	0.5	1.12	1	3046.1	3308	3122.2	1611	2669.6	826	3260.3	578	2906.5	2758	3000.94	225.12	1896.8	2008	1465.1	1328	2145.4	2255	1758.3	1016	1152	1383	1683.52	385.563	1370.6	90	1824.9	1144	1435.8	164	2421.6	4913	1763.22	482.571	1273.7	1874	1098.6
CTL0404	0.21	1.31	0.42	0.75	-1.02	0.95	0.0072	-1.93	0.04	0.69	-1.11	1	93	101	91.1	47	168.1	52	107.2	19	79	75	107.68	35.2269	81.2	86	105.9	96	211.2	222	159.2	92	98.3	118	131.16	53.4006	243.7	16	102.1	64	131.3	15	91.2	185	142.07	69.8332	63.9	94	66.6
CTL0406	0.91	-1.01	0.96	1	-1.03	1	0.74	-1.06	0.86	0.29	-1.2	1	328.7	357	364.4	188	352.3	109	518.9	92	402.6	382	393.38	75.0853	454.4	481	350.8	318	369.1	388	368.6	213	265.7	319	361.72	67.1388	167.5	11	429.1	269	350.2	40	385.4	782	333.05	114.988	358.9	528	262.7
CTL0407	0.72	-1.07	0.86	0.74	-1.12	0.95	0.89	1.03	0.97	0.89	-1.03	1	149.2	162	211.2	109	135.7	42	163.6	29	207.6	197	173.46	34.2835	265.4	281	177.6	161	107.5	113	96.9	56	118.3	142	153.14	70.1077	121.8	8	202.6	127	61.3	7	211.9	430	149.4	71.3205	174	256	107.4
CTL0408	0.01	1.42	0.06	1.36e-05	2.08	0.00187	0.06	-1.36	0.18	0.13	1.31	1	412.5	448	436.1	225	481.6	149	479.5	85	403.6	383	442.66	36.5782	504.4	534	693.9	629	592.7	623	520.9	301	606.4	728	583.66	75.7837	335	22	280.8	176	253.9	29	240	487	277.42	41.9537	360.9	531	469.4
CTL0409	0.82	1	0.91	0.84	-1.09	0.98	0.00476	2.39	0.03	0.4	1.32	1	21.2	23	5.8	3	6.5	2	5.6	1	34.8	33	14.78	12.9951	21.7	23	15.4	14	13.3	14	26	15	8.3	10	16.94	6.98233	0	0	27.1	17	8.8	1	15.8	32	12.93	11.4494	25.8	38	41.7
CTL0411	0.002	3.5	0.02	0.15	-1.42	0.54	0.000121	3.22	0.00115	0.95	1.05	1	0.9	1	1.9	1	0	0	0	0	5.3	5	1.62	2.20159	5.7	6	4.4	4	6.7	7	8.7	5	12.5	15	7.6	3.15753	45.7	3	16	10	8.8	1	4.4	9	18.73	18.6081	19	28	20.4
CTL0413	0.00599	1.69	0.04	0.22	1.38	0.64	0.00204	1.77	0.01	0.85	1.05	1	22.1	24	11.6	6	16.2	5	16.9	3	43.2	41	22	12.4224	43.5	46	40.8	37	46.6	49	27.7	16	35	42	38.72	7.49246	30.5	2	38.3	24	17.5	2	22.2	45	27.12	9.18636	58.5	86	58.6
CTL0414	0.93	-1.04	0.97	0.45	1.18	0.82	0.02	1.67	0.08	0.68	-1.11	1	105	114	114.3	59	32.3	10	95.9	17	241.3	229	117.76	76.1876	121.9	129	88.3	80	112.3	118	117.7	68	108.3	130	109.7	13.0338	76.1	5	100.5	63	70	8	94.1	191	85.17	14.4585	136.6	201	159.7
CTL0415	0.89	-1.1	0.95	0.48	-1.03	0.84	0.64	-1.21	0.81	0.26	-1.56	1	9.2	10	25.2	13	0	0	22.6	4	13.7	13	14.14	10.2278	16.1	17	11	10	12.4	13	10.4	6	8.3	10	11.64	2.89707	0	0	14.4	9	0	0	13.8	28	7.05	8.14432	11.6	17	5.3
CTL0417	0.06	2.16	0.17	0.84	-1.17	0.98	0.6	-1.38	0.78	0.84	-1.21	1	1.8	2	0	0	0	0	0	0	6.3	6	1.62	2.72984	5.7	6	9.9	9	3.8	4	3.5	2	3.3	4	5.24	2.77453	0	0	11.2	7	0	0	4.4	9	3.9	5.29024	4.8	7	2.7
CTL0418	0.39	2.68	0.61	0.91	1.31	0.99	1	-1	1	1	-1.07	1	0	0	0	0	0	0	0	0	1.1	1	0.22	0.491935	3.8	4	0	0	0	0	0	0	0.8	1	0.92	1.64682	0	0	1.6	1	0	0	0.5	1	0.53	0.754431	2	3	0.9
CTL0419	0.96	-1.02	0.99	0.41	-1.25	0.8	0.38	1.26	0.6	0.89	1.05	1	122.5	133	141.5	73	71.1	22	101.5	18	52.7	50	97.86	36.333	108.6	115	150	136	97	102	67.5	39	33.3	40	91.28	43.8973	91.4	6	108.5	68	96.3	11	122.2	248	104.6	13.7611	142.7	210	108.3
CTL0419A	0.34	-1.33	0.57	0.92	-1.27	1	0.68	-1.17	0.82	0.61	-1.18	1	19.3	21	17.4	9	29.1	9	11.3	2	12.6	12	17.94	7.05854	18.9	20	21	19	7.6	8	10.4	6	5.8	7	12.74	6.82334	0	0	19.1	12	8.8	1	16.3	33	11.05	8.55434	10.9	16	10.6
CTL0420	0.47	-1.23	0.68	0.04	-1.82	0.27	0.4	-1.37	0.63	0.07	1.94	1	11	12	9.7	5	19.4	6	16.9	3	9.5	9	13.3	4.55137	5.7	6	9.9	9	13.3	14	13.8	8	5	6	9.54	4.11619	45.7	3	17.5	11	17.5	2	11.8	24	23.12	15.288	2.7	4	8
CTL0421	0.09	-1.44	0.24	0.4	-1.1	0.79	0.31	-1.31	0.53	0.02	1.89	1	46	50	19.4	10	58.2	18	62	11	42.2	40	45.56	16.777	26.4	28	21	19	40	42	31.2	18	24.2	29	28.56	7.39378	76.1	5	30.3	19	35	4	21.7	44	40.77	24.1853	15.6	23	24
CTL0425	0.67	-1.32	0.83	0.16	-2.57	0.56	0.39	1.48	0.61	0.69	-1.27	1	10.1	11	5.8	3	3.2	1	0	0	3.2	3	4.46	3.76404	7.6	8	7.7	7	2.9	3	0	0	0.8	1	3.8	3.67083	0	0	6.4	4	0	0	15.8	32	5.55	7.46972	6.8	10	5.3
CTL0426	1	1.01	1	1	1.54	1	0.96	1.2	1	1	1.59	1	0	0	0	0	0	0	0	0	2.1	2	0.42	0.939149	0.9	1	0	0	1	1	0	0	0.8	1	0.54	0.497996	0	0	0	0	0	0	0.5	1	0.12	0.25	1.4	2	0
CTL0426A	1	1.17	1	0.67	1.82	0.92	0.96	-1.3	1	1	-1.15	1	0	0	1.9	1	0	0	0	0	3.2	3	1.02	1.47037	0.9	1	1.1	1	1.9	2	1.7	1	1.7	2	1.46	0.43359	0	0	1.6	1	0	0	0.5	1	0.53	0.754431	0.7	1	0
CTL0430	1.23e-11	-4.02	4.17e-09	0.02	-1.74	0.19	0.00057	2.15	0.00495	0.5	-1.18	1	162.1	176	201.6	104	58.2	18	332.8	59	274	260	205.74	105.467	52.9	56	53	48	47.6	50	38.1	22	42.5	51	46.82	6.52817	60.9	4	84.5	53	105.1	12	67.5	137	79.5	19.7511	76.1	112	82.5
CTL0431	1.81e-05	-2.67	0.000411	0.04	-1.76	0.27	0.78	1.07	0.89	0.85	1.09	1	107.7	117	96.9	50	48.5	15	129.7	23	71.7	68	90.9	31.5835	55.7	59	25.4	23	34.3	36	17.3	10	23.3	28	31.2	14.9927	91.4	6	57.4	36	8.8	1	57.2	116	53.7	33.9767	31.3	46	27.5
CTL0432	8.44e-07	-2.24	3.69e-05	0.02	-1.53	0.17	0.09	-1.39	0.24	0.82	-1.04	1	659.3	716	788.8	407	494.5	153	1083	192	578.6	549	720.84	229.689	394.9	418	265.9	241	413.9	435	275.2	159	157.4	189	301.46	104.978	502.6	33	408.4	256	402.7	46	434.7	882	437.1	45.8369	224.3	330	165.9
CTL0433	0.79	-1.22	0.9	0.85	-1.54	0.98	0.000108	5.63	0.00104	0.03	-2.91	1	12.9	14	7.8	4	6.5	2	5.6	1	6.3	6	7.82	2.94907	10.4	11	14.3	13	1.9	2	1.7	1	3.3	4	6.32	5.70806	0	0	8	5	0	0	15.3	31	5.83	7.3568	42.8	63	33.7
CTL0436	0.78	-1.08	0.9	0.34	-1.59	0.75	0.96	1.03	1	0.22	-1.57	1	18.4	20	36.8	19	38.8	12	50.8	9	28.5	27	34.66	12.0888	40.6	43	28.7	26	27.6	29	34.6	20	13.3	16	28.96	10.179	0	0	73.4	46	17.5	2	48.3	98	34.8	32.5706	42.8	63	15.1
CTL0443	0.04	-1.37	0.12	0.22	-1.27	0.65	0.51	-1.12	0.71	0.89	-1.03	1	319.5	347	308.1	159	200.4	62	248.2	44	237.1	225	262.66	50.0857	188	199	148.9	135	207.4	218	155.8	90	201.6	242	180.34	26.6157	121.8	8	224.9	141	148.8	17	300.2	609	198.93	80.3992	163.8	241	120.7
CTL0444	0.15	-1.25	0.34	0.64	1.03	0.92	0.02	-1.5	0.1	1	-1.02	1	80.1	87	73.6	38	126	39	90.3	16	89.6	85	91.92	20.278	60.5	64	51.9	47	83.7	88	79.6	46	65	78	68.14	13.2798	30.5	2	62.2	39	43.8	5	75.4	153	52.98	19.8098	40.1	59	39.9
CTL0447	0.22	-1.25	0.43	0.14	-1.28	0.5	0.6	-1.12	0.78	0.39	-1.22	1	163	177	102.7	53	155.1	48	169.2	30	241.3	229	166.26	49.5346	126.6	134	105.9	96	109.4	115	122.9	71	156.6	188	124.28	20.0693	274.1	18	111.7	70	201.4	23	108.9	221	174.03	79.3517	106.7	157	83.4
CTL0448	1	-1.21	1	0.54	1.28	0.88	0.73	-1.32	0.85	0.34	-1.67	1	0.9	1	5.8	3	0	0	0	0	9.5	9	3.24	4.24888	0	0	2.2	2	3.8	4	5.2	3	5	6	3.24	2.16979	0	0	6.4	4	0	0	1	2	1.85	3.06974	1.4	2	1.8
CTL0455	0.49	-1.15	0.71	0.61	-1.18	0.91	0.11	1.36	0.27	0.49	-1.15	1	83.8	91	93	48	38.8	12	73.3	13	61.1	58	70	21.1127	70.8	75	58.5	53	57.1	60	60.6	35	45	54	58.4	9.21765	15.2	1	87.7	55	70	8	59.6	121	58.12	30.8784	86.3	127	56.8
CTL0456	0.06	1.34	0.18	0.68	1	0.92	5.2e-05	1.93	0.000591	0.76	-1.06	1	82.9	90	114.3	59	67.9	21	95.9	17	89.6	85	90.12	17.0602	90.7	96	143.4	130	107.5	113	107.3	62	116.6	140	113.1	19.3462	213.2	14	89.3	56	122.6	14	90.2	183	128.83	58.3438	220.2	324	201.4
CTL0458	0.33	1.16	0.56	0.02	1.62	0.22	1	1	1	0.83	-1.04	1	74.6	81	73.6	38	87.3	27	84.6	15	87.5	83	81.52	6.87874	77.5	82	101.5	92	100.8	106	88.3	51	75	90	88.62	12.4851	30.5	2	67	42	87.5	10	38.9	79	55.98	26.1783	73.4	108	83.4
CTL0463	0.5	1.1	0.71	0.62	-1.07	0.92	0.05	1.38	0.15	0.39	-1.15	1	53.4	58	46.5	24	45.2	14	50.8	9	65.3	62	52.24	8.00768	69.9	74	58.5	53	46.6	49	62.3	36	43.3	52	56.12	11.0536	45.7	3	70.2	44	78.8	9	45.8	93	60.12	16.9661	63.9	94	56.8
CTL0464	0.46	1.22	0.67	0.75	1.11	0.95	0.52	1.16	0.72	0.45	-1.19	1	23	25	31	16	29.1	9	79	14	37.9	36	40	22.44	40.6	43	25.4	23	55.2	58	51.9	30	32.5	39	41.12	12.611	45.7	3	38.3	24	26.3	3	34	69	36.08	8.1127	40.8	60	34.6
CTL0466	0.08	-1.43	0.23	0.3	-1.3	0.72	1	-1.01	1	0.06	-1.65	1	199.8	217	158.9	82	242.4	75	236.9	42	115.9	110	190.78	53.6106	141.7	150	147.8	134	158.9	167	116	67	60	72	124.88	39.5407	76.1	5	164.3	103	157.6	18	180.4	366	144.6	46.6583	118.9	175	130.4
CTL0469	0.00845	-1.41	0.05	0.1	1.26	0.44	0.02	-1.43	0.08	0.19	-1.24	1	157.5	171	153.1	79	135.7	42	186.1	33	190.7	181	164.62	23.245	150.2	159	104.8	95	113.2	119	98.6	57	82.5	99	109.86	25.1964	45.7	3	84.5	53	70	8	93.7	190	73.47	20.9295	76.1	112	63
CTL0472	0.000128	-1.93	0.00185	0.53	-1.18	0.87	0.07	-1.43	0.22	0.94	-1.05	1	55.2	60	83.3	43	48.5	15	118.5	21	80.1	76	77.12	27.654	35	37	36.4	33	40.9	43	46.7	27	23.3	28	36.46	8.6587	30.5	2	44.7	28	35	4	40.4	82	37.65	6.20242	25.1	37	21.3
CTL0473	0.02	-1.39	0.07	0.38	-1.12	0.78	0.04	-1.38	0.15	0.4	-1.16	1	775.3	842	655.1	338	494.5	153	767.1	136	676.6	642	673.72	113.483	419.4	444	477.7	433	473.8	498	460.3	266	435.6	523	453.36	25.1351	517.8	34	378.1	237	612.8	70	467.8	949	494.12	97.978	329.6	485	290.2
CTL0474	0.85	1.3	0.92	0.62	1.1	0.92	0.93	1.09	0.99	1	-1.18	1	1.8	2	0	0	6.5	2	0	0	3.2	3	2.3	2.70555	6.6	7	3.3	3	2.9	3	1.7	1	0	0	2.9	2.43413	0	0	1.6	1	0	0	3.5	7	1.27	1.66408	7.5	11	0.9
CTL0475	0.28	1.22	0.5	0.47	-1.09	0.84	0.99	1.01	1	0.45	1.21	1	57.1	62	42.6	22	19.4	6	28.2	5	35.8	34	36.62	14.3465	37.8	40	51.9	47	52.3	55	45	26	38.3	46	45.06	7.02873	137.1	9	33.5	21	26.3	3	44.9	91	60.45	51.6706	42.8	63	42.6
CTL0476	9.47e-05	1.74	0.00155	0.01	1.48	0.15	0.28	-1.2	0.5	0.87	1.03	1	489	531	498.1	257	478.3	148	259.5	46	407.8	387	426.54	99.9434	638.6	676	748	678	927.6	975	564.2	326	648.9	779	705.46	140.338	411.2	27	443.5	278	376.5	43	546.1	1108	444.33	73.1581	507.7	747	617.6
CTL0477	0.12	-1.45	0.29	0.95	1.13	1	0.4	-1.28	0.63	1	1	1	29.5	32	11.6	6	16.2	5	79	14	23.2	22	31.9	27.1958	15.1	16	16.5	15	15.2	16	20.8	12	21.7	26	17.86	3.15959	15.2	1	12.8	8	26.3	3	14.8	30	17.27	6.10758	11.6	17	10.6
CTL0477A	0.65	-1.11	0.82	0.88	-1.01	0.99	0.8	-1.06	0.9	0.69	-1.11	1	36.8	40	31	16	54.9	17	45.1	8	58	55	45.16	11.5123	30.2	32	19.9	18	48.5	51	39.8	23	50	60	37.68	12.7026	15.2	1	33.5	21	70	8	34.5	70	38.3	22.92	27.2	40	22.2
CTL0478	0.6	-1.12	0.79	0.32	1.08	0.73	0.44	-1.21	0.65	0.68	1.13	1	81	88	112.4	58	74.3	23	73.3	13	56.9	54	79.58	20.3769	86.9	92	58.5	53	88.5	93	55.4	32	46.6	56	67.18	19.2423	0	0	76.6	48	26.3	3	77.4	157	45.08	38.397	57.1	84	47
CTL0479	0.09	-1.6	0.24	0.07	-1.56	0.38	0.99	-1.04	1	0.82	1.21	1	23	25	42.6	22	16.2	5	28.2	5	36.9	35	29.38	10.5727	23.6	25	15.4	14	26.6	28	6.9	4	13.3	16	17.16	7.96637	45.7	3	12.8	8	70	8	18.2	37	36.67	26.4786	10.2	15	16
CTL0480	0.21	-1.3	0.42	0.65	1.04	0.92	0.05	-1.61	0.17	0.69	1.12	1	130.8	142	91.1	47	177.8	55	73.3	13	109.6	104	116.52	40.3769	74.6	79	81.6	74	139.9	147	83.1	48	53.3	64	86.5	32.1364	30.5	2	68.6	43	43.8	5	120.8	245	65.92	39.845	44.9	66	53.2
CTL0481	0.58	-1.11	0.78	0.8	1.11	0.97	0.07	-1.54	0.22	0.85	-1.06	1	93.9	102	69.8	36	155.1	48	107.2	19	56.9	54	96.58	38.1976	68	72	61.8	56	137	144	77.9	45	57.5	69	80.44	32.5343	121.8	8	52.6	33	43.8	5	77.4	157	73.9	34.9588	46.9	69	51.5
CTL0482	0.53	1.16	0.73	0.25	1.5	0.68	0.08	-1.52	0.23	0.53	-1.18	1	79.2	86	58.1	30	148.7	46	95.9	17	79	75	92.18	34.322	79.3	84	121.4	110	96.1	101	84.8	49	107.5	129	97.82	17.0674	106.6	7	67	42	96.3	11	33.5	68	75.85	32.8411	63.9	94	55
CTL0483	0.83	1.04	0.91	1	1.06	1	0.31	1.17	0.53	0.03	1.48	1	90.2	98	95	49	139	43	90.3	16	130.7	124	109.04	23.8223	115.2	122	102.6	93	114.2	120	103.8	60	98.3	118	106.82	7.48679	106.6	7	103.7	65	148.8	17	72	146	107.78	31.5219	95.8	141	121.6
CTL0486	0.03	-1.5	0.1	0.00348	-1.77	0.08	0.27	-1.28	0.48	0.33	-1.26	1	231.1	251	236.4	122	349	108	248.2	44	222.4	211	257.42	52.0406	168.1	178	142.3	129	212.2	223	140.2	81	142.4	171	161.04	30.8226	533	35	172.3	108	297.7	34	177	359	295	168.948	108.1	159	97.6
CTL0487	0.00861	-1.77	0.05	0.55	1.12	0.88	0.31	-1.31	0.53	0.87	-1.05	1	55.2	60	62	32	22.6	7	33.8	6	40	38	42.72	15.9628	36.8	39	23.2	21	21.9	23	15.6	9	20	24	23.5	7.97183	15.2	1	16	10	8.8	1	25.6	52	16.4	6.9282	18.4	27	13.3
CTL0493	0.33	-1.15	0.56	0.49	-1.12	0.84	0.95	-1.01	1	0.98	1.01	1	1698	1844	1808.2	933	1409.1	436	1545.6	274	1182.4	1122	1528.66	245.61	1489.7	1577	1407.7	1276	1227.3	1290	1370.7	792	765.5	919	1252.18	288.152	944.2	62	1727.6	1083	1120.6	128	1466.9	2976	1314.83	350.522	1351.2	1988	1099.5
CTL0496	0.8	1.07	0.91	0.68	-1.18	0.92	0.31	-1.29	0.53	0.31	-1.32	1	61.7	67	83.3	43	58.2	18	62	11	36.9	35	60.42	16.4753	84.1	89	68.4	62	82.8	87	39.8	23	28.3	34	60.68	25.4058	30.5	2	90.9	57	35	4	75.9	154	58.08	29.9335	55.1	81	39
CTL0500A	0.81	1.05	0.91	0.41	-1.2	0.8	0.51	-1.19	0.71	0.53	1.22	1	106.8	116	79.5	41	71.1	22	50.8	9	40	38	69.64	26.0466	83.1	88	108.1	98	72.3	76	55.4	32	35	42	70.78	27.675	106.6	7	76.6	48	70	8	79.4	161	83.15	16.1223	53	78	71
CTL0505	0.22	1.21	0.43	0.35	-1.15	0.76	0.45	-1.14	0.66	0.43	-1.15	1	151	164	124	64	229.5	71	180.5	32	146.5	139	166.3	40.655	182.3	193	176.5	160	254	267	211.1	122	115.8	139	187.94	50.6635	213.2	14	197.8	124	227.6	26	196.2	398	208.7	14.7481	165.8	244	134
CTL0506	0.04	-1.39	0.12	0.05	-1.35	0.31	0.34	1.17	0.56	0.57	1.13	1	121.5	132	137.6	71	84	26	112.8	20	122.2	116	115.62	19.8038	97.3	103	76.1	69	89.4	94	76.1	44	59.1	71	79.6	14.6123	106.6	7	103.7	65	175.1	20	76.4	155	115.45	42.0294	89	131	79
CTL0507	0.03	1.5	0.1	0.89	-1.01	0.99	0.51	-1.14	0.71	0.52	-1.14	1	35	38	27.1	14	48.5	15	28.2	5	48.5	46	37.46	10.5225	47.2	50	56.3	51	52.3	55	48.5	28	63.3	76	53.52	6.51936	76.1	5	54.2	34	35	4	52.2	106	54.38	16.8536	51	75	26.6
CTL0508	0.74	1.05	0.87	0.94	-1.04	1	0.67	-1.08	0.82	0.31	-1.21	1	107.7	117	124	64	109.9	34	90.3	16	78	74	101.98	17.9707	128.5	136	88.3	80	116.1	122	107.3	62	70	84	102.04	23.1346	45.7	3	126	79	113.8	13	92.2	187	94.42	35.3622	85	125	89.6
CTL0509	0.000784	-1.82	0.00818	0.49	-1.18	0.85	1	1.01	1	0.27	-1.27	1	120.6	131	110.5	57	71.1	22	180.5	32	172.8	164	131.1	45.5902	90.7	96	59.6	54	76.1	80	77.9	45	35.8	43	68.02	21.1324	45.7	3	100.5	63	78.8	9	64.1	130	72.28	23.1825	63.2	93	46.1
CTL0510	0.06	-1.31	0.18	0.89	-1.04	0.99	0.89	-1.03	0.97	0.82	-1.03	1	174	189	244.2	126	151.9	47	287.7	51	257.1	244	222.98	57.5642	198.4	210	139	126	168.4	177	173.1	100	115.8	139	158.94	32.0381	137.1	9	207.4	130	113.8	13	145.9	296	151.05	39.9333	148.8	219	117.1
CTL0511	0.00587	1.49	0.04	0.39	-1.15	0.79	0.01	1.49	0.06	0.44	-1.15	1	147.3	160	131.8	68	109.9	34	84.6	15	115.9	110	117.9	23.635	161.5	171	152.2	138	149.4	157	221.5	128	166.6	200	170.24	29.4829	121.8	8	210.6	132	271.4	31	149.8	304	188.4	66.6017	244	359	197.9
CTL0512	0.03	1.42	0.1	0.00452	1.68	0.09	0.42	-1.15	0.64	0.65	-1.09	1	116.9	127	141.5	73	164.8	51	118.5	21	189.7	180	146.28	31.1691	171.9	182	229.5	208	172.2	181	185.2	107	219.9	264	195.74	27.1892	45.7	3	142	89	157.6	18	89.7	182	108.75	51.0885	131.9	194	158.8
CTL0514	0.17	1.32	0.37	0.00245	2	0.06	0.38	-1.21	0.6	0.72	-1.08	1	59.9	65	56.2	29	109.9	34	50.8	9	51.6	49	65.68	24.9917	58.6	62	88.3	80	70.4	74	102.1	59	82.5	99	80.38	16.6804	15.2	1	57.4	36	35	4	31.1	63	34.67	17.4029	55.1	81	72.8
CTL0515	0.58	-1.14	0.78	0.92	-1.02	1	0.47	1.21	0.68	0.75	-1.09	1	58.9	64	67.8	35	32.3	10	112.8	20	71.7	68	68.7	29.05	82.2	87	68.4	62	54.2	57	50.2	29	23.3	28	55.66	22.0556	15.2	1	47.9	30	113.8	13	43.4	88	55.07	41.739	66.6	98	60.3
CTL0516	0.19	1.18	0.4	0.91	1.02	0.99	0.8	1.03	0.91	0.81	-1.04	1	333.3	362	319.8	165	329.7	102	355.4	63	294	279	326.44	22.3205	359	380	380.6	345	374.8	394	385.9	223	296.5	356	359.36	36.5562	243.7	16	350.9	220	446.5	51	298.7	606	334.95	86.291	373.8	550	289.3
CTL0518	0.92	-1.02	0.97	0.21	-1.3	0.63	0.000615	1.9	0.00519	0.93	-1.02	1	180.5	196	230.6	119	168.1	52	389.2	69	326.7	310	259.02	95.8735	273	289	201.9	183	217.9	229	294.2	170	190.8	229	235.56	45.5212	121.8	8	461	289	288.9	33	242.5	492	278.55	140.553	360.9	531	345.2
CTL0523	0.62	1.21	0.81	0.95	-1.31	1	0.67	-1.2	0.82	0.78	-1.14	1	12	13	9.7	5	16.2	5	11.3	2	8.4	8	11.52	2.96766	14.2	15	16.5	15	7.6	8	20.8	12	6.7	8	13.16	5.9844	0	0	20.7	13	0	0	19.7	40	10.1	11.6696	9.5	14	12.4
CTL0525	0.00273	1.72	0.02	4.53e-05	2.38	0.00502	5.11e-06	2.44	7.43e-05	0.72	-1.08	1	81	88	79.5	41	74.3	23	45.1	8	109.6	104	77.9	22.9448	104.9	111	180.9	164	74.2	78	107.3	62	180.8	217	129.62	48.5532	30.5	2	75	47	26.3	3	51.3	104	45.78	22.34	239.9	353	276
CTL0526	0.00432	1.72	0.03	0.18	1.48	0.58	0.00109	1.81	0.00833	0.19	-1.3	1	38.7	42	42.6	22	35.6	11	33.8	6	35.8	34	37.3	3.44384	61.4	65	94.9	86	40.9	43	43.3	25	62.5	75	60.6	21.6109	60.9	4	49.5	31	43.8	5	29.6	60	45.95	13.0135	102.6	151	94.9
CTL0528	0.3	-1.17	0.52	0.58	-1.14	0.9	0.39	1.14	0.61	0.23	-1.23	1	221.9	241	217.1	112	158.4	49	197.4	35	193.9	184	197.74	25.1048	187	198	206.3	187	127.5	134	160.9	93	121.6	146	160.66	36.7496	121.8	8	226.5	142	105.1	12	184.8	375	159.55	56.302	175.4	258	137.5
CTL0529	0.05	-1.54	0.16	0.77	1.01	0.96	0.58	-1.15	0.76	0.34	-1.28	1	80.1	87	56.2	29	80.8	25	118.5	21	45.3	43	76.18	28.1978	60.5	64	34.2	31	47.6	50	67.5	39	18.3	22	45.62	19.8801	15.2	1	49.5	31	26.3	3	48.8	99	34.95	17.0138	31.3	46	33.7
CTL0535	0.81	1.04	0.91	0.76	-1.07	0.96	0.11	-1.35	0.28	0.44	-1.17	1	604.1	656	674.4	348	533.3	165	535.9	95	462.6	439	562.06	80.2985	727.4	770	517.4	469	646.9	680	581.5	336	298.2	358	554.28	162.962	395.9	26	655.6	411	359	41	752.2	1526	540.67	193.146	420	618	277.7
CTL0536	0.4	-1.18	0.62	0.47	-1.25	0.84	0.16	-1.41	0.35	0.77	-1.09	1	108.7	118	81.4	42	184.2	57	146.7	26	82.2	78	120.64	44.3818	100.1	106	84.9	77	138	145	100.4	58	50.8	61	94.84	31.463	76.1	5	113.3	71	43.8	5	164.1	333	99.32	51.6834	75.4	111	65.7
CTL0540	0.0012	-1.67	0.01	0.08	1.33	0.39	3.45e-09	2.75	9.55e-08	0.53	-1.13	1	172.2	187	158.9	82	145.4	45	265.1	47	195	185	187.32	47.176	111.5	118	102.6	93	138	145	83.1	48	80	96	103.04	23.5712	15.2	1	90.9	57	70	8	77.4	157	63.38	33.2618	235.8	347	300.8
CTL0541	0.07	1.29	0.19	0.43	1.11	0.81	6.62e-05	1.88	0.000725	0.33	-1.19	1	883.1	959	814	420	743.3	230	733.3	130	749.3	711	784.6	63.5415	1281.9	1357	1062.4	963	871.5	916	823.8	476	759.7	912	959.86	212.49	609.2	40	1035.3	649	542.8	62	1001.6	2032	797.23	257.251	1848	2719	1517.4
CTL0542	0.42	1.11	0.63	0.81	-1.01	0.97	0.06	-1.34	0.19	0.96	-1.01	1	376.6	409	364.4	188	342.6	106	282	50	385.7	366	350.26	41.4362	368.4	390	324.3	294	363.4	382	361.7	209	419	503	367.36	33.7996	411.2	27	291.9	183	437.7	50	334.2	678	368.75	67.4678	216.1	318	225.4
CTL0548	1.98e-08	-2.54	1.35e-06	0.000114	-1.98	0.00899	0.83	-1.05	0.93	0.41	1.19	1	705.3	766	571.7	295	368.4	114	564.1	100	894.7	849	620.84	194.61	252.2	267	160	145	334.9	352	218.1	126	189.9	228	231.02	67.3448	563.5	37	288.7	181	472.8	54	443.6	900	442.15	114.33	202.5	298	179.2
CTL0552	0.00204	-2.01	0.02	0.00109	-2.27	0.04	1	1.03	1	0.55	1.23	1	27.6	30	25.2	13	32.3	10	56.4	10	30.6	29	34.42	12.587	17	18	13.2	12	15.2	16	19	11	10.8	13	15.04	3.19812	15.2	1	36.7	23	70	8	23.7	48	36.4	24.0817	12.2	18	16
CTL0555	0.42	1.14	0.63	0.59	-1.08	0.9	0.01	-1.46	0.06	0.47	-1.12	1	164.8	179	151.2	78	187.5	58	203.1	36	101.2	96	161.56	39.2416	167.2	177	167.7	152	200.7	211	166.1	96	134.9	162	167.32	23.2751	167.5	11	164.3	103	175.1	20	181.9	369	172.2	7.89515	104	153	81.6
CTL0561	0.91	-1.03	0.96	0.58	1.1	0.89	0.98	1	1	0.79	-1.06	1	116	126	155	80	67.9	21	101.5	18	199.2	189	127.92	50.6376	141.7	150	129.1	117	91.3	96	69.2	40	155.8	187	117.42	36.0777	30.5	2	124.4	78	140.1	16	94.1	191	97.28	48.438	106.7	157	104.7
CTL0563	0.26	-1.25	0.48	0.64	1.1	0.92	0.04	1.56	0.15	0.69	-1.1	1	217.3	236	219	113	174.5	54	259.5	46	588	558	291.66	168.365	315.5	334	208.5	189	145.6	153	176.5	102	251.6	302	219.54	66.4786	152.3	10	223.3	140	166.3	19	201.6	409	185.88	32.4467	276.6	407	214.7
CTL0564	0.61	-1.09	0.81	0.88	1.02	0.99	0.43	1.13	0.65	0.86	-1.03	1	308.5	335	302.3	156	161.6	50	231.3	41	364.6	346	273.66	78.5111	311.7	330	275.8	250	186.5	196	223.3	129	205.7	247	240.6	51.813	243.7	16	237.7	149	148.8	17	249.9	507	220.03	47.7439	239.2	352	221
CTL0576	0.33	-1.16	0.56	0.25	1.31	0.67	0.65	-1.1	0.81	0.78	-1.05	1	82	89	56.2	29	71.1	22	118.5	21	94.8	90	84.52	23.7107	74.6	79	67.3	61	73.3	77	43.3	25	71.6	86	66.02	12.996	30.5	2	68.6	43	61.3	7	36.5	74	49.22	18.5629	56.4	83	51.5
CTL0577	0.08	-1.49	0.21	0.73	-1.03	0.95	0.45	-1.22	0.66	1	1.01	1	35.9	39	46.5	24	22.6	7	50.8	9	19	18	34.96	14.0753	19.8	21	19.9	18	30.4	32	24.2	14	11.7	14	21.2	6.84726	45.7	3	17.5	11	17.5	2	20.2	41	25.23	13.7092	16.3	24	15.1
CTL0578	0.42	-1.23	0.63	0.84	-1.05	0.98	0.12	1.44	0.29	0.65	1.13	1	50.6	55	48.5	25	25.9	8	45.1	8	134.9	128	61	42.4572	62.3	66	41.9	38	44.7	47	50.2	29	47.5	57	49.32	7.88936	30.5	2	54.2	34	70	8	43.4	88	49.52	16.7387	55.7	82	63
CTL0580	0.24	-1.69	0.46	0.3	-2.34	0.72	0.73	1.15	0.85	0.62	1.45	1	4.6	5	3.9	2	3.2	1	11.3	2	6.3	6	5.86	3.25161	4.7	5	6.6	6	1	1	0	0	1.7	2	2.8	2.75409	0	0	8	5	0	0	7.4	15	3.85	4.45234	2	3	4.4
CTL0584	0.00012	-1.88	0.00178	0.12	-1.35	0.48	0.09	-1.38	0.25	0.41	-1.19	1	116	126	104.7	54	93.7	29	135.4	24	115.9	110	113.14	15.4956	62.3	66	91.6	83	49.5	52	50.2	29	30	36	56.72	22.6735	91.4	6	79.8	50	52.5	6	70.5	143	73.55	16.4326	41.5	61	36.4
CTL0589	0.7	-1.11	0.85	0.5	1.01	0.85	0.83	-1.07	0.93	0.29	1.32	1	59.9	65	48.5	25	38.8	12	45.1	8	45.3	43	47.52	7.76286	63.3	67	51.9	47	33.3	35	34.6	20	24.2	29	41.46	15.7919	0	0	49.5	31	26.3	3	43.9	89	29.92	22.2645	45.5	67	31.1
CTL0592	0.53	1.27	0.73	0.57	-1.11	0.89	0.27	-1.39	0.49	1	1.05	1	12	13	11.6	6	12.9	4	33.8	6	9.5	9	15.96	10.0505	11.3	12	21	19	17.1	18	27.7	16	6.7	8	16.76	8.19744	45.7	3	16	10	17.5	2	14.3	29	23.38	14.9406	10.9	16	10.6
CTL0592A	0.73	1.13	0.87	0.05	-1.65	0.32	0.66	1.16	0.82	0.8	1.17	1	19.3	21	7.8	4	12.9	4	16.9	3	21.1	20	15.6	5.33292	24.6	26	22.1	20	20	21	3.5	2	14.2	17	16.88	8.40815	76.1	5	20.7	13	52.5	6	12.3	25	40.4	29.4313	11.6	17	13.3
CTL0593	0.98	-1.01	1	0.87	-1.02	0.99	0.13	1.35	0.3	0.76	-1.07	1	57.1	62	64	33	71.1	22	79	14	109.6	104	76.16	20.3903	51	54	62.9	57	68.5	72	71	41	96.6	116	70	16.7498	76.1	5	92.5	58	61.3	7	54.7	111	71.15	16.8122	55.1	81	82.5
CTL0594	0.42	1.15	0.63	0.8	-1.04	0.97	0.92	-1.02	0.99	0.77	-1.07	1	652.9	709	798.5	412	827.4	256	1105.6	196	1358.4	1289	948.56	281.622	850.2	900	890.3	807	768.7	808	1095.5	633	1414.4	1698	1003.82	259.205	1218.3	80	952.3	597	1199.4	137	675.8	1371	1011.45	254.474	808.1	1189	783.5
CTL0597	0.93	-1.04	0.97	0.12	-1.3	0.48	0.69	-1.09	0.83	0.31	1.22	1	56.2	61	77.5	40	51.7	16	39.5	7	72.7	69	59.52	15.5722	55.7	59	55.2	50	50.4	53	51.9	30	65	78	55.64	5.68445	91.4	6	57.4	36	87.5	10	70	142	76.58	15.8119	44.2	65	47.9
CTL0599	0.25	-1.34	0.47	0.13	-1.38	0.5	0.21	1.44	0.42	0.58	1.18	1	15.7	17	7.8	4	22.6	7	28.2	5	25.3	24	19.92	8.20652	7.6	8	14.3	13	12.4	13	10.4	6	20	24	12.94	4.6624	30.5	2	19.1	12	43.8	5	10.4	21	25.95	14.4689	16.3	24	16
CTL0600	0.54	1.09	0.74	0.11	1.31	0.45	0.00291	-1.73	0.02	1	1.01	1	149.2	162	188	97	135.7	42	79	14	105.4	100	131.46	41.7152	150.2	159	152.2	138	180.8	190	107.3	62	103.3	124	138.76	32.8862	76.1	5	105.3	66	70	8	118.3	240	92.42	23.1277	85.6	126	67.4
CTL0602	0.00695	-1.4	0.04	0.37	-1.12	0.78	0.39	-1.13	0.61	0.34	1.16	1	3449.4	3746	3281.1	1693	2734.2	846	3322.4	589	3271.1	3104	3211.64	276.182	2324.7	2461	2025.5	1836	2526.9	2656	2261.9	1307	1680.1	2017	2163.82	324.209	2192.9	144	1976.4	1239	2521.4	288	2447.8	4966	2284.62	249.068	1557.8	2292	1450
CTL0603	0.02	-1.45	0.07	0.04	-1.42	0.27	0.98	1.01	1	0.8	1.07	1	246.8	268	257.8	133	206.8	64	248.2	44	256.1	243	243.14	20.8715	234.3	248	175.4	159	135.1	142	143.6	83	106.6	128	159	48.7165	182.7	12	204.2	128	253.9	29	214.4	435	213.8	29.8202	142	209	112.7
CTL0604	0.02	-1.55	0.07	0.98	1.04	1	0.11	1.38	0.27	0.48	-1.17	1	143.6	156	211.2	109	61.4	19	270.8	48	216	205	180.6	80.4724	150.2	159	103.7	94	114.2	120	72.7	42	94.1	113	106.98	28.6001	121.8	8	102.1	64	122.6	14	77.4	157	105.97	21.2788	127.8	188	113.6
CTL0605	0.00201	-1.66	0.02	0.26	1.19	0.68	0.35	-1.2	0.57	0.96	-1.01	1	295.6	321	315.9	163	155.1	48	321.5	57	216	205	260.82	72.6482	168.1	178	150	136	182.7	192	150.6	87	87.5	105	147.78	36.3279	60.9	4	143.6	90	87.5	10	131.1	266	105.78	38.3833	125.1	184	108.3
CTL0609	0.03	-1.34	0.1	0.27	-1.17	0.68	0.57	-1.09	0.75	0.65	-1.08	1	2011.1	2184	1930.3	996	1667.7	516	2425.5	430	2793.7	2651	2165.66	444.184	1679.5	1778	1221.3	1107	1606.9	1689	1625.1	939	1442.7	1732	1515.1	186.49	1264	83	1979.6	1241	1532.1	175	1916.9	3889	1673.15	336.959	1218	1792	1082.6
CTL0610	0.13	-1.47	0.31	0.61	1.13	0.91	0.00489	2.15	0.03	0.21	-1.46	1	55.2	60	36.8	19	25.9	8	124.1	22	174.9	166	83.38	63.8392	50.1	53	45.2	41	36.2	38	72.7	42	60	72	52.84	14.0397	30.5	2	62.2	39	26.3	3	43.9	89	40.73	16.1646	80.9	119	102.9
CTL0611A	2.83e-06	-3.4	8.97e-05	0.89	-1.1	0.99	0.46	-1.25	0.67	0.85	-1.06	1	75.5	82	58.1	30	25.9	8	107.2	19	176	167	88.54	57.0479	30.2	32	24.3	22	26.6	28	24.2	14	18.3	22	24.72	4.3367	15.2	1	20.7	13	17.5	2	34.5	70	21.98	8.64923	15.6	23	9.8
CTL0612	0.01	-1.78	0.06	0.41	-1.26	0.8	0.42	-1.25	0.64	0.77	1.1	1	298.3	324	220.9	114	219.8	68	445.6	79	691.3	656	375.18	199.215	343.8	364	129.1	117	192.2	202	212.9	123	119.9	144	199.58	89.9272	137.1	9	232.9	146	140.1	16	381	773	222.78	114.474	167.9	247	111.8
CTL0613	0.00464	-1.55	0.03	0.9	1.03	0.99	0.00188	-1.77	0.01	0.75	-1.06	1	1123.4	1220	1046.5	540	1018.1	315	1607.6	285	1137.1	1079	1186.54	240.679	785	831	725.9	658	1050.3	1104	669.8	387	376.5	452	721.5	241.795	807.1	53	508.9	319	639.1	73	685.1	1390	660.05	123.202	407.1	599	338.1
CTL0614	0.18	-1.22	0.39	0.61	1.1	0.91	0.2	-1.24	0.41	0.82	-1.04	1	175.9	191	162.8	84	193.9	60	157.9	28	120.1	114	162.12	27.3121	120	127	97.1	88	146.5	154	116	67	139.1	167	123.74	19.6057	76.1	5	84.5	53	140.1	16	122.7	249	105.85	30.5389	68.6	101	87.8
CTL0619	0.65	1.08	0.82	0.75	1.01	0.95	6.05e-05	1.97	0.000678	0.00168	-1.83	0.21	120.6	131	126	65	139	43	107.2	19	151.8	144	128.92	17.1363	168.1	178	147.8	134	111.3	117	79.6	46	146.6	176	130.68	35.1125	60.9	4	149.9	94	87.5	10	142.9	290	110.3	43.1707	233.1	343	231.6
CTL0625	0.56	-1.11	0.76	0.35	-1.13	0.76	0.4	-1.2	0.62	0.92	1.04	1	47	51	67.8	35	58.2	18	56.4	10	62.2	59	58.32	7.69363	45.3	48	66.2	60	62.8	66	32.9	19	37.5	45	48.94	14.9283	106.6	7	46.3	29	52.5	6	49.3	100	63.67	28.7284	39.4	58	41.7
CTL0626	0.0055	1.89	0.03	0.42	-1.19	0.8	0.000101	2.68	0.00101	0.73	-1.1	1	103.1	112	98.8	51	84	26	73.3	13	212.9	202	114.42	56.3176	199.3	211	233.9	212	134.1	141	176.5	102	285.7	343	205.9	57.4787	289.3	19	312.7	196	332.7	38	60.1	122	248.7	126.978	486.6	716	531.5
CTL0627	0.00016	2.16	0.00218	0.89	1.12	0.99	2.31e-15	5.62	1.36e-13	0.6	1.14	1	35	38	44.6	23	12.9	4	11.3	2	50.6	48	30.88	18.0329	69	73	80.5	73	33.3	35	79.6	46	85.8	103	69.64	21.209	76.1	5	75	47	87.5	10	34	69	68.15	23.4576	289.5	426	362
CTL0628	0.31	1.22	0.53	0.47	-1.19	0.84	1.48e-07	2.94	2.85e-06	0.35	-1.24	1	31.3	34	52.3	27	25.9	8	45.1	8	59	56	42.72	13.9267	40.6	43	66.2	60	40.9	43	58.8	34	42.5	51	49.8	11.9069	30.5	2	92.5	58	70	8	31.5	64	56.12	30.434	129.1	190	110.9
CTL0629	0.97	1	0.99	0.7	1.15	0.93	0.24	1.27	0.46	0.93	1.02	1	220.1	239	219	113	203.6	63	208.7	37	452.1	429	260.7	107.221	249.4	264	233.9	212	200.7	211	223.3	129	323.2	388	246.1	46.597	365.5	24	196.2	123	218.9	25	125.7	255	226.58	100.76	282.1	415	250.2
CTL0634	0.00305	1.5	0.02	0.04	1.33	0.27	0.45	-1.13	0.66	0.93	-1.02	1	354.5	385	366.3	189	494.5	153	451.3	80	392	372	411.72	59.4666	578.1	612	552.7	501	547.1	575	562.5	325	624.7	750	573.02	31.1931	198	13	551.9	346	376.5	43	439.2	891	391.4	147.953	439.1	646	461.4
CTL0638	0.17	8.26	0.36	1	-1.38	1	0.000103	15.36	0.00101	0.31	2.24	1	0	0	0	0	0	0	0	0	0	0	0	0	0	0	3.3	3	0	0	1.7	1	0	0	1	1.48155	0	0	3.2	2	0	0	0.5	1	0.93	1.53487	15.6	23	24
CTL0639	0.00742	-1.61	0.04	0.09	1.56	0.43	0.99	1	1	0.96	1.02	1	301.1	327	496.1	256	303.8	94	299	53	226.6	215	325.32	100.814	144.5	153	224	203	223.6	235	152.3	88	197.4	237	188.36	38.1373	243.7	16	114.9	72	96.3	11	80.3	163	133.8	74.6184	125.7	185	212.1
CTL0640	0.3	1.14	0.52	0.36	1.15	0.77	0.06	1.3	0.18	0.73	-1.06	1	206.3	224	213.2	110	181	56	208.7	37	244.5	232	210.74	22.6613	289.1	306	237.2	215	193.1	203	204.2	118	210.7	253	226.86	38.3898	121.8	8	191.4	120	245.1	28	185.8	377	186.02	50.4766	261.7	385	229.8
CTL0641	0.19	1.27	0.39	0.72	1.15	0.95	0.35	-1.2	0.57	0.86	-1.04	1	110.5	120	116.3	60	132.5	41	124.1	22	65.3	62	109.74	26.1856	102	108	104.8	95	157.9	166	178.3	103	100	120	128.6	36.8122	167.5	11	90.9	57	131.3	15	90.2	183	119.97	37.0531	101.9	150	109.1
CTL0642	0.02	1.37	0.08	1	-1.01	1	0.24	1.19	0.46	0.82	-1.04	1	369.2	401	333.3	172	433.1	134	366.6	65	259.2	246	352.28	63.3391	401.5	425	435.8	395	499.5	525	507.1	293	411.5	494	451.08	49.3482	274.1	18	416.3	261	499	57	495.4	1005	421.2	105.231	506.3	745	465
CTL0643	0.33	-1.16	0.56	0.31	1.25	0.72	0.8	1.04	0.9	0.95	-1.01	1	286.4	311	364.4	188	239.2	74	473.8	84	474.2	450	367.6	106.925	273	289	276.9	251	298.7	314	289	167	325.7	391	292.66	21.0738	335	22	244.1	153	227.6	26	156.2	317	240.73	73.5208	227	334	293.7
CTL0644	0.06	-1.34	0.17	0.08	-1.37	0.4	0.88	-1.04	0.97	0.68	1.12	1	116	126	83.3	43	103.4	32	157.9	28	127.5	121	117.62	27.8513	99.2	105	71.7	65	102.8	108	65.8	38	64.1	77	80.72	18.7698	76.1	5	84.5	53	140.1	16	117.3	238	104.5	29.6522	62.5	92	67.4
CTL0645	0.03	1.62	0.1	0.21	1.35	0.63	0.03	1.62	0.11	0.42	-1.23	1	40.5	44	46.5	24	84	26	45.1	8	56.9	54	54.6	17.4951	74.6	79	108.1	98	57.1	60	60.6	35	105	126	81.08	24.1801	91.4	6	79.8	50	8.8	1	53.2	108	58.3	36.6702	101.9	150	129.6
CTL0647	0.37	1.27	0.6	0.35	-1.16	0.75	0.37	-1.28	0.59	0.65	-1.15	1	28.5	31	46.5	24	84	26	45.1	8	55.9	53	52	20.4287	40.6	43	73.9	67	85.6	90	43.3	25	59.1	71	60.5	19.3867	137.1	9	63.8	40	105.1	12	29.6	60	83.9	47.0184	35.3	52	39.9
CTL0648	0.2	1.63	0.41	0.48	1.65	0.84	6.92e-07	4.45	1.13e-05	0.02	-2.05	1	8.3	9	1.9	1	6.5	2	11.3	2	8.4	8	7.28	3.46439	14.2	15	13.2	12	6.7	7	8.7	5	11.7	14	10.9	3.13449	30.5	2	8	5	0	0	4.4	9	10.72	13.5832	62.5	92	36.4
CTL0650	0.13	1.31	0.31	0.02	1.71	0.2	7.77e-08	2.66	1.64e-06	0.66	-1.1	1	124.3	135	137.6	71	122.8	38	141	25	107.5	102	126.64	13.35	133.2	141	176.5	160	121.8	128	119.4	69	208.2	250	151.82	39.0089	45.7	3	81.4	51	175.1	20	66	134	92.05	57.2644	365.7	538	376.2
CTL0655	0.19	-1.33	0.39	0.05	-1.57	0.32	0.03	-1.79	0.11	0.58	1.17	1	550.6	598	583.4	301	833.8	258	676.9	120	258.2	245	580.58	211.089	308.9	327	365.2	331	742.1	780	496.7	287	153.3	184	413.24	221.291	791.9	52	567.9	356	481.5	55	599.4	1216	610.17	131.002	249.4	367	221.8
CTL0656	0.52	1.09	0.73	0.36	1.14	0.77	0.26	1.2	0.48	0.39	-1.17	1	249.5	271	226.8	117	187.5	58	276.4	49	354.1	336	258.86	62.422	349.5	370	226.2	205	234	246	278.6	161	249.1	299	267.48	50.0343	182.7	12	331.8	208	157.6	18	189.8	385	215.48	78.7706	309.2	455	225.4
CTL0659	0.000382	-1.94	0.00445	0.26	-1.24	0.68	0.76	1.06	0.87	0.64	1.12	1	1316.8	1430	1217.1	628	966.4	299	1714.8	304	3201.6	3038	1683.34	890.483	815.2	863	596.8	541	984.7	1035	837.6	484	820.5	985	810.96	138.626	1142.2	75	829.5	520	1068.1	122	808.4	1640	962.05	168.205	638.2	939	564.4
CTL0660	0.000614	-1.91	0.00667	0.21	-1.33	0.63	0.09	-1.45	0.24	0.63	1.13	1	171.3	186	147.3	76	148.7	46	344.1	61	339.3	322	230.14	102.298	133.2	141	71.7	65	144.6	152	129.8	75	81.6	98	112.18	33.0799	91.4	6	165.9	104	131.3	15	149.8	304	134.6	32.0825	55.7	82	54.1
CTL0661	0.00181	-1.73	0.01	0.08	-1.41	0.4	0.14	-1.35	0.32	0.12	1.42	1	437.4	475	443.8	229	316.7	98	552.8	98	658.7	625	481.88	129.429	274.9	291	162.2	147	355.8	374	304.6	176	209.9	252	261.48	76.5714	198	13	269.6	169	560.3	64	351.9	714	344.95	156.733	135.9	200	153.5
CTL0663	0.17	-1.3	0.38	0.75	-1.1	0.95	0.49	-1.17	0.7	0.38	1.24	1	182.3	198	191.9	99	151.9	47	259.5	46	172.8	164	191.68	40.7016	114.3	121	166.6	151	151.3	159	112.5	65	134.9	162	135.92	23.4242	15.2	1	129.2	81	280.2	32	132.6	269	139.3	108.629	108.7	160	87
CTL0666	0.04	-1.31	0.13	0.27	-1.14	0.69	0.1	-1.27	0.27	0.47	1.14	1	398.7	433	410.9	212	404	125	518.9	92	392	372	424.9	53.0039	294.7	312	278	252	373.9	393	342.7	198	229.9	276	303.84	56.2069	426.4	28	323.8	203	376.5	43	262.2	532	347.23	70.4833	209.3	308	187.2
CTL0672	1	-1.02	1	0.07	1.44	0.38	0.1	-1.55	0.26	0.69	-1.12	1	56.2	61	73.6	38	93.7	29	22.6	4	78	74	64.82	27.1187	51	54	66.2	60	74.2	78	51.9	30	65	78	61.66	9.97387	30.5	2	60.6	38	0	0	44.9	91	34	25.7851	32.6	48	39
CTL0673	0.000994	-1.73	0.00957	0.92	1.11	1	0.83	1.04	0.93	0.46	1.19	1	108.7	118	124	64	93.7	29	236.9	42	187.6	178	150.18	60.2424	80.3	85	66.2	60	93.2	98	67.5	39	85	102	78.44	11.5526	76.1	5	67	42	113.8	13	53.2	108	77.52	25.9512	66.6	98	79.9
CTL0674	3.33e-06	-1.93	0.000102	0.77	-1.07	0.96	0.35	-1.17	0.57	0.57	1.13	1	226.5	246	215.1	111	151.9	47	287.7	51	317.2	301	239.68	64.8045	111.5	118	123.6	112	127.5	134	114.2	66	105.8	127	116.52	8.89084	121.8	8	132.4	83	70	8	130.1	264	113.57	29.4046	83.6	123	93.2
CTL0675	0.00527	-1.68	0.03	0.96	-1.03	1	0.00853	-1.78	0.05	0.53	1.16	1	228.4	248	205.4	106	287.6	89	552.8	98	342.5	325	323.34	138.942	152.1	161	104.8	95	240.7	253	257.9	149	133.3	160	177.76	67.7166	91.4	6	199.4	125	192.6	22	183.4	372	166.7	50.6263	69.3	102	87
CTL0678	0.88	1.01	0.95	0.59	1.14	0.9	0.13	1.39	0.3	0.92	-1.03	1	180.5	196	180.2	93	77.6	24	62	11	240.3	228	148.12	75.7702	143.6	152	197.5	179	93.2	98	98.6	57	189.9	228	144.56	49.0139	91.4	6	135.6	85	148.8	17	110.4	224	121.55	25.647	171.3	252	165.9
CTL0679	0.19	-1.45	0.4	0.12	-1.82	0.47	1	-1.02	1	0.69	1.16	1	51.6	56	44.6	23	22.6	7	39.5	7	31.6	30	37.98	11.2793	30.2	32	37.5	34	23.8	25	17.3	10	15.8	19	24.92	9.06405	0	0	59	37	43.8	5	44.4	90	36.8	25.5202	38.1	56	13.3
CTL0680	0.05	-1.55	0.15	0.00159	-2.14	0.05	0.09	-1.61	0.24	0.66	-1.15	1	37.8	41	44.6	23	77.6	24	107.2	19	39	37	61.24	30.4176	31.2	33	33.1	30	46.6	49	36.3	21	24.2	29	34.28	8.19067	182.7	12	51	32	70	8	47.8	97	87.88	63.9715	22.4	33	16.9
CTL0681	0.09	-1.29	0.24	0.66	-1.1	0.92	0.04	-1.47	0.14	0.05	-1.48	1	60.8	66	87.2	45	71.1	22	101.5	18	70.6	67	78.24	16.0842	50.1	53	60.7	55	52.3	55	45	26	61.6	74	53.94	7.10162	76.1	5	73.4	46	26.3	3	52.2	106	57	23.089	27.2	40	31.1
CTL0682	0.05	-1.48	0.15	0.15	-1.32	0.52	0.04	1.53	0.15	0.96	1.03	1	116	126	116.3	60	77.6	24	112.8	20	178.1	169	120.16	36.2449	98.2	104	73.9	67	65.6	69	57.1	33	89.1	107	76.78	16.8166	106.6	7	137.2	86	140.1	16	44.4	90	107.07	44.4468	82.9	122	103.8
CTL0684	0.000802	1.5	0.00818	0.00829	1.45	0.12	0.26	-1.17	0.48	0.59	-1.09	1	472.4	513	490.3	253	446	138	315.9	56	356.2	338	416.16	76.1534	609.3	645	645.4	585	611.7	643	559	323	543.9	653	593.86	41.606	395.9	26	413.2	259	367.7	42	383	777	389.95	19.3161	454	668	496.9
CTL0685	0.00294	1.54	0.02	0.05	1.46	0.32	0.24	-1.23	0.46	0.74	-1.06	1	114.2	124	100.8	52	58.2	18	50.8	9	113.8	108	87.56	30.7686	155.9	165	156.7	142	134.1	141	103.8	60	125.8	151	135.26	22.1712	60.9	4	105.3	66	113.8	13	75.9	154	88.97	24.7787	102.6	151	84.3
CTL0686	0.02	-1.65	0.1	0.74	-1.02	0.95	0.79	-1.08	0.9	0.89	-1.05	1	103.1	112	85.3	44	48.5	15	220	39	208.7	198	133.12	76.8261	105.8	112	69.5	63	98	103	57.1	33	43.3	52	74.74	26.6123	121.8	8	84.5	53	78.8	9	42.9	87	82	32.2973	59.1	87	47.9
CTL0688	0.46	-1.13	0.67	0.74	-1.08	0.95	0.42	-1.17	0.64	0.91	1.03	1	1072.8	1165	1069.8	552	756.3	234	930.7	165	704	668	906.72	172.1	1001.3	1060	836.2	758	863.9	908	666.3	385	416.5	500	756.84	224.471	335	22	1035.3	649	569.1	65	1056.3	2143	748.92	355.978	687.8	1012	548.4
CTL0692	0.03	-2.21	0.1	0.55	-1.17	0.88	0.33	1.47	0.54	0.7	-1.2	1	17.5	19	42.6	22	6.5	2	95.9	17	113.8	108	55.26	47.5452	18.9	20	14.3	13	19	20	8.7	5	48.3	58	21.84	15.3814	45.7	3	25.5	16	35	4	14.3	29	30.12	13.3936	20.4	30	26.6
CTL0694	0.78	1.04	0.9	0.83	-1.04	0.98	0.09	-1.31	0.24	0.62	-1.09	1	648.3	704	595	307	694.9	215	547.1	97	441.6	419	585.38	97.7038	697.1	738	677.4	614	584.2	614	503.6	291	413.2	496	575.1	119.118	472.1	31	606.2	380	420.2	48	707.8	1436	551.58	130.34	462.8	681	344.3
CTL0699	0.00383	-1.87	0.03	0.59	-1.13	0.9	0.7	1.11	0.83	0.59	1.18	1	49.7	54	29.1	15	16.2	5	56.4	10	48.5	46	39.98	16.7373	23.6	25	25.4	23	22.8	24	19	11	11.7	14	20.5	5.44518	30.5	2	23.9	15	17.5	2	21.2	43	23.28	5.48475	15.6	23	22.2
CTL0704	0.57	1.17	0.76	0.01	1.99	0.16	0.67	1.1	0.82	0.45	-1.17	1	20.3	22	21.3	11	38.8	12	28.2	5	32.7	31	28.26	7.788	35	37	16.5	15	40.9	43	31.2	18	26.7	32	30.06	9.19745	15.2	1	9.6	6	8.8	1	17.7	36	12.82	4.32078	27.9	41	29.3
CTL0709	0.05	-1.66	0.17	0.04	-1.73	0.3	0.31	-1.41	0.53	0.2	1.58	1	34.1	37	21.3	11	51.7	16	84.6	15	42.2	40	46.78	23.9037	15.1	16	23.2	21	40	42	26	15	19.2	23	24.7	9.49263	60.9	4	19.1	12	96.3	11	29.1	59	51.35	34.8656	8.8	13	20.4
CTL0717	0.01	-1.49	0.07	0.53	-1.17	0.88	0.03	1.47	0.12	0.33	1.22	1	406.1	441	385.7	199	235.9	73	400.5	71	334.1	317	352.46	71.0868	241.8	256	174.3	158	293	308	231.9	134	174.1	209	223.02	50.2383	106.6	7	287.1	180	148.8	17	353.9	718	224.1	115.893	305.2	449	290.2
CTL0718	0.29	1.19	0.52	0.91	1.09	0.99	1.01e-06	2.24	1.59e-05	0.13	1.32	1	91.2	99	42.6	22	74.3	23	73.3	13	67.4	64	69.76	17.5788	83.1	88	104.8	95	66.6	70	71	41	67.5	81	78.6	16.0597	76.1	5	67	42	105.1	12	58.7	119	76.72	20.2073	146.1	215	187.2
CTL0720	0.54	-1.16	0.74	0.00509	-2.12	0.09	0.22	-1.46	0.44	0.66	1.16	1	106.8	116	98.8	51	116.3	36	129.7	23	40	38	98.32	34.5736	66.1	70	75	68	158.9	167	60.6	35	33.3	40	78.78	47.4163	274.1	18	177.1	111	157.6	18	69	140	169.45	84.1443	56.4	83	56.8
CTL0721	0.38	-1.16	0.6	0.43	1.15	0.81	0.64	-1.1	0.81	0.35	-1.21	1	301.1	327	372.1	192	229.5	71	248.2	44	300.3	285	290.24	55.6258	314.6	333	344.2	312	216	227	154	89	157.4	189	237.24	88.2885	106.6	7	239.3	150	236.4	27	176.5	358	189.7	62.5057	194.4	286	178.4
CTL0724	0.64	1.04	0.82	0.76	-1.07	0.96	0.00201	1.58	0.01	0.61	1.09	1	75.5	82	77.5	40	42	13	39.5	7	59	56	58.7	17.9116	75.6	80	69.5	63	59.9	63	53.6	31	49.1	59	61.54	10.9719	60.9	4	70.2	44	43.8	5	64.1	130	59.75	11.3115	89	131	81.6
CTL0725	0.07	1.78	0.21	1	1.49	1	0.02	1.93	0.08	0.65	-1.16	1	7.4	8	7.8	4	12.9	4	16.9	3	16.9	16	12.38	4.66122	15.1	16	17.7	16	22.8	24	15.6	9	25.8	31	19.4	4.69947	30.5	2	12.8	8	52.5	6	3	6	24.7	21.7484	28.5	42	25.7
CTL0726	0.65	-1.11	0.82	0.24	1.31	0.66	0.01	2.12	0.07	0.48	-1.29	1	23.9	26	23.3	12	12.9	4	73.3	13	22.1	21	31.1	24.0092	33.1	35	25.4	23	7.6	8	17.3	10	31.7	38	23.02	10.6432	0	0	33.5	21	8.8	1	11.3	23	13.4	14.2494	29.2	43	42.6
CTL0729	0.76	1.08	0.88	0.57	-1.12	0.89	0.17	1.44	0.37	0.81	-1.08	1	25.8	28	27.1	14	16.2	5	33.8	6	59	56	32.38	16.1525	33.1	35	17.7	16	23.8	25	38.1	22	54.1	65	33.36	14.0473	45.7	3	47.9	30	43.8	5	23.7	48	40.27	11.1763	28.5	42	45.3
CTL0731	0.07	1.37	0.19	1	-1.05	1	0.77	-1.06	0.88	0.06	-1.43	1	83.8	91	62	32	51.7	16	124.1	22	79	75	80.12	27.7717	107.7	114	102.6	93	113.2	119	77.9	45	95.8	115	99.44	13.6453	76.1	5	105.3	66	43.8	5	125.2	254	87.6	35.4859	80.9	119	81.6
CTL0733	1	-1.01	1	0.55	1.15	0.88	0.06	-1.42	0.19	0.45	-1.16	1	100.4	109	65.9	34	48.5	15	101.5	18	95.9	91	82.44	23.9401	88.8	94	68.4	62	98	103	62.3	36	70	84	77.5	15.1496	30.5	2	67	42	105.1	12	58.2	118	65.2	30.8131	44.2	65	46.1
CTL0734	0.64	-1.14	0.82	0.08	1.7	0.4	0.97	-1.02	1	0.53	1.24	1	23	25	13.6	7	19.4	6	33.8	6	46.4	44	27.24	12.9965	21.7	23	16.5	15	23.8	25	17.3	10	31.7	38	22.2	6.11474	0	0	22.3	14	17.5	2	7.9	16	11.92	9.95201	17.7	26	16
CTL0735	0.84	-1.04	0.92	0.84	-1.03	0.98	0.23	1.26	0.45	0.22	-1.27	1	38.7	42	40.7	21	38.8	12	62	11	74.8	71	51	16.5353	36.8	39	53	48	43.8	46	34.6	20	57.5	69	45.14	9.96233	30.5	2	49.5	31	61.3	7	41.4	84	45.68	13.0042	48.9	72	47
CTL0737	0.01	1.58	0.05	0.09	1.34	0.41	0.12	1.35	0.29	0.92	-1.02	1	188.8	205	205.4	106	265	82	135.4	24	106.4	101	180.2	61.9547	259.8	275	323.2	293	291.1	306	263.1	152	209.9	252	269.42	41.9447	45.7	3	239.3	150	210.1	24	210	426	176.28	88.1353	369.7	544	354.9
CTL0738	0.06	-1.35	0.17	1	1.04	1	0.19	1.25	0.4	0.49	1.15	1	141.8	154	149.2	77	135.7	42	157.9	28	210.8	200	159.08	30.0798	115.2	122	68.4	62	126.5	133	147.1	85	105	126	112.44	29.1612	121.8	8	118	74	122.6	14	81.8	166	111.05	19.603	126.4	186	98.5
CTL0742	0.16	1.32	0.35	0.89	-1	0.99	1	1.02	1	0.14	-1.35	1	23	25	13.6	7	19.4	6	16.9	3	25.3	24	19.64	4.67365	23.6	25	39.7	36	22.8	24	31.2	18	15.8	19	26.62	9.12206	30.5	2	33.5	21	26.3	3	19.7	40	27.5	5.97997	25.8	38	18.6
CTL0743	0.59	1.1	0.78	0.3	-1.19	0.72	0.04	1.5	0.15	0.7	1.08	1	135.4	147	147.3	76	77.6	24	107.2	19	90.6	86	111.62	29.3994	87.8	93	122.5	111	100.8	106	124.6	72	141.6	170	115.46	21.1919	274.1	18	138.8	87	87.5	10	94.6	192	148.75	86.5937	165.8	244	177.5
CTL0744	0.43	-1.18	0.65	0.03	-1.71	0.23	0.16	1.43	0.35	0.8	-1.08	1	48.8	53	29.1	15	67.9	21	56.4	10	29.5	28	46.34	16.9771	21.7	23	27.6	25	49.5	52	39.8	23	37.5	45	35.22	10.8507	45.7	3	41.5	26	131.3	15	43.9	89	65.6	43.8338	57.1	84	41.7
CTL0745	0.34	1.22	0.56	0.73	-1.02	0.95	0.65	1.11	0.81	0.32	-1.28	1	70	76	75.6	39	32.3	10	56.4	10	32.7	31	53.4	20.3169	74.6	79	61.8	56	59.9	63	67.5	39	45.8	55	61.92	10.6755	30.5	2	81.4	51	8.8	1	72	146	48.17	34.3236	64.6	95	50.6
CTL0748	0.27	1.34	0.49	1	-1.13	1	0.51	-1.2	0.72	0.7	-1.12	1	27.6	30	54.3	28	61.4	19	45.1	8	25.3	24	42.74	15.9748	39.7	42	62.9	57	59	62	41.5	24	50.8	61	50.78	10.2877	0	0	70.2	44	61.3	7	57.7	117	47.3	31.968	42.1	62	39
CTL0749	0.88	-1.03	0.95	0.04	-1.44	0.3	1	1	1	0.94	1.01	1	49.7	54	46.5	24	87.3	27	45.1	8	67.4	64	59.2	18.0776	46.3	49	54.1	49	71.4	75	55.4	32	45	54	54.44	10.5363	106.6	7	71.8	45	70	8	73.4	149	80.45	17.4886	48.3	71	53.2
CTL0751	0.26	-1.45	0.48	0.2	-1.81	0.62	0.9	1.08	0.98	0.66	1.18	1	27.6	30	40.7	21	3.2	1	33.8	6	36.9	35	28.44	14.9028	27.4	29	25.4	23	13.3	14	20.8	12	8.3	10	19.04	8.08907	0	0	38.3	24	17.5	2	43.4	88	24.8	19.9711	20.4	30	10.6
CTL0753	0.15	-1.27	0.33	0.12	-1.34	0.47	0.07	1.4	0.22	0.62	1.11	1	731.1	794	845	436	601.1	186	778.4	138	1242.5	1179	839.62	242.259	760.4	805	623.3	565	638.4	671	586.7	339	497.3	597	621.22	95.1556	472.1	31	942.8	591	402.7	46	1239.2	2514	764.2	397.294	665.4	979	690.4
CTL0756	0.76	1.04	0.88	0.22	-1.19	0.64	0.11	-1.27	0.28	0.24	-1.22	1	743.1	807	833.4	430	1043.9	323	761.5	135	851.5	808	846.68	119.457	935.2	990	932.2	845	594.6	625	707.8	409	951.3	1142	824.22	163.099	944.2	62	914	573	989.3	113	900.5	1827	937	39.3632	595.4	876	478.3
CTL0758	0.08	1.9	0.21	0.06	2.85	0.34	0.95	-1.06	1	0.65	-1.21	1	8.3	9	3.9	2	3.2	1	5.6	1	7.4	7	5.68	2.18792	22.7	24	7.7	7	8.6	9	13.8	8	5	6	11.56	6.99664	0	0	1.6	1	17.5	2	3.5	7	5.65	8.02849	8.2	12	10.6
CTL0765	0.46	-1.2	0.67	0.96	-1.09	1	0.000597	2.54	0.00509	0.53	-1.21	1	128	139	158.9	82	38.8	12	186.1	33	98	93	121.96	57.019	165.3	175	99.3	90	59.9	63	88.3	51	57.5	69	94.06	43.7016	15.2	1	191.4	120	52.5	6	86.8	176	86.48	75.8151	222.2	327	205.9
CTL0766	0.18	1.2	0.38	0.05	-1.34	0.31	0.98	-1.01	1	0.39	-1.16	1	598.5	650	806.2	416	756.3	234	496.4	88	493.2	468	630.12	145.39	871.9	923	702.7	637	711.6	748	695.7	402	598.1	718	716	98.5058	837.6	55	1027.3	644	621.6	71	1108	2248	898.62	216.689	698.7	1028	597.2
CTL0791	0.03	1.68	0.1	0.79	-1.06	0.97	0.37	-1.29	0.59	0.78	-1.09	1	603.1	655	591.1	305	549.4	170	456.9	81	652.3	619	570.56	73.363	463.8	491	871.5	790	653.6	687	598.8	346	1796.7	2157	876.88	534.77	1309.7	86	749.7	470	936.8	107	647.7	1314	910.97	291.532	528.8	778	754.3
CTL0797	0.29	-1.2	0.51	0.04	-1.46	0.27	0.09	1.38	0.24	0.83	-1.05	1	164.8	179	160.9	83	126	39	248.2	44	252.9	240	190.56	56.8329	218.2	231	130.2	118	160.8	169	155.8	90	84.1	101	149.82	48.8268	243.7	16	191.4	120	227.6	26	189.8	385	213.12	26.8352	210.7	310	151.7
CTL0799	0.83	-1.04	0.92	0.52	1.13	0.87	0.02	-1.63	0.08	0.66	1.11	1	484.4	526	391.5	202	649.6	201	846.1	150	577.5	548	589.82	173.096	373.1	395	310	281	715.4	752	804.7	465	444	533	529.44	218.086	365.5	24	472.2	296	446.5	51	478.1	970	440.58	51.8961	226.3	333	326.6
CTL0800	0.39	-1.13	0.61	0.14	-1.26	0.5	0.03	-1.47	0.11	0.61	1.1	1	1001.9	1088	943.8	487	1008.4	312	1404.5	249	570.1	541	985.74	296.079	757.6	802	826.3	749	1145.5	1204	813.4	470	526.4	632	813.84	221.325	1111.7	73	949.1	595	831.7	95	984.8	1998	969.33	115.268	594	874	467.6
CTL0802	0.8	-1.05	0.91	0.63	1.04	0.92	0.45	-1.16	0.66	0.47	-1.17	1	223.8	243	215.1	111	164.8	51	220	39	183.4	174	201.42	25.9758	243.7	258	260.4	236	138	145	155.8	90	111.6	134	181.9	66.2042	91.4	6	186.6	117	78.8	9	232.2	471	147.25	74.3181	140.7	207	137.5
CTL0808	0.65	-1.12	0.82	0.43	1.13	0.81	5.39e-16	6.63	3.41e-14	0.17	-1.41	1	25.8	28	36.8	19	12.9	4	28.2	5	23.2	22	25.38	8.6465	26.4	28	36.4	33	12.4	13	12.1	7	18.3	22	21.12	10.3285	15.2	1	30.3	19	0	0	14.8	30	15.07	12.3713	135.3	199	119.8
CTL0809	0.02	1.51	0.07	0.06	1.39	0.34	0.6	1.1	0.78	0.91	-1.03	1	163	177	149.2	77	126	39	107.2	19	170.7	162	143.22	26.3445	188.9	200	270.3	245	205.5	216	129.8	75	237.4	285	206.38	52.9595	106.6	7	234.5	147	61.3	7	128.2	260	132.65	73.3999	191	281	233.4
CTL0810	0.64	1.16	0.82	0.38	1.32	0.78	0.37	-1.23	0.59	0.29	-1.29	1	23	25	38.8	20	22.6	7	50.8	9	23.2	22	31.68	12.708	35.9	38	33.1	30	24.7	26	24.2	14	36.7	44	30.92	6.05822	15.2	1	38.3	24	26.3	3	14.3	29	23.52	11.2607	25.1	37	21.3
CTL0812	0.4	-1.19	0.62	0.12	1.36	0.47	0.69	1.1	0.83	0.53	-1.19	1	35.9	39	34.9	18	35.6	11	62	11	29.5	28	39.58	12.8018	27.4	29	33.1	30	37.1	39	27.7	16	21.7	26	29.4	5.8983	15.2	1	33.5	21	0	0	17.7	36	16.6	13.7154	36	53	20.4
CTL0814	0.52	1.25	0.73	0.24	-1.36	0.66	0.61	-1.24	0.78	0.54	-1.33	1	17.5	19	7.8	4	22.6	7	11.3	2	20	19	15.84	6.14435	15.1	16	12.1	11	18.1	19	6.9	4	39.2	47	18.28	12.4045	45.7	3	23.9	15	52.5	6	10.4	21	33.12	19.4512	11.6	17	10.6
CTL0815	0.16	1.33	0.35	0.41	1.22	0.8	0.00457	-1.95	0.03	0.38	-1.26	1	73.7	80	65.9	34	97	30	28.2	5	54.8	52	63.92	25.2634	69.9	74	89.4	81	78	82	60.6	35	106.6	128	80.9	17.8482	45.7	3	90.9	57	61.3	7	50.8	103	62.18	20.2213	38.7	57	28.4
CTL0818	0.21	-1.2	0.42	0.48	-1.08	0.84	0.21	-1.24	0.43	0.8	1.06	1	272.6	296	259.7	134	287.6	89	338.4	60	218.1	207	275.28	43.7475	239.9	254	250.4	227	254	267	173.1	100	151.6	182	213.8	47.8595	243.7	16	191.4	120	341.4	39	165.6	336	235.53	77.7021	161.1	237	150
CTL0819	0.27	-1.2	0.49	0.38	1.25	0.78	0.18	1.27	0.38	0.6	1.11	1	254.1	276	232.6	120	203.6	63	270.8	48	322.5	306	256.72	44.5411	180.4	191	201.9	183	290.2	305	235.4	136	112.5	135	204.08	65.8597	228.4	15	113.3	71	201.4	23	135.5	275	169.65	54.1639	254.9	375	208.5
CTL0823	4.91e-06	2.25	0.000145	0.000721	1.88	0.03	0.00855	1.6	0.05	0.6	-1.11	1	77.3	84	71.7	37	90.5	28	95.9	17	63.2	60	79.72	13.4265	129.4	137	204.1	185	123.7	130	164.4	95	192.4	231	162.8	36.1552	15.2	1	119.6	75	105.1	12	67	136	76.72	46.6308	222.2	327	260
CTL0828	0.01	1.76	0.06	0.09	-1.5	0.43	1.25e-17	8.09	9.2e-16	0.8	1.07	1	83.8	91	64	33	84	26	56.4	10	69.6	66	71.56	12.2003	153	162	177.6	161	74.2	78	114.2	66	85.8	103	120.96	43.8836	198	13	216.9	136	105.1	12	167.1	339	171.78	48.9606	1075.9	1583	1059.5
CTL0829	0.88	-1.02	0.95	0.81	1.06	0.97	0.44	-1.14	0.65	0.59	-1.11	1	166.7	181	147.3	76	177.8	55	163.6	29	170.7	162	165.22	11.3383	171	181	94.9	86	167.4	176	135	78	184.9	222	150.64	36.1273	106.6	7	138.8	87	183.9	21	125.7	255	138.75	32.8758	128.5	189	108.3
CTL0830	0.69	1.1	0.84	0.06	1.43	0.34	0.12	-1.34	0.29	0.15	-1.35	1	69.1	75	73.6	38	80.8	25	203.1	36	115.9	110	108.5	55.9946	110.5	117	93.8	85	86.6	91	107.3	62	120.8	145	103.8	13.6197	45.7	3	83	52	61.3	7	69.5	141	64.88	15.6031	68.6	101	58.6
CTL0831	0.13	-1.25	0.31	0.08	1.3	0.4	0.38	-1.17	0.6	0.62	1.09	1	132.6	144	178.3	92	145.4	45	265.1	47	208.7	198	186.02	53.2243	130.4	138	120.3	109	142.7	150	140.2	81	142.4	171	135.2	9.72291	45.7	3	119.6	75	70	8	111.9	227	86.8	35.011	101.3	149	87
CTL0836	0.18	-1.27	0.39	0.69	-1.08	0.93	0.73	-1.08	0.85	0.32	1.25	1	442	480	511.6	264	362	112	462.5	82	943.2	895	544.26	229.445	462.9	490	275.8	250	406.2	427	346.1	200	520.6	625	402.32	95.9728	380.7	25	461	289	315.2	36	487	988	410.98	78.2554	301.1	443	265.3
CTL0840	0.75	-1.3	0.88	0.26	-1.41	0.68	0.01	2.59	0.07	0.00215	-2.97	0.24	7.4	8	9.7	5	3.2	1	0	0	2.1	2	4.48	3.97329	7.6	8	2.2	2	3.8	4	3.5	2	1.7	2	3.76	2.31797	15.2	1	3.2	2	8.8	1	4.9	10	8.03	5.3269	9.5	14	8.9
CTL0843	0.29	-1.21	0.51	0.31	1.33	0.72	0.42	-1.17	0.64	0.21	1.33	1	178.6	194	157	81	132.5	41	141	25	272.9	259	176.4	56.7314	120	127	122.5	111	151.3	159	117.7	68	178.3	214	137.96	26.3501	152.3	10	78.2	49	131.3	15	88.7	180	112.62	35.0255	91.8	135	79
CTL0847	0.02	1.48	0.07	0.00669	1.63	0.11	0.9	1.02	0.97	0.94	1.02	1	527.6	573	521.3	269	504.2	156	287.7	51	395.2	375	447.2	104.101	603.6	639	876	794	487.1	512	451.7	261	694.7	834	622.62	171.273	380.7	25	417.9	262	218.9	25	422.4	857	359.97	95.8886	451.3	664	682.4
CTL0852	0.02	1.55	0.1	0.72	1.14	0.95	5.82e-07	2.63	9.73e-06	0.36	-1.21	1	26.7	29	27.1	14	19.4	6	28.2	5	53.7	51	31.02	13.1471	64.2	68	58.5	53	30.4	32	32.9	19	50.8	61	47.36	15.1348	30.5	2	54.2	34	52.5	6	29.6	60	41.7	13.4752	99.9	147	109.1
CTL0853	0.00295	1.73	0.02	0.14	1.28	0.51	1.83e-10	3.48	6e-09	0.83	-1.05	1	103.1	112	100.8	52	45.2	14	112.8	20	111.7	106	94.72	28.1719	211.6	224	200.8	182	103.7	109	141.9	82	119.1	143	155.42	48.4573	30.5	2	193	121	96.3	11	94.6	192	103.6	67.0081	507	746	479.2
CTL0856	0.75	-1.03	0.88	0.97	-1.05	1	0.26	1.28	0.48	0.79	-1.06	1	39.6	43	29.1	15	58.2	18	84.6	15	39	37	50.1	21.9677	58.6	62	33.1	30	38.1	40	41.5	24	37.5	45	41.76	9.87664	15.2	1	60.6	38	26.3	3	38.9	79	35.25	19.4769	43.5	64	39.9
CTL0858	0.36	1.12	0.59	0.15	1.22	0.54	0.56	1.09	0.75	0.19	1.23	1	236.7	257	193.8	100	171.3	53	141	25	187.6	178	186.08	34.9104	192.7	204	200.8	182	202.6	213	195.6	113	208.2	250	199.98	6.06811	137.1	9	159.5	100	105.1	12	184.8	375	146.62	33.8533	188.9	278	203.2
CTL0861	0.08	1.77	0.21	0.3	1.51	0.72	0.32	-1.38	0.53	0.71	-1.21	1	12.9	14	9.7	5	3.2	1	16.9	3	7.4	7	10.02	5.22274	14.2	15	17.7	16	11.4	12	19	11	19.2	23	16.3	3.39411	0	0	16	10	26.3	3	5.4	11	11.92	11.6623	6.8	10	9.8
CTL0861A	0.9	-1.08	0.96	0.84	1.1	0.98	0.06	1.57	0.18	1	-1	1	17.5	19	15.5	8	25.9	8	5.6	1	27.4	26	18.38	8.80778	17	18	19.9	18	12.4	13	12.1	7	23.3	28	16.94	4.82835	30.5	2	16	10	26.3	3	11.8	24	21.15	8.71569	22.4	33	23.1
CTL0864	0.05	1.37	0.15	0.17	1.2	0.56	0.49	1.12	0.7	0.2	-1.26	1	90.2	98	93	48	126	39	95.9	17	88.5	84	98.72	15.5073	102	108	129.1	117	161.7	170	100.4	58	130.8	157	124.8	25.156	30.5	2	135.6	85	87.5	10	95.6	194	87.3	43.313	114.2	168	137.5
CTL0865	0.71	-1.07	0.86	0.95	-1.04	1	0.27	-1.28	0.48	0.83	-1.05	1	368.3	400	401.2	207	494.5	153	400.5	71	252.9	240	383.48	86.9061	444.9	471	410.4	372	413.9	435	211.1	122	214.9	258	339.04	115.847	243.7	16	303.1	190	166.3	19	539.7	1095	313.2	161.053	287.5	423	226.3
CTL0868	0.00474	1.45	0.03	0.24	1.17	0.66	0.19	1.21	0.39	0.61	1.08	1	228.4	248	199.6	103	200.4	62	174.9	31	176	167	195.86	21.9499	307	325	274.7	249	239.8	252	334	193	200.7	241	271.24	52.9007	198	13	274.4	172	140.1	16	227.2	461	209.93	56.1937	312	459	305.3
CTL0869	0.45	1.2	0.66	0.13	-1.38	0.48	0.09	-1.55	0.24	0.48	1.23	1	121.5	132	87.2	45	135.7	42	118.5	21	52.7	50	103.12	33.2846	103	109	109.2	99	174.1	183	129.8	75	62.5	75	115.72	40.7528	335	22	79.8	50	166.3	19	101	205	170.53	115.664	62.5	92	74.5
CTL0870	0.31	1.4	0.53	0.16	1.27	0.55	1	1.01	1	0.88	-1.06	1	14.7	16	15.5	8	32.3	10	33.8	6	15.8	15	22.42	9.72661	21.7	23	22.1	20	33.3	35	43.3	25	15	18	27.08	11.1965	0	0	31.9	20	8.8	1	17.7	36	14.6	13.61	25.8	38	23.1
CTL0874	0.00499	1.69	0.03	0.04	1.51	0.27	0.8	-1.06	0.9	0.26	1.31	1	2181.4	2369	2159	1114	3380.6	1046	1805	320	1106.5	1050	2126.5	824.712	2799.9	2964	3787.3	3433	4437.3	4664	3691.4	2133	2322.3	2788	3407.64	841.453	1401.1	92	2593.8	1626	1392	159	3096.9	6283	2120.95	861.32	2933.4	4316	3152.8
CTL0875	0.68	-1.06	0.84	0.3	1.18	0.72	0.44	-1.14	0.65	0.09	1.38	1	1442	1566	1374.1	709	1890.7	585	1720.4	305	1789.4	1698	1643.32	224.436	1003.2	1062	1183.8	1073	1919	2017	1905.4	1101	1247	1497	1451.68	429.837	1096.5	72	1226.7	769	1033.1	118	1298.3	2634	1163.65	120.635	1082.7	1593	1252.1
CTL0880	6.99e-05	1.68	0.00119	0.73	1.06	0.95	0.06	1.29	0.18	0.94	-1.02	1	103.1	112	98.8	51	100.2	31	107.2	19	97	92	101.26	3.99975	158.7	168	171	155	132.2	139	181.7	105	153.3	184	159.38	18.7709	106.6	7	159.5	100	175.1	20	132.6	269	143.45	30.1937	197.1	290	181.9
CTL0882	1.33e-05	-1.84	0.000318	0.78	1.06	0.96	0.04	-1.39	0.15	0.05	1.44	1	990.8	1076	1091.1	563	665.8	206	1066.1	189	1468	1393	1056.36	286.175	508.2	538	490.9	445	775.4	815	475.9	275	452.3	543	540.54	132.885	533	35	448.3	281	551.6	63	434.2	881	491.78	59.1143	326.2	480	351.4
CTL0883	0.37	-1.22	0.6	0.37	1.24	0.78	4.52e-17	5.45	3.08e-15	0.31	-1.25	1	98.5	107	87.2	45	42	13	67.7	12	75.9	72	74.26	21.4561	67.1	71	79.4	72	50.4	53	65.8	38	35.8	43	59.7	16.8653	45.7	3	57.4	36	35	4	40.9	83	44.75	9.50105	329.6	485	317.7
CTL0884	0.000448	2.18	0.00503	0.00704	1.81	0.11	6.04e-25	9.73	8.92e-23	0.61	1.13	1	43.3	47	38.8	20	22.6	7	39.5	7	26.3	25	34.1	9.0689	86	91	100.4	91	29.5	31	64	37	70	84	69.98	26.7227	15.2	1	63.8	40	8.8	1	31.5	64	29.82	24.5835	596.7	878	766.7
CTL0885	6.03e-12	3.84	4.17e-09	0.00348	1.77	0.08	3.49e-13	4.37	1.55e-11	0.94	-1.02	1	90.2	98	104.7	54	84	26	50.8	9	68.5	65	79.64	20.7025	361.8	383	368.5	334	151.3	159	325.4	188	264.1	317	294.22	89.9863	76.1	5	295.1	185	105.1	12	117.3	238	148.4	99.3148	1310.4	1928	1161.6
CTL0886	0.89	-1.03	0.95	0.81	-1.11	0.97	3.77e-05	2.5	0.000451	0.03	-1.73	1	121.5	132	120.2	62	80.8	25	95.9	17	51.6	49	94	29.2331	87.8	93	78.3	71	99.9	105	90	52	72.5	87	85.7	10.6482	30.5	2	116.4	73	87.5	10	93.7	190	82.03	36.5274	203.9	300	232.5
CTL0887	0.09	1.47	0.24	0.54	1.16	0.88	0.2	-1.42	0.41	0.4	1.29	1	6281.8	6822	5641.7	2911	7966.7	2465	2177.3	386	1607.1	1525	4734.92	2737.89	6528.3	6911	8297.3	7521	7472.2	7854	5460.2	3155	5391	6472	6629.8	1265.22	4127	271	5020.1	3147	3475.7	397	8829.4	17913	5363.05	2396.05	4508.9	6634	4475
CTL0891	0.75	1.05	0.88	0.16	1.28	0.56	0.02	-1.52	0.1	0.51	-1.14	1	1032.2	1121	961.3	496	785.4	243	772.8	137	478.4	454	806.02	214.554	731.1	774	1061.3	962	838.2	881	614.4	355	733.9	881	795.78	168.235	746.2	49	461	289	429	49	720.6	1462	589.2	167.346	484.6	713	544
CTL0894	0.00123	2.43	0.01	0.44	-1.29	0.82	8.47e-05	3.1	0.000872	0.25	-1.45	1	26.7	29	19.4	10	9.7	3	5.6	1	17.9	17	15.86	8.32784	58.6	62	72.8	66	19	20	41.5	24	15.8	19	41.54	24.6923	45.7	3	78.2	49	35	4	38	77	49.23	19.8354	149.5	220	100.3
CTL0895	0.02	-1.61	0.09	0.09	-1.4	0.41	0.72	-1.1	0.84	0.66	1.14	1	163	177	158.9	82	116.3	36	56.4	10	158.1	150	130.54	45.5988	83.1	88	120.3	109	85.6	90	55.4	32	51.6	62	79.2	27.7199	213.2	14	65.4	41	113.8	13	92.7	188	121.28	64.4066	61.2	90	66.6
CTL0897	0.73	1.04	0.86	0.81	-1.02	0.97	0.92	1.01	0.99	0.18	1.22	1	671.3	729	678.3	350	568.8	176	581	103	472.1	448	594.3	84.7717	588.5	623	585.8	531	662.2	696	630	364	449.8	540	583.26	81.0272	624.4	41	577.5	362	560.3	64	528.9	1073	572.77	39.8669	554.6	816	549.3
cutE	0.2	-1.26	0.41	1	1.01	1	0.07	1.42	0.21	0.32	1.25	1	169.4	184	157	81	90.5	28	203.1	36	339.3	322	191.86	92.0033	171.9	182	112.5	102	119.9	126	171.3	99	144.1	173	143.94	27.8242	167.5	11	140.4	88	113.8	13	132.6	269	138.57	22.2822	161.8	238	151.7
cydA	9.25e-05	1.7	0.00155	0.58	1.1	0.9	8.39e-06	1.94	0.000118	0.1	1.32	1	477.9	519	492.3	254	462.2	143	411.8	73	461.6	438	461.16	30.3629	646.1	684	594.6	539	661.2	695	887.8	513	870.5	1045	732.04	136.68	685.3	45	658.8	413	752.9	86	500.8	1016	649.45	106.726	1073.9	1580	1198.8
cydB	0.000178	1.79	0.00235	0.65	1.12	0.92	3.02e-05	2	0.000377	0.49	1.14	1	150.1	163	205.4	106	135.7	42	157.9	28	186.5	177	167.12	28.2969	251.3	266	307.8	279	200.7	211	313.2	181	327.4	393	280.08	52.9953	258.9	17	247.3	155	341.4	39	164.6	334	253.05	72.3335	453.3	667	391.3
cysQ	0.49	1.14	0.71	0.13	1.36	0.5	0.69	1.09	0.83	0.59	1.14	1	641.8	697	707.4	365	543	168	789.7	140	1277.3	1212	791.84	286.024	769.9	815	597.9	542	608.9	640	813.4	470	1351.1	1622	828.24	307.479	335	22	676.4	424	761.7	87	563.4	1143	584.12	184.879	643.6	947	780.9
cysS	0.000246	1.62	0.00308	0.00247	1.56	0.06	0.53	-1.1	0.72	0.53	1.11	1	177.7	193	189.9	98	216.5	67	124.1	22	165.5	157	174.74	34.0304	229.5	243	272.5	247	313	329	254.4	147	274.9	330	268.86	30.6446	121.8	8	191.4	120	140.1	16	170.5	346	155.95	31.0153	224.3	330	234.3
dacC	0.00014	-1.76	0.00194	0.03	1.57	0.24	0.75	1.06	0.86	0.76	1.08	1	322.3	350	317.8	164	193.9	60	310.2	55	290.9	276	287.02	53.4223	150.2	159	153.3	139	144.6	152	155.8	90	159.1	191	152.6	5.5394	137.1	9	108.5	68	78.8	9	77.4	157	100.45	28.3317	109.4	161	135.8
dagA	0.00236	-2.01	0.02	0.41	-1.21	0.8	0.27	1.33	0.48	0.63	1.15	1	609.6	662	746.1	385	449.2	139	1291.7	229	1980.2	1879	1015.36	625.492	409	433	377.3	342	372	391	595.3	344	570.6	685	464.84	109.094	517.8	34	445.1	279	936.8	107	284.4	577	546.02	278.17	455.4	670	459.7
dapA	0.21	-1.2	0.41	0.52	-1.1	0.87	0.02	-1.47	0.09	0.48	-1.14	1	3007.4	3266	3015.6	1556	3189.9	987	2735.7	485	1901.1	1804	2769.94	512.142	2474.9	2620	2300.2	2085	2403.2	2526	1971.2	1139	1767.6	2122	2183.42	302.012	2086.3	137	1928.6	1209	1821	208	3182.2	6456	2254.52	627.973	1506.1	2216	1055.1
dapB	0.02	-1.38	0.07	0.07	-1.29	0.38	0.00533	-1.54	0.03	0.59	1.1	1	982.5	1067	976.8	504	1089.2	337	1128.1	200	1125.5	1068	1060.42	75.346	636.7	674	577	523	882.9	928	711.3	411	784.7	942	718.52	120.598	913.7	60	756.1	474	936.8	107	933.6	1894	885.05	86.5719	348	512	358.5
dapF	0.39	1.15	0.61	0.67	-1.06	0.92	0.3	1.21	0.52	0.66	1.09	1	456.7	496	401.2	207	423.4	131	456.9	81	535.4	508	454.72	50.9001	353.3	374	335.4	304	542.3	570	548.6	317	648.9	779	485.7	135.936	609.2	40	473.8	297	560.3	64	383.5	778	506.7	99.398	462.8	681	533.3
dapL	0.55	1.1	0.75	0.21	1.37	0.63	0.05	-1.44	0.18	0.62	1.11	1	140	152	127.9	66	132.5	41	146.7	26	213.9	203	152.2	35.2298	96.4	102	176.5	160	185.5	195	133.3	77	194.1	233	157.16	41.2396	137.1	9	113.3	71	157.6	18	81.8	166	122.45	32.5898	95.8	141	86.1
dcd	0.37	-1.18	0.6	0.2	-1.32	0.62	0.89	-1.04	0.97	0.64	-1.12	1	203.5	221	197.7	102	184.2	57	225.6	40	100.1	95	182.22	48.275	184.2	195	196.4	178	157.9	166	103.8	60	80.8	97	144.62	50.4068	167.5	11	209	131	87.5	10	224.8	456	172.2	61.4198	165.8	244	125.1
def	0.04	-1.36	0.13	0.72	-1.09	0.95	0.04	-1.44	0.15	0.79	1.06	1	296.5	322	286.8	148	320	99	473.8	84	342.5	325	343.92	75.7535	199.3	211	196.4	178	396.7	417	207.7	120	170.8	205	234.18	91.8898	167.5	11	263.2	165	183.9	21	298.7	606	228.32	62.8283	136.6	201	134.9
devB	0.05	-1.29	0.16	0.8	1.05	0.97	0.02	-1.43	0.07	0.49	1.12	1	430.9	468	381.8	197	323.2	100	434.3	77	337.2	320	381.48	51.4531	271.1	287	260.4	236	341.5	359	289	167	229.1	275	278.22	41.5379	304.6	20	197.8	124	218.9	25	295.2	599	254.12	53.6911	167.2	246	190.8
dhnA	0.02	1.4	0.07	0.44	1.11	0.82	0.3	1.17	0.52	0.17	-1.27	1	402.4	437	405.1	209	342.6	106	293.3	52	315.1	299	351.7	50.6334	481.8	510	632.1	573	364.4	383	372.1	215	469.8	564	464.04	108.367	319.8	21	489.7	307	315.2	36	425.9	864	387.65	85.1076	560	824	520.9
dksA	0.24	1.29	0.46	0.07	1.56	0.39	0.26	-1.31	0.47	1	-1.01	1	93	101	71.7	37	216.5	67	152.3	27	90.6	86	124.82	59.5097	88.8	94	116.9	106	196	206	188.6	109	146.6	176	147.38	45.8919	121.8	8	89.3	56	61.3	7	95.6	194	92	24.838	82.9	122	110
dmpP	0.41	-1.13	0.63	0.62	1.08	0.92	1	-1	1	0.76	1.06	1	595.8	647	550.4	284	394.3	122	609.2	108	519.5	493	533.84	85.8333	583.8	618	428	388	521.4	548	455.2	263	243.2	292	446.32	128.656	274.1	18	477	299	385.2	44	390.4	792	381.67	83.1621	411.9	606	313.2
dnaA	0.62	1.12	0.81	0.23	-1.38	0.65	0.85	1.04	0.94	0.99	1.01	1	195.2	212	228.7	118	187.5	58	152.3	27	88.5	84	170.44	53.2484	220.1	233	207.4	188	170.3	179	190.4	110	111.6	134	179.96	42.5428	45.7	3	312.7	196	175.1	20	334.7	679	217.05	134.302	234.5	345	153.5
dnaA2	0.83	-1.03	0.92	0.31	-1.19	0.72	0.11	-1.34	0.27	0.81	-1.05	1	426.3	463	445.8	230	462.2	143	485.1	86	302.5	287	424.38	71.4747	387.3	410	473.3	429	462.4	486	427.5	247	187.4	225	387.58	116.846	441.6	29	484.9	304	376.5	43	426.9	866	432.48	44.7062	284.1	418	282.2
dnaB	0.02	-1.44	0.08	0.95	1.01	1	0.43	-1.15	0.65	0.86	1.04	1	194.3	211	283	146	203.6	63	366.6	65	385.7	366	286.64	88.9411	206.9	219	206.3	187	181.7	191	160.9	93	169.9	204	185.14	20.9339	137.1	9	220.1	138	253.9	29	112.4	228	180.88	67.0232	157	231	118
dnaE	0.44	-1.11	0.65	0.63	1.07	0.92	0.55	-1.1	0.74	0.27	-1.21	1	1402.4	1523	1552.4	801	1228.1	380	1427.1	253	1126.6	1069	1347.32	169.106	1535	1625	1199.2	1087	956.1	1005	1209.7	699	798	958	1139.6	280.7	731	48	1317.6	826	910.5	104	1030.7	2091	997.45	246.413	971.2	1429	808.4
dnaG	0.52	1.09	0.72	0.6	-1.09	0.91	0.06	1.34	0.2	0.04	1.44	1	140	152	98.8	51	106.7	33	157.9	28	190.7	181	138.82	37.7169	127.5	135	143.4	130	126.5	133	169.6	98	149.9	180	143.38	17.7982	182.7	12	146.8	92	105.1	12	163.2	331	149.45	33.0079	177.4	261	153.5
dnaJ	0.96	-1.01	0.99	0.39	1.26	0.78	0.32	-1.33	0.53	0.51	-1.22	1	1576.4	1712	1841.1	950	2171.9	672	2555.2	453	4915.1	4664	2611.94	1338.65	1849.6	1958	1943.9	1762	1590.7	1672	2225.6	1286	4214	5059	2364.76	1058.39	2101.6	138	1536.2	963	2512.7	287	1124.8	2282	1818.83	611.82	1171.1	1723	1343.5
dnaK	0.00792	1.99	0.04	0.54	1.18	0.88	0.38	-1.31	0.6	0.16	-1.6	1	1437.4	1561	1841.1	950	3235.2	1001	660	117	363.6	345	1507.46	1132.24	2891.5	3061	3888.8	3525	2404.2	2527	2196.2	1269	2880.4	3458	2852.22	653.437	1401.1	92	2569.9	1611	2048.7	234	3161.5	6414	2295.3	749.692	2076.4	3055	2285.9
dnaN	0.008	-1.41	0.04	0.87	-1.03	0.99	0.51	-1.11	0.71	0.51	1.12	1	542.4	589	414.7	214	345.8	107	564.1	100	476.3	452	468.66	90.2926	341	361	334.3	303	357.7	376	337.5	195	194.9	234	313.08	66.6776	228.4	15	335	210	323.9	37	308.1	625	298.85	48.2462	288.2	424	248.5
dnaQ	0.06	1.33	0.17	0.01	1.69	0.15	0.52	-1.12	0.72	0.64	-1.09	1	152.9	166	178.3	92	174.5	54	146.7	26	183.4	174	167.16	16.307	213.5	226	274.7	249	192.2	202	190.4	110	177.4	213	209.64	38.6052	137.1	9	138.8	87	183.9	21	72	146	132.95	46.0516	157	231	173
dnaQ2	0.32	-1.21	0.55	0.76	1	0.96	0.36	-1.24	0.58	0.56	-1.16	1	333.3	362	420.6	217	300.6	93	372.3	66	359.4	341	357.24	44.7972	389.2	412	285.7	259	255	268	223.3	129	229.9	276	276.62	67.5461	30.5	2	379.7	238	148.8	17	389.4	790	237.1	177.022	232.4	342	175.7
dnaX_1	0.22	-1.2	0.42	0.52	-1.13	0.87	0.64	-1.08	0.8	0.4	-1.16	1	241.3	262	242.3	125	219.8	68	197.4	35	236.1	224	227.38	19.0307	156.8	166	178.7	162	206.5	217	193.8	112	164.1	197	179.98	20.527	91.4	6	209	131	236.4	27	201.6	409	184.6	63.911	166.5	245	105.6
dnaX_2	0.23	-1.2	0.43	0.13	1.4	0.5	0.29	-1.21	0.51	0.81	-1.04	1	255.1	277	279.1	144	378.1	117	383.6	68	334.1	317	326	57.7152	225.8	239	327.7	297	256.9	270	199	115	247.4	297	251.36	48.138	243.7	16	173.9	109	218.9	25	117.3	238	188.45	55.5391	188.9	278	191.7
dnlJ	0.55	1.08	0.74	0.16	1.22	0.54	0.22	1.19	0.44	0.79	1.04	1	634.4	689	676.4	349	539.7	167	648.7	115	764	725	652.64	80.7299	644.2	682	481	436	630.8	663	756.3	437	766.3	920	655.72	115.785	456.9	30	622.1	390	507.8	58	468.3	950	513.77	75.4382	684.4	1007	625.6
dppD	0.65	1.21	0.82	0.13	-1.93	0.5	0.32	1.56	0.54	0.83	-1.12	1	348.1	378	554.3	286	255.3	79	327.2	58	979	929	492.78	293.658	1899.6	2011	291.2	264	255	268	226.7	131	204.9	246	575.48	740.91	746.2	49	606.2	380	779.2	89	1896.2	3847	1006.95	597.558	1362	2004	756.9
dppF	0.67	1.05	0.83	0.82	1.09	0.97	0.11	-1.31	0.28	0.88	-1.04	1	155.6	169	178.3	92	113.1	35	118.5	21	162.3	154	145.56	28.4554	147.4	156	157.8	143	170.3	179	155.8	90	108.3	130	147.92	23.6146	121.8	8	105.3	66	210.1	24	117.3	238	138.62	48.1562	114.9	169	103.8
dsbB	0.00713	2.66	0.04	0.98	1.04	1	0.06	1.67	0.2	0.22	-1.46	1	5.5	6	7.8	4	6.5	2	16.9	3	6.3	6	8.6	4.71275	20.8	22	39.7	36	10.5	11	12.1	7	9.2	11	18.46	12.71	15.2	1	20.7	13	26.3	3	12.8	26	18.75	6.02246	36	53	22.2
dsbG	0.52	-1.21	0.73	0.67	-1.29	0.92	3.68e-05	3.56	0.000447	0.17	-1.6	1	32.2	35	46.5	24	19.4	6	84.6	15	54.8	52	47.5	24.771	52.9	56	55.2	50	9.5	10	34.6	20	25.8	31	35.6	19.1161	0	0	73.4	46	43.8	5	35.5	72	38.17	30.2045	157	231	94.9
dsdD	7.91e-07	2.08	3.69e-05	0.39	1.19	0.78	6.25e-05	1.87	0.000692	0.72	-1.07	1	149.2	162	157	81	161.6	50	112.8	20	153.9	146	146.9	19.5908	296.6	314	305.6	277	207.4	218	297.7	172	337.4	405	288.94	48.5029	228.4	15	242.5	152	332.7	38	172	349	243.9	66.5764	425.5	626	512
dut	0.52	-1.16	0.72	6.06e-06	-3.02	0.00119	0.21	-1.41	0.42	0.48	1.23	1	305.7	332	267.5	138	307	95	299	53	206.6	196	277.16	42.5851	159.6	169	128	116	294	309	283.8	164	246.6	296	222.4	74.7284	1203.1	79	279.2	175	831.7	95	291.8	592	651.45	448.971	138.7	204	147.3
dxr	0.61	1.07	0.81	0.87	1.01	0.99	0.29	-1.17	0.51	0.41	-1.14	1	370.2	402	412.8	213	329.7	102	344.1	61	243.4	231	340.04	62.5826	339.1	359	303.4	275	342.5	360	384.2	222	329.9	396	339.82	29.1638	243.7	16	389.2	244	253.9	29	346.5	703	308.32	71.0318	237.9	350	219.2
dxs	0.03	-1.36	0.1	0.7	-1.03	0.93	0.08	-1.35	0.22	0.71	1.08	1	416.2	452	476.8	246	345.8	107	502	89	439.5	417	436.06	60.3344	377.8	400	358.5	325	308.3	324	230.2	133	223.2	268	299.6	71.2626	380.7	25	280.8	176	332.7	38	239.1	485	308.32	61.5955	230.4	339	205.9
efp_1	0.19	-1.2	0.4	0.08	-1.31	0.4	0.3	-1.19	0.53	1	-1	1	295.6	321	217.1	112	261.8	81	248.2	44	212.9	202	247.12	34.0558	158.7	168	193.1	175	249.3	262	166.1	96	195.8	235	192.6	35.626	319.8	21	215.4	135	166.3	19	273.6	555	243.78	67.0245	159	234	149.1
efp_2	0.66	1.13	0.83	0.23	-1.32	0.65	0.02	-1.71	0.07	0.59	-1.17	1	62.6	68	56.2	29	139	43	112.8	20	48.5	46	83.82	39.8288	79.3	84	69.5	63	107.5	113	103.8	60	60.8	73	84.18	20.7045	60.9	4	126	79	113.8	13	102.5	208	100.8	28.278	45.5	67	46.1
engA	0.06	-1.4	0.17	0.32	1.17	0.73	0.42	-1.18	0.64	0.24	1.31	1	610.5	663	595	307	397.5	123	394.8	70	435.2	413	486.6	107.366	398.6	422	400.5	363	368.2	387	302.9	175	189.1	227	331.86	89.03	167.5	11	338.2	212	105.1	12	385	781	248.95	133.918	288.2	424	256.5
eno	0.000617	1.83	0.00667	0.03	1.54	0.23	0.55	1.12	0.74	0.3	1.26	1	499.1	542	449.6	232	410.5	127	287.7	51	361.5	343	401.68	81.349	566.8	600	663	601	560.4	589	533	308	1098.7	1319	684.38	236.765	441.6	29	477	299	367.7	42	431.3	875	429.4	45.5525	535.6	788	816.4
euo	0.05	-1.38	0.16	0.42	-1.17	0.81	0.1	-1.38	0.27	0.53	-1.15	1	589.3	640	405.1	209	791.8	245	733.3	130	330.9	314	570.08	200.372	316.4	335	306.7	278	428.1	450	422.3	244	437.3	525	382.16	64.7702	350.3	23	387.6	243	359	41	564.9	1146	415.45	100.899	234.5	345	253.8
exbB	0.16	1.3	0.36	0.14	1.34	0.5	0.24	-1.23	0.46	0.1	-1.34	1	40.5	44	38.8	20	61.4	19	33.8	6	28.5	27	40.6	12.5354	48.2	51	57.4	52	46.6	49	45	26	44.1	53	48.26	5.34397	15.2	1	41.5	26	35	4	33	67	31.18	11.2512	35.3	52	29.3
fabD	0.19	-1.28	0.4	0.97	-1	1	0.68	1.09	0.82	0.78	1.07	1	505.5	549	534.9	276	507.4	157	829.2	147	1391.1	1320	753.62	381.484	484.6	513	411.5	373	457.6	481	664.6	384	704.7	846	544.6	131.26	502.6	33	536	336	665.4	76	404.7	821	527.17	107.685	422.7	622	466.8
fabF	0.82	-1.03	0.91	0.55	1.09	0.88	0.26	1.19	0.48	0.9	-1.02	1	1865.6	2026	2021.4	1043	1716.2	531	1906.6	338	2973.9	2822	2096.74	502.363	2045.1	2165	1585.3	1437	1783.9	1875	1857	1073	2199.1	2640	1894.08	237.015	1294.4	85	1805.8	1132	1418.3	162	2056.9	4173	1643.85	351.106	1818.8	2676	1733
fabG	0.96	-1	0.99	0.42	1.11	0.8	0.64	-1.07	0.81	0.72	-1.06	1	483.4	525	505.8	261	526.8	163	710.7	126	565.9	537	558.52	90.3352	460	487	440.2	399	559.4	588	534.8	309	576.4	692	514.16	60.7245	380.7	25	512.1	321	359	41	478.6	971	432.6	74.2671	477.1	702	425.9
fabH	0.07	-1.41	0.19	0.67	-1.09	0.92	0.59	1.12	0.77	0.53	1.16	1	1089.3	1183	1087.2	561	1047.1	324	1460.9	259	2401.7	2279	1417.24	575.444	791.6	838	545	494	962.8	1012	1012.4	585	1322.8	1588	926.92	287.006	898.5	59	984.2	617	1146.9	131	840.4	1705	967.5	133.39	735.4	1082	764
fabI	0.000227	1.9	0.00292	0.07	1.45	0.39	0.86	-1.04	0.95	0.81	-1.06	1	239.4	260	286.8	148	423.4	131	157.9	28	291.9	277	279.88	96.5765	418.5	443	532.9	483	425.3	447	432.7	250	691.4	830	500.16	116.692	426.4	28	312.7	196	341.4	39	286.9	582	341.85	60.6029	428.2	630	410
fabZ	0.04	1.35	0.14	0.28	1.19	0.7	0.87	1.03	0.96	0.29	-1.22	1	217.3	236	220.9	114	281.2	87	220	39	316.2	300	251.12	45.1822	367.5	389	273.6	248	235.9	248	334	193	384	461	319	62.7874	167.5	11	322.2	202	262.6	30	247.9	503	250.05	63.724	228.4	336	252
fer	4.36e-05	-2.16	0.00085	6.48e-05	-2.26	0.00638	0.13	-1.41	0.3	0.23	1.33	1	195.2	212	170.5	88	164.8	51	259.5	46	166.5	158	191.3	40.0512	57.6	61	62.9	57	147.5	155	62.3	36	77.5	93	81.56	37.6091	213.2	14	124.4	78	262.6	30	149.8	304	187.5	62.4591	45.5	67	55.9
ffh	0.31	-1.17	0.53	0.74	-1.05	0.95	0.00525	-1.69	0.03	0.93	1.02	1	1421.7	1544	1271.4	656	1932.7	598	2160.4	383	1489.1	1413	1655.06	374.716	1009.8	1069	827.4	750	1904.7	2002	1597.4	923	1241.1	1490	1316.08	436.993	1446.7	95	1194.8	749	1304.5	149	1314.1	2666	1315.03	103.124	558.7	822	733.9
flhA	5.4e-05	2.77	0.00102	0.85	1.03	0.98	2.28e-10	3.38	7.21e-09	0.4	-1.2	1	6.4	7	11.6	6	6.5	2	16.9	3	16.9	16	11.66	5.22523	33.1	35	29.8	27	17.1	18	24.2	14	40.8	49	29	8.96298	30.5	2	33.5	21	43.8	5	20.7	42	32.12	9.51083	93.1	137	86.1
fliA	0.65	1.1	0.83	0.22	-1.4	0.64	0.25	1.32	0.47	0.23	-1.38	1	58	63	32.9	17	19.4	6	45.1	8	36.9	35	38.46	14.3399	53.8	57	64	58	27.6	29	27.7	16	30.8	37	40.78	16.9786	30.5	2	41.5	26	52.5	6	72.9	148	49.35	18.0875	59.1	87	36.4
fliF	0.06	1.63	0.17	0.02	2.05	0.2	0.0019	2.32	0.01	0.61	1.18	1	25.8	28	36.8	19	32.3	10	22.6	4	47.4	45	32.98	9.77609	52.9	56	62.9	57	20	21	38.1	22	81.6	98	51.1	23.4997	15.2	1	49.5	31	8.8	1	13.3	27	21.7	18.7266	70	103	111.8
fliI	0.25	-1.27	0.47	0.6	-1.08	0.91	0.00635	1.74	0.04	0.95	-1.02	1	50.6	55	73.6	38	29.1	9	67.7	12	119.1	113	68.02	33.3865	52.9	56	41.9	38	44.7	47	60.6	35	58.3	70	51.68	8.20439	60.9	4	49.5	31	78.8	9	47.3	96	59.12	14.4075	79.5	117	68.3
fliY	0.01	1.5	0.06	0.57	-1.05	0.89	0.56	1.11	0.75	0.48	-1.15	1	193.4	210	133.7	69	223	69	157.9	28	111.7	106	163.94	44.8217	205	217	222.8	202	251.2	264	254.4	147	214.1	257	229.5	22.2104	380.7	25	199.4	125	262.6	30	169.1	343	252.95	93.6511	242.6	357	231.6
fmt	0.17	1.2	0.38	0.19	-1.2	0.61	0.46	-1.12	0.67	0.69	-1.07	1	547.9	595	554.3	286	488	151	411.8	73	471.1	447	494.62	58.8571	578.1	612	482.1	437	469	493	668	386	588.9	707	557.22	82.3675	654.8	43	673.2	422	796.7	91	473.7	961	649.6	133.121	411.9	606	382.5
folA	0.00102	-1.67	0.00972	0.51	-1.14	0.85	0.31	-1.2	0.53	0.69	1.09	1	723.8	786	726.8	375	575.3	178	789.7	140	1175	1115	798.12	224.927	637.6	675	423.6	384	423.4	445	420.5	243	356.5	428	452.32	107.452	228.4	15	574.3	360	499	57	579.2	1175	470.22	165.343	362.9	534	262.7
folD	0.91	-1.04	0.96	0.98	1.1	1	0.6	-1.16	0.78	0.73	-1.11	1	41.4	45	50.4	26	106.7	33	39.5	7	119.1	113	71.42	38.3405	47.2	50	55.2	50	69.5	73	53.6	31	97.5	117	64.6	20.1155	76.1	5	71.8	45	87.5	10	25.1	51	65.12	27.4933	35.3	52	48.8
folP	0.00336	-1.46	0.02	0.3	-1.15	0.72	0.02	-1.43	0.08	0.74	-1.06	1	4505.6	4893	4325.7	2232	4822.1	1492	5770.4	1023	7413.8	7035	5367.52	1272.34	4337.7	4592	2982	2703	3777	3970	3397.2	1963	2846.3	3417	3468.04	608.19	3837.7	252	3597.2	2255	3300.6	377	4287.3	8698	3755.7	416.958	2173.6	3198	1940.7
folX	0.00887	-1.54	0.05	0.00723	-1.68	0.11	0.71	-1.08	0.83	0.88	1.04	1	94.8	103	106.6	55	158.4	49	208.7	37	226.6	215	159.02	58.9653	108.6	115	72.8	66	113.2	119	91.7	53	90	108	95.26	16.1601	91.4	6	181.9	114	148.8	17	155.8	316	144.48	38.1425	64.6	95	69.2
ftsH	0.1	1.23	0.26	0.16	1.21	0.56	4.24e-08	2.16	9.17e-07	0.86	-1.03	1	1555.3	1689	1660.9	857	1561	483	1246.6	221	1670.3	1585	1538.82	172.008	1826.9	1934	1778.4	1612	1512.7	1590	1843.1	1065	1885.9	2264	1769.4	148.565	1081.2	71	1470.8	922	1672.2	191	1334.8	2708	1389.75	248.039	3199.8	4708	3653.3
ftsK	0.66	-1.08	0.83	0.66	1.14	0.92	0.02	1.54	0.08	0.88	-1.03	1	193.4	210	271.3	140	145.4	45	304.6	54	354.1	336	253.76	84.1809	228.6	242	216.2	196	191.2	201	231.9	134	226.6	272	218.9	16.5602	213.2	14	220.1	138	262.6	30	96.6	196	198.12	71.1208	259.6	382	273.3
ftsW	0.41	1.11	0.63	0.21	1.23	0.63	0.52	1.1	0.72	0.84	-1.03	1	201.7	219	269.4	139	139	43	191.8	34	247.7	235	209.92	50.9675	227.7	241	243.8	221	196	206	204.2	118	229.1	275	220.16	19.5835	137.1	9	161.1	101	210.1	24	176.5	358	171.2	30.5839	210.7	310	197.9
ftsY	0.00404	-1.49	0.03	0.02	-1.41	0.2	0.02	-1.48	0.07	0.64	1.1	1	482.5	524	381.8	197	391.1	121	394.8	70	294	279	388.84	66.8151	274.9	291	286.8	260	288.3	303	214.6	124	168.3	202	246.58	53.1759	411.2	27	291.9	183	288.9	33	350	710	335.5	57.7733	153.6	226	165.9
fumC	0.25	1.24	0.47	0.97	1.02	1	3.83e-05	1.96	0.000451	0.36	-1.18	1	47	51	52.3	27	48.5	15	67.7	12	40	38	51.1	10.293	58.6	62	50.7	46	43.8	46	69.2	40	61.6	74	56.78	9.8266	76.1	5	75	47	26.3	3	42.4	86	54.95	24.6823	85	125	102.9
fusA	0.78	-1.04	0.89	0.68	-1.06	0.92	0.11	-1.29	0.28	0.81	1.04	1	6280	6820	5854.8	3021	7181.4	2222	5900.2	1046	7015.4	6657	6446.36	620.484	5123.6	5424	4415.1	4002	6440.9	6770	5681.7	3283	7259.4	8715	5784.14	1110.05	5132.1	337	5969.2	3742	5095.4	582	7229.9	14668	5856.65	1000.49	3520	5179	3759.8
gapA	0.53	1.09	0.73	0.92	1.01	1	0.59	-1.09	0.77	0.9	-1.02	1	1513.8	1644	1688	871	2091.1	647	1545.6	274	1143.4	1085	1596.38	341.954	1696.5	1796	1684.6	1527	1633.5	1717	1756.6	1015	1416.9	1701	1637.62	130.924	1492.4	98	1732.4	1086	980.6	112	1887.3	3829	1523.18	396.525	1470.1	2163	1341.7
gatA	0.04	1.35	0.13	0.39	-1.14	0.78	0.07	-1.35	0.22	0.95	-1.01	1	1089.3	1183	974.8	503	1557.8	482	908.2	161	775.6	736	1061.14	299.934	1170.4	1239	1206.9	1094	1502.2	1579	1481.4	856	1353.6	1625	1342.9	152.418	1690.4	111	1273	798	1514.6	173	1345.1	2729	1455.78	186.337	889.7	1309	919.3
gatB	0.00971	1.54	0.05	0.56	1.1	0.88	0.67	-1.09	0.82	0.97	-1.01	1	1028.6	1117	1027.2	530	1127.9	349	569.7	101	635.5	603	877.78	255.561	1146.8	1214	1162.8	1054	1122.6	1180	1175.1	679	1698.4	2039	1261.14	245.223	624.4	41	1308.1	820	1094.4	125	1317	2672	1085.97	324.466	963.1	1417	1101.2
gatC	0.96	-1.02	0.99	0.66	-1.16	0.92	0.24	1.38	0.46	0.64	1.14	1	73.7	80	52.3	27	93.7	29	56.4	10	64.3	61	68.08	16.4901	47.2	50	34.2	31	52.3	55	65.8	38	110	132	61.9	29.1734	76.1	5	90.9	57	26.3	3	74.4	151	66.93	28.0787	70	103	76.3
gcp	0.37	-1.16	0.6	0.1	-1.32	0.45	0.01	-1.63	0.06	0.8	1.07	1	150.1	163	135.7	70	103.4	32	141	25	70.6	67	120.16	32.8226	69	73	92.7	84	139.9	147	83.1	48	95.8	115	96.1	26.6153	167.5	11	111.7	70	122.6	14	116.3	236	129.52	25.7079	52.3	77	52.4
gcpE	0.95	1.01	0.99	0.56	1.22	0.88	0.12	-1.38	0.28	0.93	-1.03	1	127.1	138	153.1	79	122.8	38	135.4	24	228.7	217	153.42	43.6527	116.2	123	126.9	115	175.1	184	114.2	66	194.1	233	145.3	36.8173	182.7	12	130.8	82	140.1	16	68.5	139	130.53	47.1207	91.8	135	102
gcsH	0.03	-1.57	0.1	0.000908	-2.14	0.03	1	-1	1	0.14	-1.46	1	94.8	103	87.2	45	84	26	73.3	13	39	37	75.66	21.9009	61.4	65	57.4	52	38.1	40	39.8	23	30	36	45.34	13.4331	91.4	6	94.1	59	78.8	9	98.1	199	90.6	8.33427	59.1	87	25.7
gidA	0.01	-1.37	0.06	0.07	-1.26	0.38	0.3	-1.16	0.52	0.39	1.14	1	2199.8	2389	2120.2	1094	1541.6	477	1912.2	339	1930.6	1832	1940.88	254.729	1466.1	1552	1317.2	1194	1362.4	1432	1244.3	719	1247.8	1498	1327.56	91.9353	1918.8	126	1376.7	863	1435.8	164	1653.2	3354	1596.12	245.783	1122.8	1652	1007.2
glgA	1.41e-11	6.38	4.17e-09	0.000124	2.95	0.00899	1.29e-22	17.4	1.43e-20	0.23	1.46	1	66.3	72	34.9	18	22.6	7	45.1	8	32.7	31	40.32	16.5775	256.9	272	403.8	366	72.3	76	219.8	127	272.4	327	245.04	118.922	15.2	1	162.7	102	87.5	10	36.5	74	75.47	65.5869	3674.9	5407	4404
glgB	0.05	1.27	0.16	0.84	-1.02	0.98	0.89	1.02	0.97	0.94	-1.01	1	1052.5	1143	1096.9	566	795.1	246	851.7	151	1289.9	1224	1017.22	199.175	1484.9	1572	1150.7	1043	1189.2	1250	1202.8	695	1066.2	1280	1218.76	158.008	1218.3	80	1070.4	671	1313.2	150	1132.2	2297	1183.52	105.604	1126.9	1658	1012.5
glgC	2.5e-06	-2.9	8.21e-05	0.78	-1.16	0.96	4.47e-06	3.06	6.6e-05	0.71	-1.11	1	169.4	184	147.3	76	67.9	21	253.8	45	254	241	178.48	78.5158	103.9	110	44.1	40	40.9	43	64	37	35.8	43	57.74	27.9327	45.7	3	68.6	43	17.5	2	86.3	175	54.53	29.7573	173.3	255	129.6
glgP	0.000348	2.07	0.00411	0.65	1.06	0.92	1.77e-08	3.43	4.02e-07	0.55	-1.16	1	107.7	117	112.4	58	58.2	18	79	14	98	93	91.06	22.3924	269.2	285	225.1	204	90.4	95	164.4	95	156.6	188	181.14	68.5624	76.1	5	306.3	192	78.8	9	143.4	291	151.15	108.01	633.4	932	549.3
glmS	4.41e-05	1.78	0.00085	0.01	1.46	0.16	0.12	1.28	0.28	0.88	1.03	1	690.6	750	653.1	337	546.2	169	490.7	87	1003.3	952	676.78	199.402	1301.7	1378	1244.4	1128	903.8	950	993.4	574	1252.8	1504	1139.22	178.22	609.2	40	984.2	617	586.6	67	768.4	1559	737.1	183.527	1354.6	1993	1161.6
glmU	0.14	-1.24	0.32	0.63	-1.11	0.92	0.13	1.28	0.3	0.28	1.22	1	225.6	245	170.5	88	219.8	68	253.8	45	172.8	164	208.5	36.0232	168.1	178	135.7	123	190.3	200	166.1	96	124.1	149	156.86	26.697	106.6	7	167.5	105	157.6	18	191.2	388	155.73	35.6553	178.1	262	162.4
gltT	0.000919	-1.93	0.00905	0.00307	-1.85	0.07	0.99	-1.01	1	0.43	1.22	1	645.5	701	552.3	285	416.9	129	1009.7	179	1315.2	1248	787.92	367.65	336.3	356	345.3	313	397.7	418	430.9	249	387.3	465	379.5	38.9548	898.5	59	425.9	267	989.3	113	405.7	823	679.85	307.254	288.9	425	292.8
gltX	0.23	1.15	0.44	0.95	-1.02	1	0.05	-1.3	0.18	0.92	1.02	1	897.8	975	899.3	464	866.2	268	874.3	155	971.6	922	901.84	41.5869	889.8	942	967.5	877	1100.8	1157	1047	605	861.3	1034	973.28	101.535	685.3	45	1003.4	629	884.2	101	1112.5	2257	921.35	182.912	675.6	994	624.7
glyA	0.00012	1.8	0.00178	0.02	1.44	0.2	0.42	1.15	0.64	0.65	-1.09	1	559.9	608	583.4	301	552.7	171	637.4	113	749.3	711	616.54	81.3054	981.5	1039	1067.9	968	833.4	876	1054	609	1222.8	1468	1031.92	141.571	335	22	1092.7	685	560.3	64	689.6	1399	669.4	317.971	1085.4	1597	1143.8
glyQ	0.08	1.24	0.22	0.03	1.38	0.23	0.07	-1.29	0.22	0.29	1.18	1	547.9	595	616.3	318	659.3	204	637.4	113	634.4	602	619.06	42.6095	650.8	689	767.8	696	656.5	690	666.3	385	823.8	989	713.04	78.297	578.7	38	505.7	317	499	57	437.2	887	505.15	57.9222	468.3	689	516.5
gmk	0.73	1.06	0.86	0.9	-1.04	0.99	0.57	-1.11	0.75	0.39	-1.19	1	369.2	401	451.6	233	307	95	462.5	82	420.5	399	402.16	64.3494	430.7	456	367.4	333	272.1	286	339.2	196	548.9	659	391.66	104.742	213.2	14	454.6	285	359	41	478.1	970	376.23	120.271	312	459	252.9
gnd	0.02	1.5	0.09	0.63	-1.08	0.92	0.73	-1.08	0.85	0.74	1.08	1	535	581	519.4	268	762.7	236	817.9	145	818.8	777	690.76	151.129	821.8	870	783.3	710	821.1	863	1085.1	627	1272.8	1528	956.82	213.927	1157.4	76	732.2	459	1470.8	168	651.1	1321	1002.88	382.902	674.9	993	897.1
gp6D	0.07	1.32	0.19	0.00277	1.72	0.07	0.85	1.03	0.94	0.61	1.11	1	183.2	199	199.6	103	151.9	47	157.9	28	272.9	259	193.1	48.5921	253.2	268	329.9	299	188.4	198	186.9	108	251.6	302	242	58.8493	60.9	4	143.6	90	192.6	22	127.7	259	131.2	54.3999	208	306	234.3
gpdA	0.00266	1.6	0.02	0.06	1.5	0.34	0.72	-1.07	0.84	0.69	-1.08	1	115.1	125	162.8	84	106.7	33	118.5	21	125.4	119	125.7	21.8042	143.6	152	180.9	164	162.7	171	190.4	110	257.4	309	187	43.2405	152.3	10	129.2	81	157.6	18	89.2	181	132.08	31.1293	138.7	204	163.3
greA	0.45	1.1	0.67	0.26	1.16	0.68	0.25	-1.19	0.46	0.31	1.18	1	1146.4	1245	1164.8	601	1079.5	334	992.8	176	727.2	690	1022.14	178.138	1164.7	1233	1141.8	1035	1114.1	1171	898.2	519	968.8	1163	1057.52	117.309	609.2	40	1044.9	655	752.9	86	994.2	2017	850.3	205.095	877.4	1291	754.3
groEL	0.16	-1.29	0.36	0.57	1.08	0.89	0.18	1.3	0.38	0.93	1.03	1	102.2	111	120.2	62	93.7	29	242.6	43	261.4	248	164.02	81.1549	123.7	131	125.8	114	90.4	95	141.9	82	105	126	117.36	19.9578	45.7	3	149.9	94	87.5	10	95.1	193	94.55	42.8172	133.9	197	144.6
groEL2	1.25e-06	2.02	4.81e-05	0.78	1.07	0.96	4.54e-10	2.51	1.34e-08	0.71	-1.06	1	106.8	116	112.4	58	106.7	33	107.2	19	111.7	106	108.96	2.83778	255	270	214	194	157	165	233.6	135	180.8	217	208.08	39.5005	167.5	11	232.9	146	236.4	27	130.1	264	191.72	51.8836	488.7	719	448.1
groES	0.07	1.53	0.2	0.19	1.39	0.61	0.09	-1.6	0.25	0.26	-1.41	1	451.2	490	443.8	229	1270.2	393	400.5	71	411	390	595.34	377.863	487.4	516	836.2	758	753.5	792	687.1	397	1472.7	1768	847.38	372.572	517.8	34	631.7	396	499	57	697.9	1416	586.6	94.5673	422.1	621	566.1
grpE	0.08	1.51	0.21	0.31	1.29	0.72	0.67	1.11	0.82	0.28	-1.37	1	150.1	163	141.5	73	339.4	105	90.3	16	63.2	60	156.9	108.172	180.4	191	267	242	145.6	153	160.9	93	344.9	414	219.76	84.269	121.8	8	178.7	112	175.1	20	172.5	350	162.03	26.9369	214.8	316	250.2
gseA	0.89	-1.02	0.95	0.65	1.02	0.92	0.99	-1	1	0.88	-1.03	1	207.2	225	228.7	118	206.8	64	253.8	45	207.6	197	220.82	20.6556	275.8	292	199.7	181	197.9	208	218.1	126	123.3	148	202.96	54.5821	45.7	3	240.9	151	113.8	13	258.3	524	164.68	102.175	203.2	299	156.2
gspD	0.19	-1.2	0.4	0.8	-1.03	0.97	0.17	-1.24	0.37	0.44	1.15	1	581	631	734.5	379	778.9	241	987.1	175	1148.7	1090	846.04	222.877	746.3	790	547.2	496	701.2	737	742.4	429	574.8	690	662.38	94.7226	548.2	36	639.7	401	831.7	95	585.1	1187	651.18	126.083	412.6	607	418
gspE	0.02	-1.4	0.07	0.8	1.02	0.97	0.7	-1.07	0.83	0.57	1.11	1	451.2	490	596.9	308	320	99	530.2	94	661.8	628	512.02	132.797	417.5	442	348.6	316	297.8	313	347.9	201	303.2	364	343	48.0435	182.7	12	362.1	227	323.9	37	352.4	715	305.27	83.3094	273.2	402	239.6
gspF	0.00313	-1.71	0.02	0.58	-1.12	0.9	0.59	-1.12	0.77	0.53	1.15	1	256.9	279	298.5	154	197.1	61	434.3	77	364.6	346	310.28	92.3709	180.4	191	109.2	99	196	206	152.3	88	195.8	235	166.74	36.7648	274.1	18	180.3	113	61.3	7	206.5	419	180.55	88.7799	127.8	188	120.7
gspG	0.69	1.08	0.84	0.3	1.11	0.72	0.09	-1.4	0.24	0.81	-1.06	1	83.8	91	69.8	36	116.3	36	95.9	17	100.1	95	93.18	17.4959	103	109	65.1	59	110.4	116	96.9	56	92.5	111	93.58	17.284	30.5	2	87.7	55	26.3	3	109.4	222	63.48	41.4941	75.4	111	45.3
gyrA	0.21	-1.2	0.41	0.2	-1.23	0.62	0.36	-1.17	0.58	0.55	-1.12	1	2396.9	2603	2426.4	1252	1806.7	559	2228.1	395	1383.7	1313	2048.36	446.339	1752.3	1855	1365.8	1238	1741	1830	1822.4	1053	1317.8	1582	1599.86	238.235	1066	70	2246	1408	1672.2	191	2386.1	4841	1842.57	602.845	1443.6	2124	1129.6
gyrA2	0.22	-1.2	0.43	0.2	1.29	0.62	0.16	1.26	0.35	0.88	1.03	1	145.5	158	170.5	88	129.3	40	270.8	48	238.2	226	190.86	61.0188	168.1	178	146.7	133	121.8	128	128.1	74	164.9	198	145.92	20.9292	76.1	5	119.6	75	157.6	18	92.2	187	111.37	35.667	149.5	220	155.3
gyrB	0.38	1.16	0.6	0.31	1.35	0.72	1	-1	1	0.85	-1.04	1	96.7	105	120.2	62	87.3	27	56.4	10	103.3	98	92.78	23.619	104.9	111	123.6	112	66.6	70	72.7	42	145.8	175	102.72	33.5502	91.4	6	73.4	46	105.1	12	59.1	120	82.25	20.1667	83.6	123	103.8
gyrB2	0.29	-1.15	0.52	0.04	-1.35	0.27	0.07	-1.32	0.22	0.58	-1.1	1	1646.4	1788	1513.6	781	1470.5	455	2030.7	360	1183.5	1123	1568.94	308.439	1308.3	1385	1097.7	995	1545.1	1624	1450.3	838	1002.1	1203	1280.7	229.423	1340.1	88	1732.4	1086	1383.3	158	2018.9	4096	1618.68	319.436	1030.4	1516	731.2
hct2	1	1.08	1	0.83	-1.24	0.98	5.96e-09	6.45	1.47e-07	0.08	-1.84	1	7.4	8	7.8	4	16.2	5	28.2	5	16.9	16	15.3	8.49176	6.6	7	11	10	20	21	5.2	3	23.3	28	13.22	8.0723	0	0	23.9	15	17.5	2	14.3	29	13.93	10.1049	57.1	84	132.2
hctA	1.72e-08	6.69	1.27e-06	0.67	-1.16	0.92	3.84e-12	8.56	1.55e-10	0.5	-1.26	1	3.7	4	9.7	5	0	0	0	0	9.5	9	4.58	4.82566	34	36	55.2	50	21.9	23	43.3	25	28.3	34	36.54	13.063	15.2	1	76.6	48	61.3	7	10.4	21	40.88	33.0726	286.8	422	372.7
hemA	0.82	-1.05	0.91	0.36	-1.21	0.77	0.25	1.3	0.47	0.78	1.07	1	185.1	201	145.4	75	116.3	36	163.6	29	288.8	274	179.84	65.9301	146.4	155	173.2	157	138	145	72.7	42	263.2	316	158.7	69.1127	228.4	15	202.6	127	183.9	21	151.8	308	191.68	32.2415	163.8	241	175.7
hemB	0.08	-1.24	0.22	0.94	1.03	1	0.84	1.03	0.93	0.21	1.21	1	278.1	302	283	146	287.6	89	265.1	47	333	316	289.36	25.8037	225.8	239	217.3	197	275	289	190.4	110	195.8	235	220.86	33.6305	258.9	17	197.8	124	166.3	19	214.4	435	209.35	38.5893	191	281	208.5
hemC	0.51	-1.11	0.72	0.03	-1.47	0.23	0.03	1.43	0.12	0.43	1.18	1	48.8	53	52.3	27	42	13	67.7	12	49.5	47	52.06	9.52696	42.5	45	29.8	27	50.4	53	50.2	29	41.6	50	42.9	8.4113	76.1	5	81.4	51	52.5	6	46.8	95	64.2	17.0987	64.6	95	47.9
hemE	0.26	1.19	0.47	0.00168	2.09	0.05	0.96	-1.01	1	0.4	-1.18	1	130.8	142	157	81	100.2	31	101.5	18	126.5	120	123.2	23.5105	112.4	119	123.6	112	128.4	135	143.6	83	185.8	223	138.76	28.5841	76.1	5	83	52	96.3	11	39.4	80	73.7	24.355	101.3	149	109.1
hemG	0.09	1.31	0.23	0.06	1.54	0.34	0.7	1.07	0.83	0.43	1.17	1	131.7	143	176.4	91	71.1	22	135.4	24	178.1	169	138.54	43.5981	171	181	150	136	179.8	189	167.9	97	189.1	227	171.56	14.6124	198	13	116.4	73	78.8	9	85.3	173	119.62	54.7659	144.8	213	151.7
hemL	0.71	-1.05	0.86	0.27	1.2	0.68	0.16	-1.21	0.35	0.41	1.14	1	229.3	249	292.6	151	226.2	70	265.1	47	275.1	261	257.66	29.0445	232.4	246	222.8	202	257.8	271	226.7	131	213.2	256	230.58	16.7473	167.5	11	218.5	137	218.9	25	150.3	305	188.8	35.2327	150.2	221	167.7
hemN_1	0.57	1.09	0.77	0.09	1.37	0.42	0.46	1.13	0.67	0.03	1.51	1	200.7	218	178.3	92	181	56	157.9	28	151.8	144	173.94	19.573	175.7	186	197.5	179	222.6	234	133.3	77	165.8	199	178.98	33.6037	198	13	138.8	87	43.8	5	128.6	261	127.3	63.5208	179.4	264	200.5
hemN_2	0.05	-1.37	0.16	0.45	-1.12	0.82	2.5e-07	2.35	4.53e-06	0.26	1.23	1	161.1	175	178.3	92	158.4	49	124.1	22	268.7	255	178.12	54.3173	112.4	119	119.1	108	137	144	117.7	68	137.4	165	124.72	11.6643	137.1	9	134	84	166.3	19	120.8	245	139.55	19.1827	201.9	297	303.5
hemZ	0.11	1.29	0.28	0.65	-1.14	0.92	0.18	1.27	0.38	0.71	-1.09	1	113.3	123	164.7	85	132.5	41	90.3	16	113.8	108	122.92	27.7359	164.4	174	165.5	150	145.6	153	154	89	126.6	152	151.22	15.9929	137.1	9	248.9	156	52.5	6	166.1	337	151.15	81.051	195.1	287	162.4
hisS	0.41	-1.11	0.63	0.76	1.04	0.96	0.42	-1.12	0.64	0.11	1.29	1	512	556	596.9	308	591.4	183	665.6	118	772.5	733	627.68	97.5401	475.1	503	540.6	490	555.6	584	548.6	317	527.3	633	529.44	32.1458	487.3	32	483.3	303	402.7	46	543.2	1102	479.12	57.8234	424.1	624	385.1
hsp60_1	0.02	1.78	0.08	0.45	1.21	0.82	0.09	-1.64	0.24	0.33	-1.35	1	4791	5203	4754	2453	8590.5	2658	2374.7	421	1651.4	1567	4432.32	2715.23	5898.2	6244	8087.7	7331	7641.6	8032	6169.7	3565	9418.5	11307	7443.14	1446.15	3061	201	7095.4	4448	4281.2	489	9135.4	18534	5893.25	2743.3	4279.1	6296	4888.5
htrA	0.000139	1.59	0.00194	0.62	1.07	0.92	0.71	1.05	0.84	0.2	-1.21	1	354.5	385	366.3	189	345.8	107	332.8	59	264.5	251	332.78	40.0844	428.9	454	518.5	470	516.6	543	520.9	301	488.1	586	494.6	39.0693	472.1	31	478.6	300	323.9	37	478.6	971	438.3	76.3282	488.7	719	472.1
htrB	0.36	-1.14	0.59	0.14	1.23	0.5	0.07	-1.33	0.22	0.83	-1.05	1	127.1	138	143.4	74	106.7	33	141	25	127.5	121	129.14	14.6152	101.1	107	103.7	94	109.4	115	114.2	66	100.8	121	105.84	5.80973	15.2	1	110.1	69	96.3	11	72.5	147	73.53	41.87	68.6	101	69.2
ihfA	0.86	1.03	0.93	0.94	-1.01	1	2.5e-05	2.39	0.000321	0.35	-1.25	1	256.9	279	358.5	185	151.9	47	293.3	52	337.2	320	279.56	81.4758	344.8	365	389.4	353	174.1	183	287.3	166	165.8	199	272.28	100.224	121.8	8	376.5	236	227.6	26	268.6	545	248.62	105.321	707.5	1041	562.6
ileS	0.68	1.05	0.84	0.96	1.01	1	0.02	-1.36	0.08	0.97	1.01	1	1183.3	1285	1281	661	1354.2	419	1342.5	238	1287.8	1222	1289.76	67.728	1346.1	1425	1163.9	1055	1378.6	1449	1372.4	793	1081.2	1298	1268.44	136.895	1126.9	74	1167.7	732	1199.4	137	1262.8	2562	1189.2	57.3427	862.5	1269	792.4
incA	0.03	1.54	0.1	0.09	1.62	0.41	0.98	-1.02	1	1	1.01	1	53.4	58	42.6	22	25.9	8	39.5	7	60.1	57	44.3	13.1998	61.4	65	102.6	93	37.1	39	46.7	27	83.3	100	66.22	26.7744	45.7	3	47.9	30	43.8	5	32	65	42.35	7.10047	58.5	86	61.2
incB	0.51	-1.18	0.72	0.36	1.56	0.77	0.01	-2.13	0.07	0.44	-1.32	1	110.5	120	108.5	56	155.1	48	141	25	106.4	101	124.3	22.2936	52	55	99.3	90	107.5	113	81.3	47	142.4	171	96.5	33.3427	137.1	9	35.1	22	113.8	13	22.2	45	77.05	56.9353	28.5	42	47
incC	0.58	-1.11	0.77	0.53	1.22	0.87	0.32	-1.24	0.53	0.42	-1.21	1	95.8	104	127.9	66	129.3	40	101.5	18	219.2	208	134.74	49.5759	97.3	103	142.3	129	114.2	120	67.5	39	148.3	178	113.92	33.236	91.4	6	94.1	59	140.1	16	67	136	98.15	30.5073	76.8	113	77.2
incD	0.09	-1.29	0.24	0.34	-1.18	0.74	0.04	-1.45	0.13	0.66	-1.09	1	1018.4	1106	866.3	447	701.3	217	801	142	1101.3	1045	897.66	161.965	932.3	987	680.7	617	617.5	649	418.8	242	633.9	761	656.64	183.837	548.2	36	832.7	522	464	53	1022.8	2075	716.92	257.813	422.7	622	325.7
incE	0.41	-1.2	0.63	0.42	-1.2	0.8	0.11	-1.53	0.28	0.81	1.07	1	647.3	703	554.3	286	711	220	834.8	148	1060.2	1006	761.52	195.652	374.1	396	462.2	419	644.1	677	548.6	317	889.6	1068	583.72	198.21	1355.4	89	349.3	219	586.6	67	438.7	890	682.5	459.148	277.3	408	354.1
incF	0.7	-1.07	0.85	0.27	-1.23	0.69	0.05	-1.53	0.16	0.65	1.11	1	424.5	461	308.1	159	436.3	135	468.2	83	556.4	528	438.7	89.425	304.2	322	265.9	241	420.5	442	342.7	198	560.6	673	378.78	116.624	593.9	39	325.4	204	420.2	48	474.2	962	453.43	112.04	189.6	279	234.3
incG	0.33	1.2	0.55	0.18	1.26	0.59	0.00528	-1.82	0.03	0.59	-1.14	1	280.8	305	317.8	164	455.7	141	349.7	62	322.5	306	345.3	66.4151	265.4	281	339.8	308	544.2	572	375.5	217	405.7	487	386.12	102.718	152.3	10	336.6	211	183.9	21	423.4	859	274.05	128.021	216.8	319	184.6
infA	0.13	-1.21	0.31	0.96	1.01	1	0.21	-1.2	0.42	0.7	1.07	1	3916.2	4253	4256	2196	3975.3	1230	3429.5	608	2601.9	2469	3635.78	650.008	3073.8	3254	2857.3	2590	2811.4	2955	3014.8	1742	2374.8	2851	2826.42	274.692	2269.1	149	2865	1796	2398.9	274	3060.4	6209	2648.35	375.401	2314.2	3405	2011.7
infA2	0.12	-1.32	0.28	6.7e-06	-2.29	0.00119	0.18	-1.3	0.38	0.9	1.03	1	263.4	286	180.2	93	193.9	60	220	39	349.9	332	241.48	68.403	155.9	165	120.3	109	206.5	217	186.9	108	198.2	238	173.56	35.4212	350.3	23	338.2	212	446.5	51	385.4	782	380.1	48.5822	108.7	160	81.6
infC	0.04	-1.3	0.13	0.81	1.03	0.97	0.000586	-1.68	0.00504	0.43	-1.14	1	912.5	991	953.5	492	1173.2	363	1427.1	253	847.3	804	1062.72	237.634	871.9	923	734.7	666	960	1009	695.7	402	558.1	670	764.08	156.506	609.2	40	681.1	427	595.3	68	865	1755	687.65	124.068	398.3	586	382.5
ispA	0.61	1.08	0.81	0.96	-1.05	1	0.66	1.07	0.82	0.81	-1.04	1	221.9	241	238.4	123	303.8	94	253.8	45	281.4	267	259.86	32.9124	268.3	284	258.2	234	301.6	317	261.3	151	226.6	272	263.2	26.7803	106.6	7	331.8	208	236.4	27	294.3	597	242.27	98.5961	246.7	363	207.6
ispD	0.03	-1.43	0.11	0.47	-1.09	0.84	0.65	1.09	0.81	0.77	1.07	1	118.8	129	145.4	75	106.7	33	220	39	185.5	176	155.28	47.1443	88.8	94	71.7	65	137	144	128.1	74	78.3	94	100.78	29.8026	152.3	10	119.6	75	131.3	15	68.5	139	117.92	35.6191	93.8	138	97.6
ispE	0.76	-1.06	0.88	0.82	-1.12	0.97	0.69	1.08	0.83	0.31	-1.26	1	132.6	144	131.8	68	122.8	38	163.6	29	95.9	91	129.34	24.2458	154.9	164	143.4	130	104.7	110	93.5	54	72.5	87	113.8	34.518	45.7	3	170.7	107	70	8	137	278	105.85	57.9629	149.5	220	94.9
ispF	0.9	-1.03	0.96	0.38	-1.11	0.78	0.25	-1.25	0.47	0.53	-1.15	1	91.2	99	65.9	34	71.1	22	62	11	59	56	69.84	12.7704	69	73	48.5	44	79	83	79.6	46	50	60	65.22	15.1836	121.8	8	71.8	45	87.5	10	49.8	101	82.73	30.2934	61.8	91	40.8
ispH	0.000139	2.18	0.00194	0.33	1.23	0.74	0.33	-1.26	0.55	0.67	-1.12	1	1356.4	1473	1317.9	680	2010.3	622	558.4	99	814.6	773	1211.52	560.015	2190.6	2319	3372.5	3057	2599.2	2732	2182.3	1261	2204.1	2646	2509.74	513.527	1492.4	98	2190.2	1373	1111.9	127	2920.4	5925	1928.72	797.783	2102.2	3093	1992.1
kdsA	0.41	1.1	0.63	0.06	1.32	0.34	0.92	-1.02	0.99	0.7	1.06	1	374.8	407	321.7	166	219.8	68	287.7	51	290.9	276	298.98	56.4067	327.8	347	359.6	326	290.2	305	370.4	214	226.6	272	314.92	58.4203	213.2	14	269.6	169	192.6	22	217.9	442	223.32	32.7483	288.2	424	302.6
kdsB	9.05e-06	-1.79	0.000236	0.13	-1.26	0.5	0.06	-1.33	0.19	0.55	-1.11	1	399.6	434	354.7	183	284.4	88	530.2	94	376.2	357	389.02	89.9045	196.5	208	174.3	158	232.1	244	257.9	149	154.9	186	203.14	41.9532	258.9	17	274.4	172	183.9	21	245	497	240.55	39.6298	142.7	210	134
ksgA	0.02	-1.38	0.08	0.45	1.11	0.82	0.02	-1.46	0.07	0.12	-1.31	1	443.8	482	426.4	220	410.5	127	716.4	127	564.9	536	512.4	129.284	405.2	429	294.6	267	346.3	364	437.9	253	251.6	302	347.12	76.6443	228.4	15	341.4	214	253.9	29	321.4	652	286.27	53.7593	242.6	357	172.2
L2bCS78408_RS04750	0.04	1.53	0.13	0.59	-1.14	0.9	0.76	1.07	0.87	0.53	1.18	1	396	430	465.1	240	239.2	74	361	64	218.1	207	335.88	105.074	565.8	599	605.7	549	568.9	598	520.9	301	178.3	214	487.92	175.675	335	22	687.5	431	394	45	629.4	1277	511.48	173.046	581.8	856	462.3
L2bCS78408_RS04755	0.31	1.54	0.53	0.01	-2.99	0.17	0.81	-1.15	0.91	0.94	1.04	1	340685	369980	331462	171029	139200	43070	136595	24216	94722.4	89883	208533	117803	668810	708019	501219	454325	204071	214497	136293	78753	39357.5	47249	309950	264552	439549	28863	788780	494472	312122	35651	1.88441e+06	3823092	856215	714465	403980	594385	237123
L2bCS78408_RS04760	0.00144	-1.67	0.01	0.7	-1.08	0.93	0.95	-1.01	1	0.59	1.12	1	1279	1389	1387.6	716	998.7	309	2318.3	411	1779.9	1689	1552.7	511.578	906.8	960	1055.8	957	1009.4	1061	837.6	484	538.9	647	869.7	203.706	578.7	38	1056	662	735.4	84	1110.5	2253	870.15	255.218	925	1361	786.2
L2bCS78408_RS04765	0.83	1.04	0.91	0.29	-1.21	0.72	0.97	-1.01	1	0.41	1.2	1	690.6	750	748.1	386	604.4	187	767.1	136	631.3	599	688.3	70.8502	820.9	869	970.8	880	728.8	766	572.8	331	293.2	352	677.3	258.78	807.1	53	759.3	476	770.4	88	738.9	1499	768.93	28.5986	759.2	1117	632.7
L2bCS78408_RS04770	5.91e-07	-2.64	3.08e-05	0.68	-1.09	0.92	3.07e-12	4.46	1.29e-10	0.14	1.44	1	764.3	830	1013.6	523	336.1	104	1432.7	254	853.6	810	880.06	397.881	391.1	414	342	310	341.5	359	321.9	186	158.3	190	310.96	89.0833	274.1	18	446.7	280	297.7	34	259.3	526	319.45	86.2946	1345	1979	1407.4
L2bCS78408_RS04775	0.24	-1.35	0.45	0.9	-1.08	0.99	7.82e-06	3.6	0.000112	0.48	1.26	1	160.2	174	186.1	96	177.8	55	394.8	70	182.3	173	220.24	98.0843	174.8	185	192	174	200.7	211	141.9	82	48.3	58	151.54	61.9398	30.5	2	234.5	147	140.1	16	170.1	345	143.8	85.1836	621.9	915	545.7
L2bCS78408_RS04780	0.95	1.01	0.99	0.95	1.01	1	0.02	1.79	0.08	0.25	1.39	1	560.8	609	610.5	315	274.7	85	620.5	110	315.1	299	476.32	167.758	626.3	663	586.9	532	498.5	524	406.7	235	160.8	193	455.84	185.416	304.6	20	505.7	317	376.5	43	480.6	975	416.85	93.4284	939.3	1382	842.1
L2bCS78408_RS04785	0.02	1.54	0.09	0.87	1.03	0.99	3.46e-05	2.34	0.000426	0.21	1.34	1	217.3	236	250	129	97	30	208.7	37	118	112	178.2	66.7678	300.4	318	340.9	309	256.9	270	276.9	160	118.3	142	258.68	84.4724	198	13	323.8	203	227.6	26	189.3	384	234.68	61.6368	664.7	978	545.7
lcrD	1.31e-06	1.95	4.82e-05	0.53	1.09	0.88	1.96e-05	1.91	0.000264	0.1	-1.33	1	489	531	478.7	247	465.4	144	327.2	58	324.6	308	416.98	83.5692	847.3	897	814.2	738	570.8	600	889.5	514	725.5	871	769.46	126.361	502.6	33	939.6	589	630.4	72	592	1201	666.15	190	1428	2101	1294.7
lcrE	0.00277	1.65	0.02	0.52	1.11	0.87	1.06e-09	3.05	3.02e-08	0.48	-1.16	1	193.4	210	215.1	111	126	39	112.8	20	135.9	129	156.64	44.8881	304.2	322	335.4	304	119.9	126	218.1	126	256.6	308	246.84	83.9167	167.5	11	271.2	170	166.3	19	214.9	436	204.97	49.6131	701.4	1032	654
lcrH	0.01	-1.57	0.06	0.35	-1.18	0.75	0.1	-1.42	0.26	0.56	1.21	1	101.3	110	71.7	37	71.1	22	118.5	21	78	74	88.12	20.9664	65.2	69	38.6	35	74.2	78	51.9	30	31.7	38	52.32	17.7358	76.1	5	65.4	41	61.3	7	49.8	101	63.15	10.8691	40.8	60	23.1
ldh	0.37	1.11	0.6	0.17	-1.18	0.57	0.09	-1.24	0.25	0.41	1.12	1	678.6	737	666.7	344	591.4	183	654.3	116	654.4	621	649.08	33.7803	649.9	688	646.5	586	786.8	827	713	412	579.8	696	675.2	78.1798	837.6	55	727.4	456	604.1	69	850.3	1725	754.85	114.655	514.5	757	488.9
lepA	0.44	-1.13	0.65	0.26	-1.22	0.68	0.06	-1.41	0.2	0.71	1.08	1	817.7	888	924.4	477	756.3	234	597.9	106	549.1	521	729.08	155.198	682	722	813.1	737	693.6	729	524.4	303	346.5	416	611.92	180.391	563.5	37	631.7	396	752.9	86	819.2	1662	691.83	115.523	471	693	369.1
lepB	0.85	-1.02	0.92	0.35	1.2	0.76	0.03	-1.41	0.1	0.42	-1.15	1	209.9	228	226.8	117	261.8	81	276.4	49	226.6	215	240.3	27.6566	193.6	205	225.1	204	260.7	274	180	104	226.6	272	217.2	31.5588	228.4	15	207.4	130	166.3	19	136.5	277	184.65	41.1775	135.3	199	143.8
leuS	0.69	1.05	0.84	0.8	-1.04	0.97	0.15	-1.21	0.35	0.8	1.04	1	1000	1086	1015.5	524	1131.2	350	919.4	163	1012.7	961	1015.76	75.6132	1055.1	1117	948.8	860	1031.3	1084	1005.5	581	955.4	1147	999.22	46.5121	807.1	53	1073.6	673	866.7	99	1135.6	2304	970.75	158.494	774.8	1140	694.8
lgt	6.78e-05	1.79	0.00118	0.11	1.33	0.45	0.89	1.02	0.97	0.84	-1.04	1	87.5	95	83.3	43	90.5	28	62	11	71.7	68	79	11.8878	117.1	124	108.1	98	149.4	157	152.3	88	146.6	176	134.7	20.523	121.8	8	102.1	64	70	8	98.6	200	98.12	21.3506	117.6	173	114.5
lipA	0.00396	1.46	0.03	0.0089	1.59	0.13	0.5	-1.11	0.7	0.36	1.17	1	205.3	223	213.2	110	229.5	71	236.9	42	221.3	210	221.24	12.5717	279.6	296	303.4	275	320.6	337	334	193	274.1	329	302.34	25.7464	213.2	14	205.8	129	253.9	29	122.7	249	198.9	55.0259	244	359	254.7
lon	0.00736	1.43	0.04	0.56	1.08	0.89	0.00498	1.51	0.03	0.55	-1.11	1	577.4	627	676.4	349	639.9	198	423.1	75	477.4	453	558.84	106.997	757.6	802	931.1	844	662.2	696	732.1	423	682.2	819	753.04	106.577	563.5	37	812	509	542.8	62	696.5	1413	653.7	125.599	1090.2	1604	1135.8
lpdA	0.02	1.52	0.07	0.0038	1.76	0.08	0.91	-1.03	0.98	0.69	1.09	1	752.3	817	891.5	460	711	220	699.4	124	1161.3	1102	843.1	193.609	1081.6	1145	1392.3	1262	841	884	1012.4	585	1620.1	1945	1189.48	312.651	502.6	33	719.4	451	980.6	112	423.4	859	656.5	249.678	847.5	1247	1127.8
lplA_1	0.1	-1.53	0.26	0.86	-1.22	0.99	0.39	-1.33	0.61	0.11	-1.73	1	35.9	39	44.6	23	84	26	90.3	16	53.7	51	61.7	24.1728	62.3	66	38.6	35	40.9	43	27.7	16	13.3	16	36.56	18.0629	0	0	55.8	35	26.3	3	51.8	105	33.47	25.8603	34.7	51	18.6
lplA_2	0.02	-1.46	0.09	0.32	-1.24	0.73	0.46	-1.15	0.67	1	1.01	1	95.8	104	145.4	75	106.7	33	112.8	20	91.7	87	110.48	21.256	76.5	81	60.7	55	89.4	94	90	52	40	48	71.32	21.1919	76.1	5	100.5	63	61.3	7	80.3	163	79.55	16.1702	62.5	92	48.8
lpxA	0.03	1.33	0.1	0.54	1.1	0.88	0.44	1.12	0.65	0.38	-1.16	1	814	884	821.7	424	733.7	227	614.8	109	735.6	698	743.96	83.3765	1015.5	1075	851.7	772	754.5	793	893	516	1107.9	1330	924.52	138.842	807.1	53	968.3	607	840.5	96	638.8	1296	813.67	135.712	850.3	1251	801.3
lpxB	0.51	1.1	0.72	0.25	1.23	0.68	0.65	-1.08	0.81	0.79	1.06	1	151.9	165	228.7	118	145.4	45	107.2	19	113.8	108	149.4	48.3708	189.9	201	193.1	175	142.7	150	131.5	76	124.1	149	156.26	32.8635	106.6	7	156.3	98	113.8	13	103.5	210	120.05	24.5488	122.3	180	143.8
lpxC	0.78	-1.04	0.89	0.18	-1.22	0.58	0.31	1.17	0.53	0.87	1.03	1	1273.5	1383	1244.2	642	898.5	278	795.3	141	709.2	673	984.14	259.782	921.9	976	878.2	796	941.9	990	983	568	736.4	884	892.28	94.9558	822.4	54	1048	657	1146.9	131	1090.3	2212	1026.9	142.226	1122.8	1652	890
lpxD	0.02	1.39	0.1	0.58	1.1	0.9	0.45	1.13	0.66	0.31	-1.21	1	593.9	645	567.8	293	510.6	158	394.8	70	373.1	354	488.04	99.9773	580	614	965.3	875	501.4	527	605.7	350	546.4	656	639.76	186.123	670.1	44	571.1	358	464	53	524.9	1065	557.52	86.9267	795.9	1171	631.8
lspA	0.69	1.1	0.84	0.17	-1.34	0.56	0.82	1.06	0.92	0.73	1.1	1	92.1	100	110.5	57	90.5	28	157.9	28	142.3	135	118.66	30.264	116.2	123	130.2	118	93.2	98	109	63	150.8	181	119.88	21.8305	274.1	18	97.3	61	271.4	31	55.7	113	174.62	114.576	97.2	143	115.4
ltuA	0.84	-1.11	0.92	0.00338	-2.68	0.08	0.56	1.24	0.75	0.47	-1.32	1	10.1	11	9.7	5	19.4	6	5.6	1	22.1	21	13.38	7.01976	8.5	9	8.8	8	13.3	14	6.9	4	20	24	11.5	5.31366	45.7	3	22.3	14	87.5	10	10.8	22	41.58	33.8858	9.5	14	8
ltuB	1	1.04	1	0.48	-1.21	0.84	1.07e-06	11.94	1.66e-05	0.54	1.41	1	5.5	6	9.7	5	12.9	4	0	0	1.1	1	5.84	5.50981	10.4	11	8.8	8	2.9	3	5.2	3	1.7	2	5.8	3.73296	15.2	1	4.8	3	17.5	2	3.5	7	10.25	7.12577	84.3	124	89.6
lysC	0.19	-1.29	0.4	0.02	-1.65	0.17	0.04	-1.6	0.15	0.99	-1	1	1429.1	1552	1379.9	712	1732.3	536	1630.2	289	678.7	644	1370.04	412.448	1126	1192	853.9	774	1395.7	1467	1038.4	600	623.1	748	1007.42	290.281	1416.3	93	1456.4	913	814.2	93	2503	5078	1547.47	701.48	700.1	1030	461.4
lysS	0.06	1.35	0.17	0.5	1.09	0.85	0.16	-1.3	0.35	0.95	1.02	1	313.1	340	300.4	155	384.6	119	236.9	42	205.5	195	288.1	69.8798	360.8	382	369.6	335	433.8	456	401.5	232	278.2	334	368.78	58.2394	258.9	17	395.6	248	140.1	16	417	846	302.9	129.166	290.9	428	247.6
malQ	0.04	1.66	0.14	0.4	1.19	0.79	0.000742	2.1	0.00596	0.65	-1.12	1	15.7	17	21.3	11	16.2	5	22.6	4	23.2	22	19.8	3.58539	36.8	39	29.8	27	19	20	26	15	39.2	47	30.16	8.18218	0	0	38.3	24	43.8	5	15.3	31	24.35	20.3939	53	78	61.2
map	0.21	-1.19	0.42	0.26	1.24	0.68	0.34	-1.17	0.56	0.83	1.05	1	292.8	318	288.8	149	368.4	114	259.5	46	250.8	238	292.06	46.3722	205	217	240.5	218	297.8	313	231.9	134	184.9	222	232.02	42.8641	182.7	12	142	89	236.4	27	180.9	367	185.5	38.7817	181.5	267	177.5
mdhC	0.04	1.39	0.14	0.03	1.48	0.23	0.23	1.25	0.45	0.7	-1.09	1	537.8	584	470.9	243	407.2	126	406.1	72	903.1	857	545.02	207.401	700	741	637.7	578	603.2	634	564.2	326	1032.1	1239	707.44	188.22	350.3	23	529.6	332	446.5	51	486	986	453.1	76.4767	710.9	1046	724.1
metG	0.2	1.21	0.41	0.98	-1.01	1	0.06	-1.4	0.18	0.38	-1.19	1	959.5	1042	889.6	459	1228.1	380	710.7	126	529	502	863.38	263.661	1077.8	1141	999.5	906	1003.7	1055	988.2	571	878.8	1055	989.6	71.3349	791.9	52	973.1	610	665.4	76	1298.8	2635	932.3	275.036	729.3	1073	633.6
mfd	0.26	1.16	0.48	0.26	1.17	0.68	0.09	-1.3	0.24	0.71	1.07	1	875.7	951	1003.9	518	846.8	262	722	128	479.5	455	785.58	198.28	1025.9	1086	899.1	815	931.4	979	747.6	432	696.4	836	860.08	135.599	502.6	33	773.7	485	709.1	81	749.2	1520	683.65	123.602	599.5	882	543.1
mgtE	0.02	-1.43	0.07	0.22	-1.21	0.64	0.13	-1.29	0.31	0.87	1.03	1	540.5	587	505.8	261	410.5	127	806.6	143	780.9	741	608.86	175.599	381.6	404	282.4	256	441.4	464	493.2	285	386.5	464	397.02	78.5913	411.2	27	405.2	254	569.1	65	454.5	922	460	75.9771	251.5	370	251.1
mhpA	0.39	-1.12	0.61	0.8	-1.05	0.97	0.78	-1.04	0.89	0.38	-1.15	1	205.3	223	180.2	93	177.8	55	236.9	42	247.7	235	209.58	31.9804	196.5	208	220.6	200	143.7	151	150.6	87	167.4	201	175.76	32.2937	137.1	9	207.4	130	166.3	19	171.5	348	170.57	28.8432	157	231	145.5
miaA	0.01	1.44	0.06	0.05	1.4	0.31	0.97	1	1	0.8	-1.04	1	83.8	91	81.4	42	97	30	118.5	21	73.8	70	90.9	17.5502	124.7	132	132.4	120	110.4	116	117.7	68	101.6	122	117.36	12.0105	91.4	6	84.5	53	70	8	78.4	159	81.08	9.09482	96.5	142	119.8
minD	0.67	1.06	0.83	0.17	1.34	0.56	0.59	-1.1	0.77	0.77	1.05	1	270.7	294	261.6	135	155.1	48	248.2	44	313	297	249.72	58.1827	233.3	247	268.1	243	249.3	262	228.4	132	267.4	321	249.3	18.5328	304.6	20	191.4	120	157.6	18	133.1	270	196.68	75.8162	194.4	286	197.9
mip	0.00168	1.72	0.01	0.31	1.18	0.72	0.94	1.01	0.99	0.58	-1.13	1	563.5	612	575.6	297	620.5	192	327.2	58	349.9	332	487.34	137.71	817.1	865	1078.9	978	618.4	650	595.3	344	840.5	1009	790.04	196.279	304.6	20	840.7	527	455.3	52	869	1763	617.4	281.239	766.7	1128	776.5
mraW	0.02	-1.41	0.08	0.75	1.1	0.95	0.07	-1.35	0.22	0.75	1.07	1	182.3	198	158.9	82	187.5	58	321.5	57	237.1	225	217.46	64.7556	157.8	167	123.6	112	158.9	167	174.8	101	96.6	116	142.34	31.6632	167.5	11	100.5	63	122.6	14	128.6	261	129.8	27.887	88.4	130	73.7
mraY	0.00139	1.61	0.01	0.22	1.29	0.64	0.91	1.02	0.98	0.89	1.03	1	59.9	65	98.8	51	84	26	39.5	7	73.8	70	71.2	22.7208	89.7	95	112.5	102	113.2	119	112.5	65	123.3	148	110.24	12.3636	76.1	5	86.1	54	105.1	12	75.4	153	85.67	13.8416	85.6	126	112.7
mreB	0.89	-1.02	0.95	0.34	-1.16	0.74	0.00144	1.65	0.01	0.36	1.18	1	909.8	988	806.2	416	575.3	178	840.5	149	1204.5	1143	867.26	226.509	858.7	909	678.5	615	647.9	681	834.2	482	940.4	1129	791.94	124.398	715.8	47	1046.4	656	884.2	101	849.8	1724	874.05	135.94	959	1411	1081.7
mrsA	0.78	1.05	0.89	0.15	1.27	0.52	0.61	1.1	0.78	0.79	1.06	1	670.4	728	693.8	358	481.6	149	953.3	169	1155	1096	790.82	263.893	816.2	864	699.4	634	659.3	693	887.8	513	785.5	943	769.64	91.501	213.2	14	789.6	495	586.6	67	656.1	1331	561.38	246.929	876.1	1289	719.7
murA	0.01	-1.49	0.06	0.67	-1.07	0.92	0.04	1.45	0.14	0.35	1.21	1	844.4	917	763.6	394	546.2	169	913.8	162	1634.5	1551	940.5	411.81	481.8	510	507.5	460	624.1	656	647.3	374	689.7	828	590.08	90.6913	639.6	42	536	336	717.9	82	539.7	1095	608.3	87.4168	664	977	752.5
murB	0.2	1.3	0.41	0.00641	2.52	0.11	0.33	-1.26	0.55	1	1.02	1	23.9	26	40.7	21	32.3	10	16.9	3	48.5	46	32.46	12.655	38.7	41	41.9	38	24.7	26	57.1	33	47.5	57	41.98	11.9211	15.2	1	17.5	11	26.3	3	13.3	27	18.07	5.74594	18.4	27	29.3
murC	0.96	-1.01	0.99	0.65	1.06	0.92	0.42	-1.11	0.64	0.95	-1.01	1	1077.4	1170	1062	548	1066.5	330	1190.2	211	1351	1282	1149.42	124.501	1135.4	1202	1031.5	935	1207.3	1269	1050.5	607	943.8	1133	1073.7	101.056	883.3	58	939.6	589	901.8	103	1088.3	2208	953.25	93.0321	870	1280	774.7
murD	0.37	1.15	0.6	0.4	1.12	0.79	0.02	1.52	0.07	0.95	1.01	1	383.1	416	354.7	183	320	99	270.8	48	445.8	423	354.88	65.8576	479.9	508	406	368	278.8	293	321.9	186	434	521	384.12	82.3167	182.7	12	440.3	276	210.1	24	400.2	812	308.32	130.752	480.5	707	488.1
murE	0.62	-1.07	0.81	0.67	-1.06	0.92	0.42	-1.13	0.64	0.67	-1.07	1	1612.4	1751	1881.8	971	1347.7	417	1269.2	225	1587.1	1506	1539.64	242.177	1698.4	1798	1420.9	1288	1477.5	1553	1318.7	762	902.1	1083	1363.52	292.979	1233.5	81	1408.6	883	1313.2	150	1478.7	3000	1358.5	107.448	1266.9	1864	944.2
murF	0.00273	1.66	0.02	1	-1.01	1	0.64	-1.1	0.8	0.4	-1.2	1	152.9	166	120.2	62	142.2	44	79	14	135.9	129	126.04	28.8387	146.4	155	230.6	209	221.7	233	122.9	71	271.6	326	198.64	61.9313	182.7	12	213.8	134	148.8	17	209.5	425	188.7	29.9481	183.5	270	142
murG	0.41	1.13	0.63	0.43	-1.14	0.81	0.3	1.17	0.52	0.67	-1.07	1	119.7	130	64	33	97	30	124.1	22	105.4	100	102.04	23.8865	111.5	118	134.6	122	96.1	101	90	52	105	126	107.44	17.2688	106.6	7	151.5	95	105.1	12	101.5	206	116.18	23.647	131.2	193	96.7
mutL	0.63	1.07	0.81	0.49	1.18	0.84	9.01e-06	2.33	0.000125	0.24	1.29	1	109.6	119	100.8	52	74.3	23	67.7	12	221.3	210	114.74	62.0966	135.1	143	97.1	88	95.1	100	124.6	72	146.6	176	119.7	22.9167	106.6	7	118	74	87.5	10	85.3	173	99.35	15.6866	207.3	305	247.6
mutS	0.0079	1.4	0.04	0.12	1.26	0.47	0.93	1.01	0.99	0.86	1.03	1	369.2	401	451.6	233	332.9	103	394.8	70	315.1	299	372.72	53.9158	521.4	552	584.7	530	439.5	462	510.5	295	395.7	475	490.36	73.8519	304.6	20	408.4	256	437.7	50	333.2	676	370.98	62.4111	491.4	723	475.6
mviN	0.00632	1.44	0.04	0.02	1.4	0.2	0.55	-1.1	0.75	0.97	-1.01	1	443.8	482	457.4	236	439.5	136	440	78	512.2	486	458.58	30.8391	554.5	587	680.7	617	562.3	591	517.5	299	758.8	911	614.76	101.166	395.9	26	477	299	315.2	36	465.8	945	413.47	74.6998	455.4	670	502.3
ndk	0.77	-1.09	0.89	0.000797	-2.76	0.03	0.23	-1.51	0.46	0.45	1.32	1	21794.9	23669	16380.4	8452	19213.9	5945	13893	2463	10375.1	9845	16331.5	4460.5	12325.4	13048	9539.5	8647	21598.5	22702	19357.2	11185	8418.1	10106	14247.7	5915.82	68499.2	4498	7001.3	4389	52468.3	5993	15002.5	30437	35742.8	29489.9	7246.5	10662	11200.4
nfo	0.29	-1.16	0.51	0.07	-1.3	0.37	0.71	-1.07	0.84	0.15	1.29	1	305.7	332	335.3	173	245.6	76	383.6	68	278.2	264	309.68	52.9944	287.2	304	261.5	237	256.9	270	261.3	151	180.8	217	249.54	40.246	350.3	23	312.7	196	402.7	46	223.3	453	322.25	75.5895	216.1	318	238.7
nlpD	0.21	1.25	0.42	0.36	-1.26	0.76	0.4	1.18	0.63	0.35	-1.24	1	208.1	226	224.8	116	142.2	44	163.6	29	187.6	178	185.26	33.2185	306.1	324	210.7	191	170.3	179	230.2	133	185.8	223	220.62	53.0131	76.1	5	378.1	237	166.3	19	344.5	699	241.25	144.084	253.5	373	184.6
nqrA	0.04	1.36	0.13	0.3	1.18	0.72	0.15	1.27	0.33	0.59	-1.11	1	337	366	354.7	183	290.9	90	282	50	302.5	287	313.42	31.1194	464.8	492	604.6	548	260.7	274	295.9	171	374.8	450	400.16	138.687	228.4	15	338.2	212	359	41	337.1	684	315.68	59.0491	454	668	482.7
nqrB	0.007	1.5	0.04	0.39	1.17	0.78	0.26	1.21	0.47	0.76	-1.06	1	435.5	473	441.9	228	481.6	149	361	64	420.5	399	428.1	43.7825	494	523	615.6	558	549	577	567.6	328	767.2	921	598.68	103.775	426.4	28	559.9	351	691.6	79	325.3	660	500.8	159.408	601.5	885	591
nqrC	0.03	1.43	0.11	0.77	1.14	0.96	0.18	1.26	0.38	0.86	-1.03	1	85.6	93	137.6	71	97	30	73.3	13	84.3	80	95.56	24.9546	130.4	138	146.7	133	122.7	129	93.5	54	147.4	177	128.14	22.0797	152.3	10	135.6	85	140.1	16	63.1	128	122.78	40.4041	121.7	179	143.8
nqrD	0.02	1.5	0.07	0.48	-1.07	0.84	0.63	1.09	0.8	0.63	-1.11	1	111.4	121	102.7	53	80.8	25	56.4	10	70.6	67	84.38	22.6456	118.1	125	132.4	120	96.1	101	117.7	68	145.8	175	122.02	18.5682	258.9	17	111.7	70	122.6	14	93.7	190	146.72	75.7268	112.8	166	118
nqrE	0.53	1.14	0.73	0.41	-1.13	0.8	0.82	-1.05	0.92	0.28	-1.27	1	99.4	108	108.5	56	126	39	152.3	27	47.4	45	106.72	38.81	106.7	113	111.4	101	123.7	130	133.3	77	75.8	91	110.18	21.8684	137.1	9	100.5	63	175.1	20	99.6	202	128.07	35.8888	115.5	170	91.4
nrdA	0.000292	1.69	0.0035	1.48e-05	2	0.00187	0.000705	1.73	0.00573	3.5e-06	2.39	0.00155	1654.7	1797	1469	758	1370.3	424	1816.3	322	2360.6	2240	1734.18	389.933	2436.2	2579	2390.7	2167	2652.5	2788	3310.7	1913	2871.3	3447	2732.28	375.7	1340.1	88	1472.4	923	1234.4	141	1189.4	2413	1309.08	125.878	2564.4	3773	4795.4
nrdB	0.00117	1.66	0.01	0.25	1.24	0.68	0.03	1.45	0.1	0.00934	1.63	0.69	208.1	226	189.9	98	258.6	80	208.7	37	166.5	158	206.36	33.9016	235.2	249	387.2	351	349.2	367	349.6	202	274.1	329	319.06	62.3259	350.3	23	264.8	166	166.3	19	229.7	466	252.78	76.7379	307.2	452	512
nth	0.4	1.19	0.62	0.79	-1.05	0.97	7.8e-05	2.52	0.000823	0.12	1.5	1	51.6	56	54.3	28	12.9	4	50.8	9	48.5	46	43.62	17.2976	73.7	78	44.1	40	26.6	28	76.1	44	32.5	39	50.6	23.0744	30.5	2	59	37	87.5	10	34	69	52.75	26.415	121.7	179	98.5
nusA	0.11	-1.24	0.27	0.0049	-1.48	0.09	0.52	-1.1	0.72	0.36	1.17	1	1349	1465	1410.9	728	1522.2	471	1348.1	239	1135	1077	1353.04	141.019	858.7	909	860.5	780	1039.9	1093	1147.4	663	1189.5	1428	1019.2	155.573	1538.1	101	1300.1	815	1698.5	194	1260.8	2558	1449.38	206.381	884.2	1301	783.5
nusB	0.03	-1.43	0.1	0.79	1.04	0.97	0.11	-1.37	0.28	0.66	1.13	1	124.3	135	122.1	63	113.1	35	163.6	29	99.1	94	124.44	24.0297	104.9	111	90.5	82	105.6	111	62.3	36	38.3	46	80.32	29.3142	45.7	3	83	52	70	8	73.9	150	68.15	15.927	60.5	89	51.5
nusG	0.25	-1.22	0.47	0.18	-1.26	0.59	0.46	-1.16	0.67	0.99	1	1	385.8	419	331.4	171	497.7	154	575.4	102	688.2	653	495.7	143.601	260.7	276	311.1	282	393.9	414	430.9	249	489.8	588	377.28	91.9004	517.8	34	413.2	259	595.3	68	347	704	468.32	110.044	244.7	360	265.3
omcA	0.67	1.15	0.83	0.95	1	1	2.64e-22	22.52	2.6e-20	0.83	1.08	1	32.2	35	19.4	10	16.2	5	16.9	3	7.4	7	18.42	8.93767	13.2	14	30.9	28	19	20	20.8	12	18.3	22	20.44	6.49253	15.2	1	30.3	19	26.3	3	10.8	22	20.65	9.16097	443.8	653	612.3
omcB	0.04	1.81	0.13	0.64	1.14	0.92	3.82e-15	13.02	1.99e-13	0.82	-1.08	1	179.6	195	182.2	94	87.3	27	169.2	30	64.3	61	136.52	56.2336	367.5	389	363	329	139.9	147	169.6	98	123.3	148	232.66	122.179	152.3	10	309.5	194	61.3	7	227.2	461	187.57	105.87	3849.6	5664	2997.5
ompA	0.00284	1.56	0.02	0.21	1.22	0.63	0.00035	1.82	0.00314	0.67	1.09	1	23179.8	25173	19834	10234	18674.2	5778	12296.7	2180	9548.9	9061	16706.7	5617.7	21701.7	22974	26932.8	24413	21892.5	23011	25641.1	14816	25719.1	30876	24377.4	2411.5	21640.1	1421	18764.3	11763	18578	2122	16968.6	34426	18987.8	1943.34	37748.4	55540	44365
ompB_1	5.39e-10	3.2	5.97e-08	0.1	1.41	0.45	9.98e-09	3.14	2.33e-07	0.91	-1.03	1	116.9	127	131.8	68	106.7	33	45.1	8	113.8	108	102.86	33.5607	273	289	396.1	359	185.5	195	353	204	384	461	318.32	88.4044	182.7	12	328.6	206	253.9	29	117.3	238	220.62	91.0681	806.8	1187	1001
ompH	0.28	1.15	0.5	0.88	-1.06	0.99	0.57	-1.09	0.76	0.76	-1.06	1	153.8	167	141.5	73	168.1	52	157.9	28	154.9	147	155.24	9.53195	160.6	170	208.5	189	163.6	172	181.7	105	129.1	155	168.7	29.2097	121.8	8	197.8	124	122.6	14	184.3	374	156.62	40.1321	146.8	216	141.1
oppA	0.76	-1.05	0.88	0.89	-1.03	0.99	0.94	-1.01	0.99	0.24	-1.25	1	93	101	96.9	50	71.1	22	118.5	21	97	92	95.3	16.8421	74.6	79	120.3	109	97	102	77.9	45	53.3	64	84.62	25.2628	30.5	2	111.7	70	61.3	7	82.3	167	71.45	34.2428	80.9	119	59.5
oppA2	0.84	-1.01	0.92	0.95	-1.04	1	0.54	-1.19	0.73	0.53	-1.17	1	30.4	33	42.6	22	45.2	14	73.3	13	25.3	24	43.36	18.6714	35.9	38	51.9	47	44.7	47	27.7	16	22.5	27	36.54	12.0228	45.7	3	35.1	22	17.5	2	40.9	83	34.8	12.3207	38.7	57	21.3
oppA3	2.75e-05	1.89	0.000594	0.0092	1.61	0.13	0.41	-1.16	0.63	0.15	-1.31	1	152.9	166	182.2	94	184.2	57	107.2	19	161.2	153	157.54	31.1766	246.5	261	382.8	347	246.4	259	244	141	292.4	351	282.42	59.6647	167.5	11	216.9	136	175.1	20	127.7	259	171.8	36.5522	222.2	327	241.4
oppA4	0.19	-1.23	0.4	0.33	1.19	0.74	0.61	1.1	0.78	0.24	1.28	1	1589.3	1726	1540.7	795	1289.5	399	2606	462	3523	3343	2109.7	936.888	1569	1661	1256.6	1139	1533.6	1612	2040.4	1179	1547.7	1858	1589.46	282.589	1111.7	73	1371.9	860	1567.1	179	1048.9	2128	1274.9	239.792	1466.7	2158	1473.9
oppB	0.3	-1.21	0.53	0.89	1.17	0.99	0.24	-1.27	0.46	0.47	-1.15	1	94.8	103	108.5	56	84	26	79	14	109.6	104	95.18	13.895	86.9	92	94.9	86	79	83	57.1	33	60	72	75.58	16.5631	106.6	7	46.3	29	105.1	12	51.3	104	77.33	33.0067	59.8	88	44.4
oppB2	0.52	-1.12	0.73	0.48	1.15	0.84	0.14	1.33	0.32	0.15	1.38	1	724.7	787	814	420	652.9	202	851.7	151	2010.7	1908	1010.8	564.311	777.4	823	760.1	689	714.5	751	983	568	974.6	1170	841.92	127.083	715.8	47	808.8	507	717.9	82	577.7	1172	705.05	95.3289	922.3	1357	952.1
oppC	0.55	-1.09	0.74	1	-1.03	1	0.53	1.1	0.72	0.7	1.06	1	90.2	98	77.5	40	90.5	28	79	14	66.4	63	80.72	10.0487	56.7	60	67.3	61	81.8	86	62.3	36	75.8	91	68.78	10.1107	30.5	2	78.2	49	70	8	68.5	139	61.8	21.2977	70	103	66.6
oppC2	0.35	1.12	0.58	0.95	1.01	1	0.2	1.19	0.41	0.05	1.35	1	734.8	798	732.6	378	704.6	218	840.5	149	973.7	924	797.24	111.433	757.6	802	718.2	651	964.7	1014	1012.4	585	723	868	835.18	141.836	670.1	44	832.7	522	858	98	768.9	1560	782.43	83.7436	863.8	1271	779.1
oppD	0.21	-1.25	0.42	0.39	-1.14	0.79	0.55	1.12	0.75	0.93	1.03	1	244	265	211.2	109	116.3	36	152.3	27	120.1	114	168.78	56.6855	88.8	94	128	116	157.9	166	145.4	84	123.3	148	128.68	26.2354	137.1	9	130.8	82	218.9	25	110.4	224	149.3	47.7789	133.9	197	110.9
oppF	0.53	1.13	0.73	0.75	-1.05	0.95	0.58	1.11	0.76	0.28	-1.22	1	47	51	38.8	20	61.4	19	39.5	7	44.3	42	46.2	9.15068	65.2	69	51.9	47	43.8	46	39.8	23	44.1	53	48.96	10.0813	60.9	4	59	37	35	4	45.8	93	50.17	12.1426	46.9	69	40.8
oxaA	0.67	-1.06	0.83	0.48	-1.11	0.84	0.52	-1.1	0.72	0.75	-1.06	1	1542.4	1675	1697.7	876	1338	414	1342.5	238	1127.6	1070	1409.64	217.825	1465.1	1551	1352.5	1226	1254.9	1319	1284.1	742	916.3	1100	1254.58	205.677	959.4	63	1391	872	1330.8	152	1528.5	3101	1302.42	243.192	1208.4	1778	987.6
pal	0.0027	1.47	0.02	0.00729	1.51	0.11	0.11	1.25	0.27	0.73	-1.06	1	253.2	275	236.4	122	213.3	66	174.9	31	229.7	218	221.5	29.7193	285.3	302	366.3	332	290.2	305	245.8	142	356.5	428	308.82	51.1096	167.5	11	223.3	140	201.4	23	186.3	378	194.62	23.6166	354.8	522	349.6
parB	0.43	-1.12	0.64	0.93	-1.04	1	0.22	1.2	0.44	0.41	1.15	1	286.4	311	300.4	155	210.1	65	304.6	54	383.6	364	297.02	61.7107	321.2	340	258.2	234	267.3	281	233.6	135	182.4	219	252.54	50.6025	152.3	10	298.3	187	210.1	24	273.6	555	233.58	65.6963	247.4	364	271.5
pbp	0.79	-1.05	0.9	0.93	-1.07	1	0.13	1.28	0.3	0.8	1.05	1	183.2	199	220.9	114	190.7	59	146.7	26	193.9	184	187.08	26.688	189.9	201	151.1	137	138.9	146	202.5	117	165.8	199	169.64	26.4276	60.9	4	220.1	138	166.3	19	178.4	362	156.43	67.7248	214.1	315	165.9
pbpB	0.67	1.06	0.83	0.32	-1.18	0.73	0.00988	1.45	0.05	0.69	-1.07	1	484.4	526	424.4	219	475.1	147	451.3	80	448.9	426	456.82	23.6594	523.3	554	440.2	399	396.7	417	446.5	258	460.6	553	453.46	45.7563	365.5	24	577.5	362	332.7	38	665.4	1350	485.27	161.839	638.2	939	498.7
pckA	0.27	1.2	0.49	0.32	1.2	0.73	0.00578	1.68	0.03	0.65	1.1	1	1000.9	1087	1079.5	557	914.6	283	1173.3	208	1840	1746	1201.66	369.43	1240.3	1313	1043.6	946	996.1	1047	1503.9	869	1898.4	2279	1336.46	372.381	1020.3	67	1092.7	685	1330.8	152	848.3	1721	1073.03	200.097	1638	2410	1733.9
pcnB_1	0.35	1.17	0.58	0.43	1.13	0.81	0.38	-1.18	0.6	0.25	-1.26	1	251.4	273	310.1	160	307	95	304.6	54	172.8	164	269.18	59.086	326.8	346	344.2	312	327.3	344	295.9	171	178.3	214	294.5	67.2563	198	13	306.3	192	166.3	19	274.1	556	236.18	65.053	301.8	444	212.1
pcnB_2	0.23	-1.19	0.44	0.44	1.11	0.81	0.12	-1.28	0.28	0.87	-1.02	1	231.1	251	251.9	130	168.1	52	186.1	33	185.5	176	204.54	35.2804	184.2	195	200.8	182	192.2	202	140.2	81	105	126	164.48	40.6319	91.4	6	177.1	111	113.8	13	141.5	287	130.95	36.966	131.2	193	100.3
pdhA	0.000812	1.65	0.00818	0.02	1.46	0.2	0.03	-1.42	0.11	0.17	-1.28	1	153.8	167	170.5	88	187.5	58	197.4	35	99.1	94	161.66	38.7257	207.8	220	236.1	214	300.6	316	257.9	149	214.1	257	243.3	37.6204	167.5	11	151.5	95	113.8	13	185.8	377	154.65	30.6273	175.4	258	144.6
pdhB	1.23e-05	2.04	0.000303	0.04	1.49	0.27	0.29	-1.21	0.52	0.47	-1.16	1	119.7	130	157	81	216.5	67	107.2	19	101.2	96	140.32	47.7863	272.1	288	303.4	275	239.8	252	254.4	147	267.4	321	267.42	23.711	121.8	8	169.1	106	262.6	30	145.9	296	174.85	61.605	218.9	322	202.3
pdhC	0.00122	1.85	0.01	0.05	1.5	0.32	0.69	-1.09	0.83	0.55	-1.15	1	127.1	138	153.1	79	258.6	80	101.5	18	69.6	66	141.98	72.1505	260.7	276	300.1	272	266.4	280	207.7	120	194.9	234	245.96	43.6954	167.5	11	183.4	115	105.1	12	159.2	323	153.8	33.9838	264.4	389	183.7
pepF	0.00563	1.56	0.03	0.000617	1.9	0.03	0.28	-1.23	0.5	0.07	1.45	1	411.6	447	511.6	264	484.8	150	377.9	67	548	520	466.78	70.4889	496.9	526	793.2	719	643.1	676	562.5	325	905.4	1087	680.22	167.565	456.9	30	411.6	258	253.9	29	288.8	586	352.8	96.9045	502.9	740	539.5
pepP	0.17	1.22	0.38	0.14	1.27	0.5	0.86	-1.03	0.95	0.47	1.14	1	214.6	233	191.9	99	248.9	77	259.5	46	262.4	249	235.46	30.8907	204	216	203	184	318.7	335	340.9	197	269.1	323	267.14	63.6463	167.5	11	232.9	146	201.4	23	189.3	384	197.77	27.2966	180.8	266	268
pfkA	0.000101	1.79	0.0016	0.05	1.39	0.31	0.16	1.25	0.35	0.48	-1.14	1	110.5	120	116.3	60	132.5	41	67.7	12	64.3	61	98.26	30.5566	185.1	196	184.2	167	152.2	160	193.8	112	123.3	148	167.72	29.4441	106.6	7	134	84	87.5	10	113.4	230	110.38	19.1903	214.1	315	167.7
pfkA_2	0.11	-1.28	0.27	0.82	1.01	0.97	0.98	1	1	0.09	-1.38	1	163.9	178	141.5	73	122.8	38	310.2	55	185.5	176	184.78	73.9617	135.1	143	145.6	132	116.1	122	145.4	84	115	138	131.44	15.1193	60.9	4	165.9	104	113.8	13	117.3	238	114.48	42.9078	129.8	191	115.4
pgi	0.03	1.32	0.1	0.48	-1.12	0.84	0.1	1.26	0.27	0.66	-1.07	1	503.7	547	441.9	228	446	138	366.6	65	333	316	418.24	68.1292	512.9	543	511.9	464	535.6	563	557.3	322	481.5	578	519.84	28.4288	335	22	636.5	399	560.3	64	611.7	1241	535.88	137.625	628	924	525.3
pgk	0.82	-1.06	0.91	0.23	1.37	0.66	0.00116	2.39	0.00872	0.58	-1.19	1	244.9	266	292.6	151	122.8	38	451.3	80	912.6	866	404.84	307.288	329.7	349	401.6	364	170.3	179	377.3	218	483.1	580	352.4	115.973	182.7	12	358.9	225	262.6	30	184.8	375	247.25	83.2027	662.7	975	732.1
pgmA	0.25	1.29	0.47	0.54	-1.08	0.88	0.95	-1.03	1	0.8	1.09	1	66.3	72	50.4	26	67.9	21	56.4	10	69.6	66	62.12	8.32028	58.6	62	65.1	59	104.7	110	71	41	80	96	75.88	17.9317	213.2	14	102.1	64	35	4	34.5	70	96.2	84.2143	46.9	69	71
pgsA_1	0.39	1.15	0.61	0.22	1.28	0.64	0.000311	1.96	0.00281	0.44	-1.17	1	83.8	91	98.8	51	93.7	29	79	14	186.5	177	108.36	44.3773	156.8	166	146.7	133	106.6	112	124.6	72	73.3	88	121.6	33.3014	60.9	4	118	74	96.3	11	75.4	153	87.65	24.9103	209.3	308	179.2
pgsA_2	0.000813	-1.68	0.00818	0.00174	-1.71	0.05	0.16	1.27	0.35	0.74	1.07	1	250.5	272	333.3	172	151.9	47	282	50	268.7	255	257.28	66.467	226.7	240	119.1	108	152.2	160	114.2	66	108.3	130	144.1	49.2164	228.4	15	199.4	125	262.6	30	248.4	504	234.7	27.3976	155.6	229	166.8
pheS	0.39	-1.14	0.61	0.29	-1.2	0.72	0.16	-1.29	0.35	0.96	-1.01	1	1503.7	1633	1323.7	683	1380	427	1274.8	226	878.9	834	1272.22	235.88	1116.5	1182	1035.9	939	1264.4	1329	969.2	560	857.1	1029	1048.62	153.556	944.2	62	1121.4	703	717.9	82	1881.4	3817	1166.23	504.571	794.5	1169	802.2
pheT	0.07	1.32	0.2	0.01	1.59	0.17	0.03	-1.46	0.12	0.56	1.13	1	332.4	361	366.3	189	555.9	172	332.8	59	345.7	328	386.62	95.6288	431.7	457	488.7	443	542.3	570	444.8	257	478.1	574	477.12	43.2754	411.2	27	299.9	188	306.4	35	201.1	408	304.65	85.8315	260.3	383	318.6
phnP	0.19	1.24	0.39	0.86	-1.03	0.98	0.03	-1.49	0.11	0.62	-1.11	1	200.7	218	222.9	115	287.6	89	236.9	42	122.2	116	214.06	60.4663	197.4	209	241.6	219	307.3	323	302.9	175	184.1	221	246.66	57.4588	274.1	18	234.5	147	183.9	21	269.1	546	240.4	41.579	161.8	238	159.7
pkn1	0.98	-1.01	1	0.68	1.09	0.92	0.3	1.24	0.52	0.78	1.07	1	829.7	901	895.4	462	669	207	953.3	169	1527	1449	974.88	326.443	758.5	803	634.3	575	761.1	800	944.9	546	1372.8	1648	894.32	289.528	654.8	43	759.3	476	1094.4	125	656.5	1332	791.25	207.924	873.4	1285	868.7
pkn5	0.73	-1.05	0.87	0.63	-1.15	0.92	0.09	1.34	0.24	0.58	-1.11	1	136.3	148	176.4	91	116.3	36	169.2	30	94.8	90	138.6	34.5913	155.9	165	131.3	119	91.3	96	136.7	79	94.1	113	121.86	28.1629	60.9	4	172.3	108	105.1	12	138.5	281	119.2	47.5738	152.2	224	135.8
pknD	0.03	-1.33	0.11	0.33	-1.16	0.74	0.38	-1.14	0.6	0.71	-1.06	1	523	568	579.5	299	478.3	148	552.8	98	471.1	447	520.94	46.7728	509.2	539	370.7	336	333.9	351	368.6	213	265.7	319	369.62	88.8258	274.1	18	437.1	274	455.3	52	423.9	860	397.6	83.3336	305.8	450	233.4
plsB	0.000172	2.02	0.00232	0.91	1.03	0.99	0.11	-1.38	0.27	0.96	-1.01	1	50.6	55	64	33	84	26	56.4	10	48.5	46	60.7	14.345	110.5	117	139	126	131.3	138	117.7	68	70	84	113.7	26.8597	182.7	12	119.6	75	87.5	10	78.4	159	117.05	47.1998	87.7	129	74.5
plsC	0.66	1.05	0.83	0.19	1.26	0.6	0.5	-1.12	0.7	1	1	1	180.5	196	170.5	88	168.1	52	67.7	12	132.8	126	143.92	46.2666	136	144	153.3	139	177.9	187	145.4	84	125.8	151	147.68	19.7812	91.4	6	137.2	86	105.1	12	102	207	108.92	19.7416	101.3	149	125.1
plsX	0.00103	-1.61	0.00974	0.08	-1.31	0.4	0.02	-1.46	0.1	0.77	-1.06	1	468.7	509	482.6	249	442.8	137	896.9	159	756.7	718	609.54	204.929	315.5	334	270.3	245	423.4	445	425.7	246	322.4	387	351.46	69.6626	456.9	30	435.5	273	490.3	56	396.3	804	444.75	39.3929	210	309	181
pmpA	0.05	-1.31	0.16	0.77	1.07	0.96	0.000128	-1.87	0.0012	0.91	1.03	1	634.4	689	610.5	315	827.4	256	676.9	120	552.2	524	660.28	103.724	362.7	384	476.6	432	569.9	599	515.7	298	439.8	528	472.94	78.2531	563.5	37	417.9	262	376.5	43	379.5	770	434.35	88.139	234.5	345	208.5
pmpB	1.14e-06	2.42	4.59e-05	0.05	1.46	0.32	3.96e-09	3.23	1.04e-07	0.73	-1.08	1	363.7	395	422.5	218	226.2	70	304.6	54	421.5	400	347.7	83.5424	818	866	980.8	889	358.7	377	806.5	466	958.8	1151	784.56	250.911	456.9	30	851.8	534	455.3	52	313	635	519.25	231.737	2189.2	3221	2335.6
pmpC	3.97e-09	3.3	3.91e-07	0.33	1.23	0.74	0.27	1.28	0.49	0.7	-1.1	1	2334.3	2535	3624.1	1870	1418.8	439	953.3	169	1459.6	1385	1958.02	1056.65	7259.4	7685	7821.8	7090	3420.3	3595	5664.4	3273	6087.4	7308	6050.66	1707.87	2893.5	190	6419.1	4024	5673.2	648	3916.1	7945	4725.47	1610.15	7477	11001	6869.1
pmpD	0.00107	1.86	0.00982	0.12	1.37	0.48	0.94	1.01	1	0.58	-1.15	1	3056.2	3319	4399.4	2270	3083.3	954	2685	476	4142.7	3931	3473.32	750.541	5543	5868	5443.3	4934	3233.8	3399	5925.7	3424	9619.2	11548	5953	2305.63	2269.1	149	6285.1	3940	4850.2	554	3592.3	7288	4249.18	1718.37	4906.5	7219	4969.3
pmpE	4.8e-09	2.4	4.25e-07	0.88	1.04	0.99	8.49e-12	2.99	3.27e-10	0.16	-1.29	1	221.9	241	228.7	118	174.5	54	163.6	29	209.7	199	199.68	29.0348	454.4	481	525.1	476	290.2	305	498.4	288	503.1	604	454.24	95.2204	380.7	25	550.3	345	516.5	59	264.7	537	428.05	131.268	1261.5	1856	1220.1
pmpF	0.000417	1.99	0.00474	0.24	1.29	0.66	2.77e-08	3.3	6.14e-07	0.47	-1.2	1	296.5	322	339.2	175	245.6	76	366.6	65	474.2	450	344.42	85.7668	568.7	602	685.1	621	365.3	384	593.6	343	950.4	1141	632.62	212.607	304.6	20	748.1	469	639.1	73	227.2	461	479.75	252.892	1730.4	2546	1867.9
pmpG	2.88e-05	2.43	0.000608	0.33	1.25	0.74	5.69e-07	3.23	9.7e-06	0.76	-1.09	1	661.1	718	845	436	455.7	141	778.4	138	1255.1	1191	799.06	294.72	1790.1	1895	1608.5	1458	800.1	841	2201.4	1272	2539.8	3049	1787.98	660.355	868	57	2214.1	1388	1716	196	799	1621	1399.28	684.796	4496.6	6616	4713.7
pmpH	5.93e-08	2.61	3.28e-06	0.17	1.29	0.57	1.18e-07	2.8	2.32e-06	0.56	-1.14	1	713.6	775	825.6	426	559.1	173	513.3	91	797.8	757	681.88	140.172	1998.8	2116	1655.9	1501	820.1	862	1955.6	1130	1891.7	2271	1664.42	490.204	761.4	50	1912.6	1199	1444.6	165	859.1	1743	1244.43	537.995	3824.5	5627	3780.2
pmpI	9.67e-05	1.98	0.00156	0.12	1.35	0.47	0.31	1.22	0.53	0.6	1.13	1	506.5	550	763.6	394	875.9	271	423.1	75	567	538	627.22	187.287	1019.2	1079	1320.6	1197	721.2	758	1152.6	666	1583.5	1901	1159.42	323.097	700.5	46	946	593	1015.6	116	660.5	1340	830.65	176.448	1088.1	1601	1533.4
pnp	0.89	1.02	0.96	0.44	-1.15	0.82	0.29	-1.23	0.51	0.52	-1.15	1	1977.9	2148	2046.6	1056	2537.1	785	2775.2	492	1664	1579	2200.16	448.511	2647.8	2803	2173.3	1970	2348	2468	2310.4	1335	1162.8	1396	2128.46	566.905	1736.1	114	2627.3	1647	1786	204	3000.8	6088	2287.55	627.111	2003	2947	1468.6
polA	0.29	1.14	0.51	0.98	1	1	7.25e-18	3.26	5.84e-16	0.44	1.13	1	899.6	977	914.8	472	885.6	274	750.2	133	724	687	834.84	90.296	948.4	1004	842.9	764	764.9	804	889.5	514	1008.7	1211	890.88	94.028	746.2	49	973.1	610	805.5	92	853.2	1731	844.5	96.2593	2351.6	3460	2682.5
ppa	0.05	1.61	0.16	0.89	-1.01	0.99	0.68	-1.13	0.82	0.6	1.18	1	131.7	143	137.6	71	87.3	27	56.4	10	34.8	33	89.56	45.2409	190.8	202	196.4	178	138	145	107.3	62	64.1	77	139.32	56.1101	45.7	3	177.1	111	87.5	10	172	349	120.58	64.6525	150.9	222	106.5
prfA	0.06	-1.36	0.17	0.00949	-1.56	0.13	0.58	-1.11	0.76	0.69	1.09	1	574.6	624	480.6	248	549.4	170	840.5	149	671.3	637	623.28	139.352	314.6	333	286.8	260	511.8	538	524.4	303	486.5	584	424.82	114.547	776.7	51	477	299	787.9	90	531.8	1079	643.35	162.062	303.1	446	330.1
prfB	0.96	1	0.99	0.7	1.09	0.93	3.72e-06	2.18	5.59e-05	0.2	1.28	1	170.4	185	246.1	127	190.7	59	135.4	24	276.1	262	203.74	56.9699	182.3	193	216.2	196	142.7	150	150.6	87	269.9	324	192.34	52.1824	152.3	10	191.4	120	192.6	22	153.3	311	172.4	22.6411	347.3	511	406.4
priA	0.57	-1.1	0.76	0.85	-1.11	0.98	0.99	1.01	1	0.6	-1.11	1	140	152	153.1	79	71.1	22	180.5	32	113.8	108	131.7	41.5363	125.6	133	108.1	98	119.9	126	116	67	86.6	104	111.24	15.1728	30.5	2	161.1	101	87.5	10	125.2	254	101.08	55.8275	108.1	159	81.6
proS	0.05	-1.29	0.16	0.88	-1.03	0.99	0.1	-1.29	0.25	0.34	1.17	1	1202.6	1306	1246.2	643	875.9	271	1083	192	1284.6	1219	1138.46	165.146	981.5	1039	911.3	826	927.6	975	733.8	424	625.6	751	835.96	149.953	639.6	42	768.9	482	682.9	78	1082.4	2196	793.45	199.988	624.6	919	574.1
psdD	0.03	1.44	0.12	0.24	1.25	0.66	0.69	-1.08	0.83	0.4	-1.18	1	43.3	47	56.2	29	67.9	21	45.1	8	60.1	57	54.52	10.3393	68	72	65.1	59	105.6	111	79.6	46	53.3	64	74.32	19.8312	60.9	4	51	32	35	4	66	134	53.23	13.6529	78.2	115	53.2
pssA	0.57	-1.11	0.77	0.38	1.29	0.78	0.74	-1.07	0.86	0.91	1.03	1	197.1	214	207.4	107	219.8	68	242.6	43	198.1	188	213	18.8983	106.7	113	156.7	142	180.8	190	178.3	103	258.2	310	176.14	54.681	182.7	12	119.6	75	192.6	22	90.2	183	146.28	49.4259	119.6	176	143.8
pth	0.0037	-1.55	0.02	0.29	-1.24	0.72	0.01	-1.56	0.07	0.64	-1.1	1	403.3	438	470.9	243	381.4	118	535.9	95	528	501	463.9	70.3925	365.6	387	247.1	224	280.7	295	245.8	142	258.2	310	279.48	50.1343	213.2	14	346.2	217	157.6	18	496.4	1007	303.35	151.079	169.2	249	149.1
ptr	0.11	1.36	0.27	0.48	1.18	0.84	0.49	-1.17	0.7	0.52	1.18	1	730.2	793	1095	565	714.3	221	648.7	115	952.7	904	828.18	188.069	1105.2	1170	1071.2	971	866.7	911	851.5	492	1356.1	1628	1050.14	206.273	1081.2	71	917.2	575	1173.2	134	306.6	622	869.55	389.95	623.9	918	813.7
ptsH	0.00243	-1.57	0.02	0.83	-1.06	0.98	0.44	-1.13	0.65	0.77	1.07	1	121.5	132	120.2	62	84	26	169.2	30	140.2	133	127.02	31.1471	64.2	68	56.3	51	89.4	94	84.8	49	80	96	74.94	14.0953	45.7	3	84.5	53	87.5	10	73.4	149	72.78	19.0416	46.9	69	57.7
ptsI	0.03	-1.32	0.1	0.27	-1.17	0.7	0.04	-1.34	0.14	0.52	-1.1	1	474.2	515	459.3	237	316.7	98	530.2	94	528	501	461.68	86.9985	351.4	372	336.5	305	371	390	328.8	190	255.7	307	328.68	43.8589	258.9	17	389.2	244	402.7	46	378.1	767	357.23	66.3173	197.8	291	205.9
ptsN_2	0.68	-1.06	0.84	0.32	-1.14	0.73	0.00945	-1.54	0.05	0.71	-1.07	1	309.4	336	325.6	168	387.8	120	400.5	71	348.8	331	354.42	39.1362	276.8	293	230.6	209	383.4	403	360	208	306.5	368	311.46	61.838	472.1	31	279.2	175	402.7	46	275.5	559	357.38	96.6627	161.1	237	161.5
pykF	0.17	1.2	0.37	0.19	1.22	0.61	0.37	1.14	0.59	0.65	1.08	1	454.9	494	455.4	235	339.4	105	434.3	77	348.8	331	406.56	57.7458	398.6	422	462.2	419	407.2	428	519.2	300	483.1	580	454.06	51.0502	335	22	427.5	268	367.7	42	301.2	611	357.85	53.7881	467.6	688	445.5
pyrG	0.03	-1.31	0.1	0.18	-1.2	0.59	0.23	-1.18	0.45	0.36	-1.15	1	431.9	469	408.9	211	342.6	106	332.8	59	405.7	385	384.38	43.9317	273	289	263.7	239	266.4	280	308.1	178	279.9	336	278.22	17.8426	350.3	23	341.4	214	253.9	29	325.8	661	317.85	43.8194	249.4	367	197.9
pyrH	0.21	-1.18	0.42	0.49	-1.1	0.84	0.07	-1.33	0.2	0.86	-1.03	1	2867.4	3114	2407.1	1242	2966.9	918	2634.2	467	2612.5	2479	2697.62	221.927	2273.7	2407	2188.8	1984	2403.2	2526	2035.2	1176	1870	2245	2154.18	207.611	2390.9	157	1962.1	1230	1602.2	183	2963.3	6012	2229.62	585.81	1701.9	2504	1367.4
radA	0.05	1.33	0.16	0.3	-1.14	0.72	0.64	1.08	0.8	1	1	1	141.8	154	180.2	93	93.7	29	84.6	15	123.3	117	124.72	38.5475	154	163	171	155	156	164	166.1	96	154.9	186	160.4	7.6717	228.4	15	194.6	122	245.1	28	106	215	193.53	62.0162	157.7	232	140.2
rbfA	0.61	-1.13	0.81	0.85	-1.16	0.98	0.52	-1.21	0.72	0.79	-1.09	1	183.2	199	168.6	87	187.5	58	163.6	29	159.1	151	172.4	12.3837	191.8	203	141.2	128	123.7	130	114.2	66	143.3	172	142.84	29.944	0	0	250.4	157	52.5	6	253.4	514	139.07	132.036	129.1	190	67.4
rbsU	0.77	1.05	0.89	0.73	-1.01	0.95	0.08	1.33	0.23	0.38	-1.16	1	103.1	112	122.1	63	84	26	129.7	23	130.7	124	113.92	20.061	137	145	114.7	104	109.4	115	102.1	59	96.6	116	111.96	15.6062	30.5	2	151.5	95	78.8	9	107	217	91.95	50.7337	135.9	200	119.8
rbsV	0.05	2.32	0.16	0.8	1.07	0.97	0.19	1.43	0.39	0.16	-1.49	1	3.7	4	9.7	5	6.5	2	22.6	4	2.1	2	8.92	8.1757	18.9	20	12.1	11	15.2	16	13.8	8	7.5	9	13.5	4.18629	30.5	2	12.8	8	17.5	2	9.4	19	17.55	9.25005	23.1	34	16
recA	0.00137	2.11	0.01	0.00198	2.21	0.06	0.55	-1.18	0.75	0.85	-1.06	1	369.2	401	389.5	201	491.3	152	406.1	72	549.1	521	441.04	76.2253	433.6	459	763.4	692	688.8	724	657.6	380	1719.3	2064	852.54	499.885	335	22	454.6	285	297.7	34	413.1	838	375.1	71.5612	467.6	688	758.7
recB	0.66	-1.09	0.83	0.1	1.35	0.44	0.16	1.27	0.35	0.8	-1.05	1	149.2	162	168.6	87	84	26	157.9	28	252.9	240	162.52	60.3524	182.3	193	130.2	118	112.3	118	155.8	90	135.8	163	143.28	26.768	76.1	5	126	79	96.3	11	92.7	188	97.77	20.7717	140.7	207	148.2
recC	0.39	-1.18	0.61	0.03	-1.58	0.23	0.62	1.11	0.79	0.85	1.05	1	625.2	679	556.2	287	284.4	88	451.3	80	412.1	391	465.84	131.89	680.1	720	403.8	366	304.4	320	238.8	138	247.4	297	374.9	182.847	502.6	33	469	294	376.5	43	832.5	1689	545.15	198.848	412.6	607	354.9
recD_1	0.74	1.07	0.87	0.08	-1.31	0.4	0.77	1.05	0.88	0.29	1.21	1	128	139	153.1	79	126	39	174.9	31	84.3	80	133.26	33.93	123.7	131	110.3	100	171.3	180	155.8	90	90.8	109	130.38	32.9205	198	13	149.9	94	210.1	24	137.5	279	173.88	35.5538	118.9	175	123.3
recD_2	0.47	-1.1	0.68	0.99	1.03	1	0.16	-1.24	0.35	0.39	-1.15	1	251.4	273	284.9	147	229.5	71	253.8	45	230.8	219	250.08	22.4904	232.4	246	220.6	200	250.2	263	221.5	128	144.9	174	213.92	40.3844	289.3	19	210.6	132	175.1	20	165.6	336	210.15	56.2083	160.4	236	148.2
recF	0.01	-1.49	0.06	0.82	1.07	0.97	0.2	-1.26	0.41	0.91	-1.01	1	60.8	66	79.5	41	67.9	21	107.2	19	88.5	84	80.78	18.1958	61.4	65	50.7	46	46.6	49	58.8	34	32.5	39	50	11.4641	30.5	2	39.9	25	61.3	7	45.3	92	44.25	12.9072	42.1	62	29.3
recJ	0.81	1.03	0.91	0.47	-1.13	0.84	0.03	1.43	0.1	0.18	1.28	1	601.3	653	653.1	337	410.5	127	575.4	102	631.3	599	574.32	96.2017	667.8	707	503.1	456	490	515	697.4	403	438.1	526	559.28	115.644	319.8	21	781.6	490	744.2	85	514.6	1044	590.05	215.392	683.7	1006	630.9
recO	0.07	1.42	0.2	0.43	1.19	0.81	0.96	-1.02	1	0.74	-1.09	1	42.4	46	62	32	45.2	14	56.4	10	84.3	80	58.06	16.714	89.7	95	62.9	57	82.8	87	57.1	33	95.8	115	77.66	16.8894	15.2	1	86.1	54	96.3	11	46.8	95	61.1	37.3066	58.5	86	59.5
recR	0.85	1.06	0.93	0.82	-1.05	0.97	0.57	1.18	0.76	0.51	1.31	1	15.7	17	23.3	12	16.2	5	16.9	3	16.9	16	17.8	3.11609	17.9	19	34.2	31	12.4	13	13.8	8	10.8	13	17.82	9.52796	15.2	1	23.9	15	0	0	18.2	37	14.32	10.2089	22.4	33	18.6
rho	0.13	-1.22	0.3	0.2	-1.2	0.62	0.3	1.17	0.52	0.27	1.2	1	2589.3	2812	2271.4	1172	2285	707	2448.1	434	1895.9	1799	2297.94	259.782	1611.5	1706	1357	1230	2329	2448	2102.7	1215	1435.2	1723	1767.08	427.466	1979.7	130	1868	1171	1812.3	207	2314.2	4695	1993.55	224.813	1696.4	2496	2043.6
ribA	0.28	-1.17	0.51	0.9	1.04	0.99	0.3	-1.19	0.52	0.35	1.19	1	891.4	968	870.2	449	610.8	189	733.3	130	1127.6	1070	846.66	193.626	653.7	692	748	678	671.7	706	598.8	346	730.5	877	680.54	60.2636	670.1	44	540.8	339	875.5	100	470.7	955	639.27	177.827	457.4	673	519.1
ribC	0.00107	-2.13	0.00982	0.1	-1.5	0.44	0.84	1.05	0.94	0.08	1.69	1	733.9	797	581.4	300	336.1	104	660	117	1387.9	1317	739.86	391.95	268.3	284	171	155	372.9	392	347.9	201	449.8	540	321.98	106.394	441.6	29	389.2	244	525.3	60	486.5	987	460.65	58.6397	180.1	265	229.8
ribD	0.86	-1.05	0.93	0.77	1.14	0.96	0.99	-1.01	1	0.39	1.27	1	111.4	121	137.6	71	126	39	157.9	28	336.2	319	173.82	92.3521	117.1	124	120.3	109	164.6	173	152.3	88	221.6	266	155.18	42.3537	228.4	15	116.4	73	140.1	16	90.2	183	143.78	59.9849	99.2	146	110
ribF	0.11	-1.28	0.28	0.33	-1.16	0.74	0.24	-1.24	0.46	0.78	-1.07	1	202.6	220	203.5	105	93.7	29	220	39	148.6	141	173.68	52.1942	156.8	166	134.6	122	99.9	105	116	67	124.9	150	126.44	21.2371	167.5	11	140.4	88	157.6	18	125.2	254	147.68	18.7046	119.6	176	71.9
ribH	0.53	-1.13	0.73	0.8	1.1	0.97	0.85	-1.04	0.94	0.33	1.26	1	100.4	109	118.2	61	93.7	29	163.6	29	220.3	209	139.24	52.8896	72.7	77	82.7	75	146.5	154	122.9	71	148.3	178	114.62	35.3391	137.1	9	95.7	60	105.1	12	89.7	182	106.9	21.1073	85	125	87
rmuC	0.00641	-1.59	0.04	0.7	1.07	0.93	0.4	1.17	0.62	0.4	1.19	1	406.1	441	364.4	188	161.6	50	394.8	70	615.4	584	388.46	161.166	251.3	266	227.3	206	220.7	232	193.8	112	253.2	304	229.26	24.4613	228.4	15	237.7	149	113.8	13	224.8	456	201.18	58.503	238.6	351	213.9
rnc	0.36	1.17	0.59	0.01	1.89	0.14	0.74	1.06	0.86	0.57	-1.12	1	73.7	80	95	49	74.3	23	95.9	17	126.5	120	93.08	21.5453	88.8	94	90.5	82	105.6	111	77.9	45	142.4	171	101.04	25.1387	76.1	5	57.4	36	61.3	7	41.9	85	59.18	14.054	68	100	102
rnhB	0.29	1.16	0.51	0.85	1.04	0.98	0.01	-1.49	0.06	0.67	-1.08	1	407.9	443	436.1	225	549.4	170	530.2	94	539.6	512	492.64	65.6036	512	542	497.6	451	457.6	481	507.1	293	672.2	807	529.3	82.7018	533	35	512.1	321	464	53	466.8	947	493.97	34.1001	296.3	436	276
rnhC	0.05	-1.31	0.16	0.15	1.17	0.53	0.13	-1.26	0.3	0.56	1.11	1	142.7	155	153.1	79	122.8	38	157.9	28	186.5	177	152.6	23.2573	120.9	128	116.9	106	111.3	117	117.7	68	88.3	106	111.02	13.1633	30.5	2	102.1	64	61.3	7	103	209	74.22	35.0426	74.8	110	72.8
rnpA_1	0.00974	-1.59	0.05	0.05	-1.53	0.33	0.09	-1.44	0.24	1	-1.01	1	211.8	230	224.8	116	164.8	51	248.2	44	159.1	151	201.74	38.6466	163.4	173	112.5	102	143.7	151	110.8	64	65	78	119.08	37.4396	106.6	7	180.3	113	78.8	9	252.9	513	154.65	78.2581	92.4	136	71
rnpA_2	0.00018	-2.26	0.00235	0.02	-1.78	0.2	0.88	1.03	0.97	0.73	1.06	1	116.9	127	102.7	53	45.2	14	62	11	56.9	54	76.74	31.1946	34	36	34.2	31	43.8	46	34.6	20	19.2	23	33.16	8.83108	76.1	5	63.8	40	26.3	3	56.7	115	55.72	21.1906	36	53	33.7
rpiA	0.47	1.13	0.68	0.55	1.15	0.88	0.93	1.02	0.99	0.57	-1.11	1	110.5	120	143.4	74	145.4	45	186.1	33	127.5	121	142.58	28.1031	134.1	142	154.5	140	145.6	153	141.9	82	149.1	179	145.04	7.67841	167.5	11	111.7	70	122.6	14	117.3	238	129.77	25.5407	100.6	148	124.2
rplA	0.5	1.15	0.72	0.93	1.02	1	0.53	-1.17	0.72	0.51	-1.2	1	2456.7	2668	2556.3	1319	2579.1	798	1833.2	325	4349.2	4127	2754.9	942.151	2658.2	2814	2567.2	2327	1909.4	2007	2061.2	1191	5397.7	6480	2918.74	1422.22	1979.7	130	2930.4	1837	2468.9	282	3696.8	7500	2768.95	730.278	1851.4	2724	1942.5
rplB	0.16	-1.2	0.35	0.11	-1.25	0.45	0.01	-1.47	0.06	0.53	1.11	1	2541.5	2760	2364.4	1220	3519.6	1089	3316.7	588	2696.8	2559	2887.8	503.358	1999.8	2117	1856.7	1683	2332.8	2452	2566.5	1483	2433.1	2921	2237.78	298.786	2482.3	163	2416.7	1515	3038	347	2704.1	5486	2660.28	280.238	1247.9	1836	1259.2
rplC	0.11	-1.24	0.27	0.31	-1.16	0.72	0.01	-1.48	0.06	0.98	1.01	1	1409.8	1531	1376	710	1771.1	548	1889.6	335	2070.8	1965	1703.46	303.162	1383.9	1465	1108.7	1005	1266.3	1331	1253	724	1408.6	1691	1284.1	119.906	1324.9	87	1462.8	917	1208.2	138	1628.1	3303	1406	180.976	666.7	981	692.1
rplD	0.13	-1.23	0.3	0.38	1.13	0.78	0.0052	-1.57	0.03	0.66	-1.08	1	1756.9	1908	1831.5	945	1916.5	593	2318.3	411	1938	1839	1952.24	216.919	1492.5	1580	1473.9	1336	1320.5	1388	1474.5	852	1602.7	1924	1472.82	100.575	837.6	55	1561.7	979	875.5	100	1634.5	3316	1227.33	429.443	858.4	1263	790.6
rplE	0.35	-1.17	0.58	0.54	-1.12	0.88	0.00556	-1.75	0.03	0.99	1	1	1101.3	1196	908.9	469	1612.7	499	1376.3	244	568	539	1113.44	405.538	626.3	663	671.9	609	1254.9	1319	1081.6	625	818	982	890.54	270.255	837.6	55	1025.7	643	770.4	88	1130.2	2293	940.98	166.099	505	743	433.9
rplF	0.94	-1.01	0.98	0.63	-1.07	0.92	0.000498	-1.9	0.00437	0.18	-1.31	1	792.8	861	784.9	405	1422.1	440	1269.2	225	704	668	994.6	326.844	704.7	746	945.5	857	997.1	1048	957	553	973.8	1169	915.62	119.495	1279.2	84	946	593	761.7	87	807.9	1639	948.7	233.831	395.6	582	368.3
rplI	0.99	-1	1	0.1	-1.6	0.43	0.01	-2.23	0.07	0.49	-1.27	1	870.2	945	905.1	467	1357.4	420	919.4	163	354.1	336	881.24	355.933	1080.6	1144	1145.1	1038	1092.2	1148	655.9	379	236.6	284	842.08	391.325	822.4	54	1158.1	726	744.2	85	2260.9	4587	1246.4	699.759	478.5	704	352.3
rplJ	0.36	1.14	0.59	0.42	1.12	0.8	0.00735	-1.59	0.04	0.28	-1.23	1	859.1	933	932.2	481	1241.1	384	1032.2	183	739.8	702	960.88	189.518	937.1	992	957.6	868	1026.6	1079	1038.4	600	1163.7	1397	1024.68	89.0063	624.4	41	1126.2	706	586.6	67	1085.4	2202	855.65	289.739	582.5	857	504
rplK	0.32	-1.15	0.54	0.14	-1.24	0.5	0.13	-1.27	0.3	0.2	-1.25	1	820.4	891	866.3	447	724	224	710.7	126	1144.5	1086	853.18	175.429	855.8	906	643.2	583	583.2	613	647.3	374	767.2	921	699.34	110.038	913.7	60	716.2	449	744.2	85	918.3	1863	823.1	107.895	517.2	761	412.6
rplL	0.1	1.36	0.26	0.04	-1.51	0.27	0.01	-1.75	0.06	0.39	-1.23	1	872.9	948	711.3	367	1454.4	450	772.8	137	574.3	545	877.14	340.349	1123.2	1189	871.5	790	1113.1	1170	1050.5	607	1446.9	1737	1121.04	208.266	2147.3	141	1036.9	650	1961.1	224	1288.4	2614	1608.43	530.353	535.6	788	576.8
rplM	0.33	-1.18	0.55	0.26	1.24	0.68	0.05	-1.48	0.16	0.97	-1.01	1	1205.4	1309	1052.4	543	1738.8	538	1083	192	738.7	701	1163.66	364.693	689.6	730	923.4	837	1430.9	1504	908.6	525	725.5	871	935.6	296.166	898.5	59	580.7	364	534.1	61	845.8	1716	714.78	183.976	599.5	882	589.2
rplN	0.22	-1.34	0.43	0.00398	-2.08	0.08	0.13	-1.54	0.31	0.54	1.21	1	896	973	763.6	394	1157	358	823.5	146	627	595	853.42	196.343	286.2	303	290.1	263	793.5	834	733.8	424	847.1	1017	590.14	278.579	1857.9	122	631.7	396	1558.4	178	645.2	1309	1173.3	629.603	265.7	391	337.2
rplO	0.31	1.18	0.53	0.77	-1.05	0.96	0.36	-1.19	0.58	0.51	-1.15	1	741.3	805	829.5	428	1043.9	323	964.6	171	1457.5	1383	1007.36	277.584	1092	1156	953.2	864	869.6	914	957	553	1626	1952	1099.56	304.886	837.6	55	1354.3	849	1111.9	127	1142.5	2318	1111.58	212.08	726.6	1069	703.7
rplP	0.71	1.07	0.85	0.7	-1.08	0.93	0.25	-1.27	0.47	0.62	-1.12	1	633.5	688	627.9	324	853.2	264	817.9	145	1052.8	999	797.06	176.321	753.8	798	711.6	645	592.7	623	590.1	341	1283.6	1541	786.36	287.193	472.1	31	807.2	506	919.3	105	1033.6	2097	808.05	242.289	451.3	664	474.7
rplQ	0.97	1.01	1	0.04	-1.46	0.3	0.08	-1.44	0.23	0.7	1.09	1	385.8	419	410.9	212	740.1	229	530.2	94	314	298	476.2	166.811	292.8	310	304.5	276	555.6	584	612.6	354	473.1	568	447.72	144.896	822.4	54	575.9	361	639.1	73	496.8	1008	633.55	138.707	263.7	388	309.7
rplR	0.62	-1.1	0.81	0.62	-1.1	0.92	0.02	-1.68	0.1	0.79	-1.07	1	368.3	400	323.7	167	649.6	201	648.7	115	412.1	391	480.48	157.114	256.9	272	254.8	231	446.2	469	484.6	280	567.3	681	401.96	140.377	411.2	27	432.3	271	525.3	60	353.4	717	430.55	71.431	155	228	232.5
rplS	0.53	1.14	0.73	0.97	1	1	0.1	-1.48	0.26	0.7	-1.11	1	406.1	441	474.8	245	698.1	216	547.1	97	599.6	569	545.14	112.524	346.7	367	386.1	350	573.7	603	583.2	337	958.8	1151	569.7	242.402	289.3	19	646.1	405	656.6	75	581.6	1180	543.4	172.615	288.9	425	308.8
rplT	0.5	-1.1	0.72	1.62e-06	-2.07	0.000479	0.27	-1.2	0.49	0.97	1	1	509.2	553	397.3	205	413.7	128	372.3	66	280.3	266	394.56	82.2603	346.7	367	364.1	330	293	308	321.9	186	357.3	429	336.6	29.171	548.2	36	641.3	402	612.8	70	803.4	1630	651.42	108.545	312	459	256.5
rplU	0.03	-1.48	0.1	0.95	-1.02	1	0.03	-1.6	0.11	0.72	1.08	1	310.3	337	271.3	140	387.8	120	445.6	79	293	278	341.6	72.8598	152.1	161	148.9	135	341.5	359	230.2	133	195.8	235	213.7	78.9289	91.4	6	237.7	149	166.3	19	273.6	555	192.25	80.6797	102.6	151	125.1
rplV	0.34	-1.16	0.57	0.14	-1.29	0.5	0.21	-1.26	0.43	0.5	1.15	1	823.2	894	938	484	707.8	219	817.9	145	758.8	720	809.14	86.1441	524.3	555	504.2	457	586.1	616	602.3	348	992.1	1191	641.8	200.071	639.6	42	791.2	496	770.4	88	958.2	1944	789.85	130.763	384	565	439.2
rplW	0.06	-1.26	0.18	0.000543	-1.58	0.02	0.00392	-1.51	0.03	0.68	-1.07	1	824.1	895	767.5	396	759.5	235	761.5	135	610.2	579	744.56	79.7114	504.4	534	477.7	433	509	535	626.5	362	638.9	767	551.3	75.3901	746.2	49	794.4	498	866.7	99	908.9	1844	829.05	72.7055	301.1	443	351.4
rplX	0.6	-1.09	0.8	0.45	-1.15	0.82	0.07	-1.45	0.22	0.46	-1.18	1	469.6	510	591.1	305	853.2	264	738.9	131	700.8	665	670.72	146.322	417.5	442	456.7	414	534.7	562	560.7	324	856.3	1028	565.18	172.683	563.5	37	684.3	429	639.1	73	620.6	1259	626.88	50.0095	303.8	447	260
rplY	0.11	-1.28	0.28	0.05	-1.39	0.33	0.000275	-1.99	0.00251	0.71	-1.08	1	677.7	736	596.9	308	956.7	296	1004	178	656.5	623	778.36	187.502	642.3	680	470	426	823	865	604	349	324.9	390	572.84	187.367	852.8	56	789.6	495	437.7	50	897.1	1820	744.3	209.106	235.8	347	283.1
rpmA	0.04	-1.47	0.12	0.95	1.04	1	0.05	-1.52	0.18	0.84	-1.06	1	237.6	258	232.6	120	362	112	400.5	71	500.6	475	346.66	113.727	156.8	166	163.3	148	250.2	263	257.9	149	265.7	319	218.78	53.9412	213.2	14	209	131	271.4	31	143.4	291	209.25	52.3275	99.2	146	121.6
rpmB	0.37	-1.18	0.6	0.11	-1.45	0.45	0.01	-1.84	0.05	0.75	-1.09	1	75.5	82	89.2	46	116.3	36	84.6	15	54.8	52	84.08	22.3358	73.7	78	84.9	77	102.8	108	38.1	22	30.8	37	66.06	30.7741	91.4	6	87.7	55	61.3	7	108.4	220	87.2	19.4777	36	53	28.4
rpmC	0.42	1.17	0.64	0.13	1.31	0.5	0.03	-1.66	0.1	0.14	-1.44	1	185.1	201	203.5	105	290.9	90	327.2	58	325.6	309	266.46	67.7636	291.9	309	224	203	281.6	296	244	141	397.3	477	287.76	67.1461	45.7	3	266.4	167	157.6	18	299.7	608	192.35	115.067	133.9	197	120.7
rpmE	0.3	-1.42	0.53	0.04	-2.1	0.27	0.13	-1.89	0.3	0.97	1.02	1	573.7	623	376	194	349	108	321.5	57	80.1	76	340.06	175.985	280.6	297	391.6	355	288.3	303	128.1	74	55.8	67	228.88	134.904	868	57	199.4	125	227.6	26	488	990	445.75	310.031	162.4	239	110
rpmF	0.65	-1.15	0.82	0.22	-1.51	0.64	0.23	-1.44	0.45	0.9	-1.06	1	84.7	92	65.9	34	22.6	7	39.5	7	47.4	45	52.02	24.0014	44.4	47	69.5	63	29.5	31	31.2	18	45.8	55	44.08	16.0289	30.5	2	76.6	48	17.5	2	90.2	183	53.7	35.1442	44.9	66	20.4
rpmG	0.8	-1.08	0.91	0.03	-2.04	0.27	0.05	-2.3	0.18	0.84	1.15	1	10.1	11	11.6	6	12.9	4	16.9	3	10.5	10	12.4	2.74044	9.4	10	11	10	23.8	25	1.7	1	3.3	4	9.84	8.73859	15.2	1	25.5	16	17.5	2	17.7	36	18.98	4.49546	3.4	5	6.2
rpmI	0.04	-1.58	0.14	0.00175	-2.14	0.05	0.33	-1.29	0.55	0.92	-1.05	1	74.6	81	81.4	42	213.3	66	191.8	34	83.3	79	128.88	67.7567	52.9	56	51.9	47	84.7	89	96.9	56	81.6	98	73.6	20.1834	304.6	20	137.2	86	140.1	16	86.3	175	167.05	94.97	40.8	60	56.8
rpmJ	0.1	-1.56	0.25	0.000318	-3.03	0.02	0.15	-1.62	0.35	0.68	1.16	1	32.2	35	40.7	21	87.3	27	90.3	16	23.2	22	54.74	31.7199	27.4	29	27.6	25	40	42	48.5	28	12.5	15	31.2	13.7279	60.9	4	106.9	67	35	4	118.8	241	80.4	39.2353	21.7	32	19.5
rpoA	0.17	1.2	0.38	0.24	1.18	0.66	0.04	-1.38	0.15	0.59	-1.1	1	3040.5	3302	3511.7	1812	4153	1285	3226.5	572	3564.1	3382	3499.16	423.259	3535.7	3743	4026.7	3650	3269.9	3437	3821.2	2208	4887.9	5868	3908.28	617.982	2695.5	177	3474.3	2178	3361.9	384	3090	6269	3155.43	346.47	2187.8	3219	2491.7
rpoB	0.1	1.31	0.26	0.49	-1.13	0.84	0.23	-1.27	0.45	0.64	-1.1	1	6594	7161	6982.8	3603	7346.2	2273	3666.5	650	2635.7	2501	5445.04	2142.13	7268.9	7695	6086.4	5517	6053.7	6363	6354.9	3672	7691.7	9234	6691.12	744.987	4797.1	315	7923.3	4967	7914.5	904	8172.8	16581	7201.93	1607.68	4706.7	6925	4319.7
rpoC	0.84	1.04	0.92	0.5	-1.15	0.85	0.12	-1.44	0.29	0.58	-1.15	1	8482.6	9212	8106.9	4183	8664.8	2681	5680.2	1007	1986.5	1885	6584.2	2837.58	7046.9	7460	5727.9	5192	7878.5	8281	6832.5	3948	4947.9	5940	6486.74	1152.63	4340.2	285	7628.2	4782	6110.9	698	10077.4	20445	7039.17	2430.63	4566	6718	3682.6
rpoD	0.17	1.23	0.38	0.65	-1.08	0.92	0.03	-1.46	0.12	0.98	-1.01	1	949.4	1031	837.2	432	1105.3	342	981.5	174	531.1	504	880.9	217.622	988.1	1046	1012.8	918	1323.4	1391	1073	620	709.7	852	1021.4	219.207	1035.6	68	950.7	596	717.9	82	1405.3	2851	1027.38	285.511	655.2	964	671.7
rpoN	0.000633	-1.84	0.00676	0.95	-1.01	1	0.79	-1.06	0.9	0.81	-1.05	1	274.4	298	277.1	143	184.2	57	541.5	96	638.6	606	383.16	195.566	239.9	254	144.5	131	183.6	193	205.9	119	191.6	230	193.1	34.6718	167.5	11	181.9	114	210.1	24	181.9	369	185.35	17.8418	142	209	140.2
rpsA	0.65	-1.08	0.83	0.08	-1.35	0.4	0.13	-1.34	0.3	0.83	1.05	1	4060.8	4410	3738.5	1929	4870.5	1507	2583.4	458	1670.3	1585	3384.7	1262.06	2967.1	3141	2972.1	2694	3389.8	3563	3307.2	1911	2278.2	2735	2982.88	438.094	3182.8	209	4094.9	2567	3230.6	369	4683.1	9501	3797.85	723.87	2321.7	3416	2035.6
rpsB	0.18	-1.18	0.38	0.73	1.04	0.95	0.000103	-1.77	0.00101	0.28	-1.19	1	2556.2	2776	2895.4	1494	2585.6	800	2617.3	464	2235.2	2121	2577.94	234.698	1943.1	2057	2145.8	1945	2290	2407	1784.3	1031	2051.6	2463	2042.96	192.715	1568.6	103	1812.1	1136	1751	200	2237.3	4539	1842.25	282.951	1126.9	1658	993
rpsC	0.53	-1.11	0.73	0.91	-1.02	0.99	0.08	-1.43	0.22	0.85	-1.04	1	1310.3	1423	1362.4	703	2223.6	688	2092.7	371	1637.7	1554	1725.34	416.798	1079.7	1143	948.8	860	1562.2	1642	1609.5	930	1980.8	2378	1436.2	420.461	1538.1	101	1362.3	854	1392	159	1321	2680	1403.35	94.4334	732.7	1078	809.3
rpsD	0.09	-1.24	0.24	0.17	-1.22	0.56	0.00269	-1.58	0.02	0.82	-1.04	1	1290.1	1401	1129.9	583	1473.8	456	1274.8	226	993.8	943	1232.48	180.857	946.5	1002	948.8	860	1124.5	1182	865.3	500	784.7	942	933.96	126.17	1111.7	73	936.4	587	823	94	1384.1	2808	1063.8	244.337	538.3	792	535.1
rpsE	0.34	1.14	0.56	0.65	1.06	0.92	0.0026	-1.63	0.02	0.41	-1.16	1	868.3	943	972.9	502	1302.5	403	1083	192	738.7	701	993.08	214.775	1024.9	1085	992.9	900	991.4	1042	1069.5	618	1209.5	1452	1057.64	90.627	654.8	43	1161.3	728	814.2	93	1116.9	2266	936.8	243.167	620.5	913	496.9
rpsF	0.7	-1.13	0.85	0.08	-1.86	0.4	0.03	-2.47	0.11	0.98	1.01	1	233.9	254	176.4	91	630.2	195	417.4	74	60.1	57	303.6	223.578	188	199	249.3	226	484.3	509	290.7	168	67.5	81	255.96	152.91	456.9	30	417.9	262	253.9	29	629.9	1278	439.65	154.347	161.1	237	73.7
rpsG	0.45	-1.11	0.66	0.63	1.07	0.92	0.05	-1.38	0.18	0.74	-1.06	1	1816.8	1973	1699.7	877	1486.7	460	1489.1	264	2217.3	2104	1741.92	301.011	1529.3	1619	1398.9	1268	1408.1	1480	1190.7	688	1778.4	2135	1461.08	215.13	1187.8	78	1368.7	858	1059.3	121	1538.8	3122	1288.65	209.567	838	1233	845.7
rpsH	0.75	1.05	0.88	0.6	1.08	0.91	0.000638	-1.81	0.00533	0.31	-1.21	1	559.9	608	544.6	281	785.4	243	857.4	152	480.6	456	645.58	165.207	580	614	476.6	432	727.8	765	621.3	359	731.4	878	627.42	107.146	502.6	33	595	373	411.5	47	669.9	1359	544.75	112.131	286.1	421	283.1
rpsI	0.49	-1.12	0.7	0.15	-1.31	0.53	0.23	-1.27	0.45	1	-1	1	442	480	463.2	239	588.2	182	423.1	75	272.9	259	437.88	112.573	312.7	331	403.8	366	495.7	521	332.3	192	291.5	350	367.2	83.3225	380.7	25	453	284	288.9	33	646.7	1312	442.32	151.899	320.1	471	279.5
rpsJ	0.4	1.23	0.62	0.11	-1.54	0.46	0.03	-1.93	0.11	0.42	-1.3	1	328.7	357	317.8	164	307	95	186.1	33	113.8	108	250.68	95.7482	447.8	474	414.8	376	258.8	272	245.8	142	115	138	296.44	135.85	213.2	14	526.4	330	271.4	31	655.1	1329	416.52	209.279	199.8	294	116.2
rpsK	0.73	1.05	0.86	1.59e-06	-2.07	0.000479	0.27	-1.2	0.48	0.98	-1.01	1	852.7	926	806.2	416	1011.6	313	874.3	155	950.6	902	899.08	81.7112	874.7	926	777.8	705	690.7	726	1111.1	642	962.9	1156	883.44	163.193	1903.6	125	1399	877	2337.6	267	1358.4	2756	1749.65	463.831	647.7	953	630.9
rpsL	0.13	-1.28	0.31	0.45	-1.13	0.82	0.33	-1.21	0.54	0.96	-1.01	1	1386.8	1506	1031	532	1557.8	482	1359.4	241	2238.4	2124	1514.68	447.225	922.9	977	1009.4	915	1382.4	1453	1019.3	589	1227	1473	1112.2	187.896	1462	96	938	588	1497.1	171	924.2	1875	1205.33	317.022	738.1	1086	708.1
rpsM	0.32	-1.15	0.54	0.08	-1.32	0.39	0.08	-1.34	0.22	0.9	1.02	1	609.6	662	606.6	313	778.9	241	755.9	134	504.8	479	651.16	114.479	411.9	436	388.3	352	658.4	692	617.8	357	558.1	670	526.9	121.412	593.9	39	810.4	508	516.5	59	704.9	1430	656.42	128.513	364.3	536	321.2
rpsN	0.76	-1.11	0.88	0.48	-1.32	0.84	0.41	-1.42	0.63	0.48	-1.38	1	482.5	524	542.7	280	219.8	68	225.6	40	182.3	173	330.58	168.341	524.3	555	454.5	412	188.4	198	167.9	97	86.6	104	284.34	192.613	45.7	3	343	215	140.1	16	821.2	1666	337.5	345.5	264.4	389	174.8
rpsO	0.82	1.07	0.91	0.000414	-2.72	0.02	0.67	-1.15	0.82	0.23	-1.5	1	182.3	198	188	97	190.7	59	208.7	37	180.2	171	189.98	11.2861	322.1	341	239.4	217	118	124	214.6	124	68.3	82	192.48	100.573	91.4	6	896.5	562	288.9	33	659	1337	483.95	361.93	203.2	299	120.7
rpsP	0.62	1.13	0.81	0.11	1.52	0.45	0.00472	-2.23	0.03	0.9	-1.04	1	496.3	539	412.8	213	1386.5	429	981.5	174	492.1	467	753.84	419.294	409	433	422.5	383	1259.6	1324	1090.3	630	793	952	794.88	384.321	517.8	34	464.2	291	525.3	60	485.5	985	498.2	28.4948	243.3	358	312.4
rpsQ	0.98	1.01	1	0.17	-1.28	0.57	0.11	-1.38	0.28	0.57	1.13	1	417.1	453	420.6	217	720.7	223	620.5	110	603.9	573	556.56	133.422	369.3	391	368.5	334	564.2	593	545.2	315	742.2	891	517.88	156.206	700.5	46	531.2	333	735.4	84	600.4	1218	641.88	93.3684	269.1	396	278.6
rpsR	0.51	-1.15	0.72	0.68	-1.14	0.92	0.06	-1.61	0.2	0.11	-1.56	1	158.4	172	176.4	91	378.1	117	366.6	65	227.6	216	261.42	104.478	253.2	268	268.1	243	251.2	264	166.1	96	124.9	150	212.7	63.3878	137.1	9	276	173	96.3	11	347	704	214.1	117.331	150.2	221	110
rpsS	0.69	-1.07	0.84	0.73	-1.09	0.95	0.14	-1.31	0.32	0.8	-1.06	1	442	480	414.7	214	355.5	110	406.1	72	472.1	448	418.08	43.4785	384.5	407	332.1	301	258.8	272	304.6	176	535.6	643	363.12	106.625	182.7	12	441.9	277	350.2	40	475.7	965	362.62	131.146	229	337	218.3
rpsT	0.00355	-1.83	0.02	0.000113	-2.38	0.00899	0.00783	-1.95	0.04	0.49	-1.19	1	111.4	121	139.5	72	106.7	33	253.8	45	225.5	214	167.38	67.896	68	72	49.6	45	166.5	175	74.4	43	64.1	77	84.52	46.7237	213.2	14	221.7	139	201.4	23	145.9	296	195.55	34.1306	30.6	45	39
rpsU	0.65	-1.08	0.82	0.82	1.02	0.97	0.33	-1.19	0.54	0.3	-1.23	1	78.3	85	100.8	52	84	26	107.2	19	135.9	129	101.24	22.6963	71.8	76	86.1	78	77.1	81	86.5	50	113.3	136	86.96	15.9827	45.7	3	116.4	73	70	8	72	146	76.03	29.4519	48.9	72	62.1
rrf	0.14	-1.32	0.32	0.02	-1.6	0.2	0.88	1.03	0.96	0.8	-1.07	1	872.9	948	934.1	482	597.9	185	502	89	803	762	741.98	184.474	573.4	607	458.9	416	480.5	505	415.4	240	698	838	525.24	112.509	441.6	29	987.4	619	437.7	50	1281.5	2600	787.05	418.729	572.3	842	459.7
rsbV	0.92	-1.03	0.97	0.41	1.03	0.8	0.7	1.2	0.83	0.43	-1.36	1	15.7	17	17.4	9	9.7	3	45.1	8	9.5	9	19.48	14.75	16.1	17	11	10	12.4	13	34.6	20	6.7	8	16.16	10.8431	0	0	31.9	20	0	0	8.9	18	10.2	15.0628	16.3	24	16
rsbW	0.66	1.12	0.83	0.1	-1.35	0.45	0.89	-1.04	0.97	0.91	-1.05	1	40.5	44	56.2	29	38.8	12	50.8	9	30.6	29	43.38	10.149	31.2	33	59.6	54	63.7	67	36.3	21	32.5	39	44.66	15.6896	167.5	11	39.9	25	70	8	36.5	74	78.47	61.2296	43.5	64	36.4
ruvA	0.66	-1.13	0.83	0.74	-1.08	0.95	0.18	1.35	0.38	1	1.01	1	63.5	69	71.7	37	32.3	10	28.2	5	103.3	98	59.8	30.8316	63.3	67	62.9	57	57.1	60	24.2	14	56.6	68	52.82	16.303	45.7	3	73.4	46	52.5	6	45.8	93	54.35	13.0926	47.6	70	56.8
ruvB	0.03	1.46	0.1	0.51	-1.11	0.86	0.3	1.21	0.52	0.84	1.04	1	215.5	234	153.1	79	239.2	74	231.3	41	171.8	163	202.18	37.8407	186.1	197	194.2	176	349.2	367	280.4	162	347.4	417	271.46	79.2871	380.7	25	260	163	271.4	31	275.5	559	296.9	56.2502	249.4	367	296.4
ruvC	0.41	-1.16	0.63	0.63	-1.06	0.92	0.0026	1.67	0.02	1	-1	1	62.6	68	56.2	29	48.5	15	79	14	87.5	83	66.76	16.1417	51	54	48.5	44	74.2	78	57.1	33	43.3	52	54.82	11.9167	76.1	5	67	42	52.5	6	46.3	94	60.47	13.5554	74.8	110	70.1
scc1	0.00236	2.56	0.02	0.97	-1.05	1	0.00135	2.25	0.01	0.28	-1.32	1	7.4	8	5.8	3	6.5	2	0	0	4.2	4	4.78	2.91753	8.5	9	17.7	16	10.5	11	8.7	5	20	24	13.08	5.38628	0	0	19.1	12	17.5	2	11.3	23	11.98	8.66309	31.3	46	27.5
scc2	0.69	-1.15	0.84	0.51	-1.2	0.85	2.39e-05	2.6	0.000311	0.00137	-2.18	0.2	23.9	26	23.3	12	19.4	6	16.9	3	44.3	42	25.56	10.8627	20.8	22	26.5	24	25.7	27	17.3	10	21.7	26	22.4	3.76696	15.2	1	23.9	15	35	4	27.1	55	25.3	8.19146	47.6	70	64.8
sctJ	1.75e-06	2.18	6.2e-05	0.3	1.22	0.72	0.000947	1.8	0.00736	0.24	-1.27	1	276.2	300	300.4	155	329.7	102	214.3	38	304.6	289	285.04	43.8615	459.1	486	735.8	667	339.6	357	579.8	335	785.5	943	579.96	186.355	593.9	39	558.3	350	385.2	44	341.1	692	469.62	125.105	805.4	1185	921.1
sctL	6.28e-05	2.56	0.00111	0.06	1.76	0.34	0.02	1.74	0.08	0.65	-1.13	1	40.5	44	60.1	31	67.9	21	33.8	6	34.8	33	47.42	15.5954	69.9	74	125.8	114	75.2	79	107.3	62	179.1	215	111.46	44.2723	45.7	3	71.8	45	122.6	14	32	65	68.03	39.9537	151.6	223	185.5
sctN	0.03	1.38	0.11	0.29	1.2	0.72	0.00183	1.68	0.01	1	-1	1	570	619	538.8	278	714.3	221	733.3	130	907.4	861	692.76	147.438	726.4	769	729.2	661	727.8	765	1164.7	673	1084.5	1302	886.52	219.18	837.6	55	872.6	547	595.3	68	571.8	1160	719.33	157.721	1137.8	1674	1337.3
sctQ	0.02	1.39	0.07	0.33	1.15	0.74	0.00315	1.54	0.02	0.1	-1.31	1	251.4	273	209.3	108	219.8	68	282	50	213.9	203	235.28	30.88	266.4	282	295.7	268	322.5	339	375.5	217	265.7	319	305.16	45.8184	289.3	19	301.5	189	131.3	15	269.6	547	247.92	78.853	413.9	609	402
sctR	3.56e-05	2.8	0.000716	0.02	2.09	0.17	0.02	1.84	0.08	0.54	-1.2	1	30.4	33	36.8	19	35.6	11	50.8	9	72.7	69	45.26	17.0979	88.8	94	132.4	120	49.5	52	100.4	58	210.7	253	116.36	60.5018	45.7	3	70.2	44	78.8	9	34.5	70	57.3	20.6806	142	209	197
sctS	0.000293	3.02	0.0035	0.6	1.7	0.9	0.61	1.2	0.78	0.76	-1.13	1	8.3	9	7.8	4	3.2	1	0	0	5.3	5	4.92	3.42885	16.1	17	12.1	11	11.4	12	22.5	13	24.2	29	17.26	5.87222	15.2	1	11.2	7	35	4	4.4	9	16.45	13.1457	20.4	30	10.6
sctT	0.00295	1.87	0.02	0.74	1.31	0.95	0.03	1.59	0.1	0.96	-1.02	1	35.9	39	32.9	17	42	13	39.5	7	40	38	38.06	3.62808	60.5	64	77.2	70	46.6	49	79.6	46	68.3	82	66.44	13.4288	137.1	9	38.3	24	78.8	9	28.1	57	70.58	49.4605	80.2	118	110
sctU	0.07	1.37	0.2	0.12	-1.33	0.47	0.000855	1.81	0.0067	0.25	-1.26	1	85.6	93	135.7	70	116.3	36	90.3	16	75.9	72	100.76	24.5945	152.1	161	153.3	139	74.2	78	116	67	141.6	170	127.44	33.3269	137.1	9	189.8	119	192.6	22	136.5	277	164	31.4296	242.6	357	167.7
sdhA	0.21	-1.23	0.41	0.26	-1.22	0.68	0.03	1.41	0.12	0.53	1.13	1	183.2	199	141.5	73	71.1	22	157.9	28	219.2	208	154.58	55.1041	145.5	154	98.2	89	121.8	128	124.6	72	116.6	140	121.34	16.974	121.8	8	154.7	97	131.3	15	142.9	290	137.68	14.2572	142	209	138.4
sdhB	0.73	1.06	0.87	0.57	1.2	0.89	0.02	1.84	0.07	0.96	-1.02	1	24.9	27	36.8	19	19.4	6	16.9	3	64.3	61	32.46	19.3807	61.4	65	37.5	34	23.8	25	27.7	16	25	30	35.08	15.6677	30.5	2	39.9	25	17.5	2	22.2	45	27.53	9.84628	56.4	83	37.3
secA	0.15	-1.19	0.33	0.6	-1.07	0.91	0.72	1.05	0.85	0.89	1.02	1	3663	3978	3602.8	1859	2837.6	878	4072.6	722	3764.3	3572	3588.06	456.854	3109.7	3292	2738.2	2482	2817.1	2961	2848.6	1646	2599.7	3121	2822.66	187.043	2269.1	149	3153.7	1977	2495.2	285	3496.2	7093	2853.55	569.528	2701	3974	2635.5
secE	0.11	1.31	0.27	0.89	-1.1	0.99	0.42	-1.18	0.64	0.08	-1.46	1	76.4	83	67.8	35	84	26	45.1	8	121.2	115	78.9	27.7813	143.6	152	101.5	92	84.7	89	96.9	56	84.1	101	102.16	24.3741	60.9	4	127.6	80	43.8	5	137.5	279	92.45	47.0009	86.3	127	60.3
secF_1	0.38	1.11	0.6	0.4	1.11	0.79	0.92	-1.02	0.98	0.69	1.06	1	1752.3	1903	1971	1017	1906.8	590	2228.1	395	2042.3	1938	1980.1	175.158	2002.6	2120	1828	1657	2118.8	2227	2298.3	1328	2030.8	2438	2055.7	171.845	1203.1	79	2185.4	1370	1716	196	1895.2	3845	1749.92	412.679	1897.6	2792	1675.4
secG	0.72	-1.09	0.86	0.01	-2.01	0.14	0.47	1.21	0.68	0.86	-1.06	1	77.3	84	98.8	51	61.4	19	95.9	17	59	56	78.48	18.6343	97.3	103	112.5	102	74.2	78	32.9	19	21.7	26	67.72	39.5363	76.1	5	100.5	63	105.1	12	196.2	398	119.47	52.7093	89	131	77.2
secY	0.37	1.15	0.6	0.09	-1.31	0.43	0.07	-1.38	0.22	0.78	-1.06	1	1373.9	1492	1657	855	2430.4	752	1855.8	329	1378.4	1308	1739.1	436.386	1635.1	1731	1782.8	1616	1616.4	1699	2203.1	1273	2073.3	2489	1862.14	264.137	2847.8	187	2206.2	1383	2565.2	293	1687.2	3423	2326.6	500.636	1206.4	1775	1099.5
serS	0.18	1.22	0.38	0.68	1.09	0.92	0.66	-1.08	0.82	0.24	1.25	1	388.6	422	391.5	202	442.8	137	310.2	55	329.9	313	372.6	53.0526	322.1	341	497.6	451	414.8	436	385.9	223	508.1	610	425.7	78.0948	365.5	24	389.2	244	516.5	59	267.6	543	384.7	102.425	350.7	516	385.1
sfhB	0.2	-1.26	0.41	0.66	1.17	0.92	0.43	1.17	0.65	0.46	1.22	1	108.7	118	96.9	50	80.8	25	146.7	26	101.2	96	106.86	24.4999	72.7	77	66.2	60	132.2	139	62.3	36	56.6	68	78	30.8602	106.6	7	65.4	41	52.5	6	56.2	114	70.17	24.8816	85	125	89.6
smpB	0.59	-1.11	0.78	0.01	-1.88	0.14	0.46	-1.22	0.67	0.79	-1.08	1	35	38	29.1	15	67.9	21	79	14	40	38	50.2	21.9261	28.3	30	47.4	43	57.1	60	45	26	21.7	26	39.9	14.525	76.1	5	39.9	25	113.8	13	74.4	151	76.05	30.1917	32.6	48	30.2
sodM	0.37	1.15	0.6	0.00146	-1.74	0.05	0.56	1.11	0.75	0.61	-1.11	1	469.6	510	540.7	279	320	99	282	50	405.7	385	403.6	105.986	582.8	617	613.4	556	354.9	373	323.6	187	337.4	405	442.42	142.958	563.5	37	816.7	512	525.3	60	956.2	1940	715.42	206.121	519.3	764	414.4
sohB	0.57	1.09	0.77	0.06	-1.37	0.34	3.39e-15	3.82	1.88e-13	0.09	1.39	1	291.9	317	283	146	277.9	86	236.9	42	246.6	234	267.26	24.0658	219.2	232	206.3	187	244.5	257	332.3	192	359.8	432	272.42	69.2904	335	22	354.1	222	490.3	56	285.4	579	366.2	87.6533	818.3	1204	995.6
ssb	0.93	-1.02	0.97	0.11	-1.58	0.45	0.9	1.03	0.97	0.71	1.13	1	108.7	118	67.8	35	151.9	47	141	25	72.7	69	108.42	38.3339	107.7	114	160	145	102.8	108	81.3	47	45.8	55	99.52	41.6932	91.4	6	134	84	87.5	10	236.1	479	137.25	69.1837	150.2	221	79
sucA	1.54e-10	3.66	2.27e-08	0.02	1.51	0.22	3.87e-05	2.26	0.000451	0.05	-1.56	1	47.9	52	62	32	64.6	20	39.5	7	31.6	30	49.12	14.1995	175.7	186	200.8	182	101.8	107	164.4	95	189.1	227	166.36	38.6079	15.2	1	157.9	99	105.1	12	99.1	201	94.32	58.9956	396.9	584	356.7
sucB_1	3.64e-10	4.13	4.6e-08	0.26	1.41	0.68	4.29e-05	2.54	0.000494	0.2	-1.39	1	44.2	48	27.1	14	22.6	7	16.9	3	32.7	31	28.7	10.4314	106.7	113	96	87	55.2	58	157.5	91	180.8	217	119.24	50.1297	91.4	6	97.3	61	131.3	15	41.9	85	90.47	36.8495	229.7	338	291.9
sucB_2	0.06	-1.35	0.18	0.66	-1.08	0.92	0.93	1.02	0.99	0.91	1.02	1	513.8	558	533	275	510.6	158	727.7	129	1210.9	1149	699.2	300.089	523.3	554	391.6	355	432.9	455	536.5	310	533.1	640	483.48	66.8191	548.2	36	569.5	357	385.2	44	491.4	997	498.58	82.4588	388.1	571	366.5
sucC	0.000271	2.66	0.00334	0.3	1.28	0.72	1.92e-07	4.11	3.55e-06	0.94	-1.03	1	19.3	21	32.9	17	12.9	4	39.5	7	49.5	47	30.82	14.853	75.6	80	75	68	40.9	43	86.5	50	104.1	125	76.42	23.0876	0	0	89.3	56	105.1	12	30.6	62	56.25	49.3309	221.6	326	239.6
sucD	2.08e-06	2.63	7.08e-05	0.1	1.38	0.44	2.87e-10	3.75	8.77e-09	0.45	-1.2	1	48.8	53	46.5	24	25.9	8	33.8	6	63.2	60	43.64	14.3956	116.2	123	103.7	94	69.5	73	109	63	164.1	197	112.5	33.9667	30.5	2	148.4	93	52.5	6	52.7	107	71.03	52.6249	354.1	521	299.9
sufS	0.23	1.17	0.44	0.03	1.4	0.24	0.52	-1.1	0.72	0.09	1.32	1	451.2	490	439.9	227	452.5	140	440	78	590.2	560	474.76	64.8083	476.1	504	396.1	359	589.9	620	631.7	365	513.9	617	521.54	93.0949	304.6	20	344.6	216	446.5	51	333.7	677	357.35	61.785	380.6	560	411.7
surE	0.6	1.08	0.79	0.54	-1.11	0.88	0.000672	1.67	0.00557	0.67	-1.08	1	85.6	93	83.3	43	109.9	34	101.5	18	124.4	118	100.94	17.157	96.4	102	123.6	112	94.2	99	116	67	85.8	103	103.2	15.8902	60.9	4	130.8	82	148.8	17	91.7	186	108.05	39.4486	182.1	268	134.9
sycE	0.08	-1.4	0.23	0.73	1.05	0.95	0.00292	1.89	0.02	0.45	1.2	1	175	190	170.5	88	164.8	51	383.6	68	457.4	434	270.26	139.656	198.4	210	108.1	98	159.8	168	231.9	134	194.9	234	178.62	46.9636	91.4	6	234.5	147	140.1	16	151.8	308	154.45	59.4313	256.9	378	263.5
tal	0.76	1.05	0.88	0.45	-1.16	0.82	0.46	1.15	0.67	0.74	1.08	1	1582	1718	1385.7	715	1202.3	372	1421.5	252	1280.4	1215	1374.38	144.826	1583.2	1676	1340.4	1215	1513.7	1591	1547.2	894	851.3	1022	1367.16	303.063	761.4	50	1982.8	1243	840.5	96	2321.1	4709	1476.45	792.791	1675.4	2465	1336.4
tarp	0.1	-1.34	0.26	0.15	1.34	0.54	3.58e-14	4.31	1.67e-12	0.1	-1.43	1	155.6	169	174.4	90	77.6	24	259.5	46	255	242	184.42	75.7629	156.8	166	112.5	102	119.9	126	133.3	77	115	138	127.5	18.2424	60.9	4	105.3	66	87.5	10	91.7	186	86.35	18.5899	447.2	658	574.1
tdk	0.93	1.02	0.97	0.39	-1.21	0.78	0.67	-1.08	0.82	0.09	-1.38	1	230.2	250	269.4	139	219.8	68	242.6	43	212.9	202	234.98	22.2689	268.3	284	199.7	181	185.5	195	225	130	235.7	283	222.84	32.2738	91.4	6	335	210	227.6	26	293.8	596	236.95	106.643	205.9	303	126
tgt	0.14	-1.26	0.32	0.47	1.19	0.84	0.01	-1.6	0.06	0.69	1.08	1	162.1	176	120.2	62	187.5	58	225.6	40	156	148	170.28	39.1653	96.4	102	98.2	89	182.7	192	150.6	87	96.6	116	124.9	39.7724	76.1	5	110.1	69	157.6	18	75.9	154	104.92	38.6211	74.8	110	66.6
thrS	0.07	1.26	0.21	0.00631	1.48	0.11	0.28	-1.18	0.5	0.1	1.31	1	558.9	607	598.9	309	594.7	184	428.7	76	473.2	449	530.88	76.244	601.7	637	744.7	675	715.4	752	533	308	558.1	670	630.58	94.6402	395.9	26	477	299	288.9	33	434.2	881	399	80.5288	501.6	738	524.4
tig	0.1	-1.4	0.25	0.4	-1.21	0.79	0.02	-1.73	0.1	0.9	-1.03	1	2431.9	2641	2566	1324	1641.8	508	1641.4	291	1017	965	1859.62	638.661	1644.6	1741	1454	1318	1589.8	1671	984.7	569	622.2	747	1259.06	440.708	944.2	62	1486.7	932	910.5	104	2292	4650	1408.35	645.566	866.6	1275	648.7
tilS	0.45	1.22	0.67	0.38	1.08	0.78	0.17	-1.54	0.36	0.8	-1.11	1	60.8	66	77.5	40	54.9	17	45.1	8	30.6	29	53.78	17.5059	78.4	83	76.1	69	54.2	57	74.4	43	30.8	37	62.78	20.3271	0	0	78.2	49	8.8	1	80.3	163	41.83	43.3722	53.7	79	28.4
tktB	0.01	-1.42	0.05	0.86	-1.04	0.99	0.34	-1.16	0.56	0.2	1.26	1	1695.2	1841	1895.4	978	1360.6	421	1776.8	315	2195.2	2083	1784.64	303.603	1395.2	1477	1005	911	1380.5	1451	1175.1	679	969.6	1164	1185.08	200.811	639.6	42	1330.4	834	1208.2	138	1387	2814	1141.3	342.688	836.7	1231	846.6
tolB	0.69	1.07	0.84	0.96	1.06	1	0.7	-1.09	0.83	0.57	1.14	1	208.1	226	219	113	213.3	66	169.2	30	251.9	239	212.3	29.5351	171.9	182	253.7	230	232.1	244	192.1	111	220.7	265	214.1	32.4059	380.7	25	157.9	99	236.4	27	104.5	212	219.88	120.125	157	231	191.7
topA	5.18e-06	-2.45	0.000148	0.09	-1.43	0.42	0.67	1.1	0.82	0.94	1.02	1	1274.4	1384	1250	645	749.8	232	2414.2	428	3208.9	3045	1779.46	1005.21	837.9	887	550.5	499	725	762	709.6	410	563.1	676	677.22	120.655	700.5	46	944.4	592	805.5	92	1167.2	2368	904.4	201.677	619.9	912	563.5
tpiS	0.06	1.36	0.17	0.08	1.36	0.4	0.75	-1.07	0.86	0.39	-1.19	1	170.4	185	220.9	114	129.3	40	129.7	23	140.2	133	158.1	38.8958	256.9	272	259.3	235	165.5	174	126.3	73	209.9	252	203.58	57.9007	106.6	7	229.7	144	105.1	12	108.4	220	137.45	61.5148	178.1	262	158
trmB	2.44e-05	-2.26	0.000541	0.72	1.03	0.95	0.04	-1.65	0.13	0.96	1.03	1	117.9	128	131.8	68	84	26	163.6	29	106.4	101	120.74	29.6767	54.8	58	36.4	33	77.1	81	50.2	29	29.2	35	49.54	18.534	15.2	1	30.3	19	43.8	5	63.6	129	38.23	20.5583	23.1	34	33.7
trmD	0.32	1.17	0.54	0.42	1.15	0.8	0.04	-1.46	0.15	0.65	-1.1	1	1412.5	1534	1436.1	741	1965	608	1669.6	296	1905.3	1808	1677.7	256.471	1587.9	1681	1609.6	1459	1537.5	1616	1786	1032	2603.9	3126	1824.98	445.386	1279.2	84	1499.5	940	1899.8	217	1399.3	2839	1519.45	269.085	906	1333	935.3
trmE	0.82	-1.04	0.91	0.58	1.04	0.89	0.27	-1.34	0.49	0.98	-1	1	89.3	97	83.3	43	132.5	41	146.7	26	48.5	46	100.06	39.6319	86.9	92	80.5	73	150.3	158	79.6	46	43.3	52	88.12	38.7535	15.2	1	106.9	67	26.3	3	111.9	227	65.08	51.4228	63.2	93	56.8
trmU	0.79	-1.04	0.9	0.74	1.09	0.95	0.01	1.48	0.07	0.71	1.07	1	331.5	360	391.5	202	316.7	98	355.4	63	613.3	582	401.68	121.63	364.6	386	347.5	315	332	349	334	193	426.5	512	360.92	38.9083	395.9	26	274.4	172	359	41	291.3	591	330.15	57.0753	456.7	672	441
trpA	0.000107	2.22	0.00167	0.00415	1.94	0.08	0.12	1.41	0.28	9.26e-06	3.21	0.00273	117.9	128	124	64	103.4	32	79	14	55.9	53	96.04	28.3521	240.9	255	247.1	224	223.6	235	167.9	97	136.6	164	203.22	48.5961	121.8	8	86.1	54	43.8	5	131.6	267	95.82	39.8151	392.2	577	226.3
trpB	8.5e-07	2.53	3.69e-05	3.23e-07	3.18	0.000286	0.3	1.23	0.52	2.61e-07	3.5	0.000232	117.9	128	108.5	56	187.5	58	73.3	13	118	112	121.04	41.4499	311.7	330	340.9	309	398.6	419	176.5	102	238.2	286	293.18	87.1358	91.4	6	68.6	43	78.8	9	107	217	86.45	16.5726	466.2	686	290.2
trpC	0.02	-1.44	0.08	0.00226	-1.67	0.06	0.11	-1.33	0.28	0.96	-1.02	1	199.8	217	155	80	103.4	32	248.2	44	152.8	145	171.84	54.6414	117.1	124	97.1	88	129.4	136	100.4	58	105.8	127	109.96	13.2568	289.3	19	185	116	122.6	14	153.8	312	187.68	72.3811	61.8	91	83.4
trpR	1	1	1	0.69	-1.36	0.92	0.73	1.11	0.85	0.26	1.57	1	29.5	32	23.3	12	9.7	3	16.9	3	15.8	15	19.04	7.58077	31.2	33	24.3	22	20	21	10.4	6	8.3	10	18.84	9.56886	0	0	30.3	19	17.5	2	28.6	58	19.1	13.9411	28.5	42	19.5
trpS	0.000969	1.79	0.00944	0.25	1.26	0.67	0.25	-1.26	0.47	0.43	1.19	1	487.1	529	366.3	189	743.3	230	332.8	59	265.6	252	439.02	188.111	549.8	582	958.7	869	756.4	795	678.4	392	750.5	901	738.76	148.469	654.8	43	566.3	355	516.5	59	520	1055	564.4	64.3986	513.8	756	657.5
truA	0.85	-1.04	0.92	0.05	1.41	0.31	0.43	1.13	0.65	0.74	1.06	1	103.1	112	129.8	67	100.2	31	118.5	21	133.8	127	117.08	15.1966	119	126	88.3	80	107.5	113	117.7	68	101.6	122	106.82	12.6237	30.5	2	84.5	53	105.1	12	63.6	129	70.92	31.8331	99.2	146	102
truB	0.02	-1.37	0.07	0.08	-1.26	0.4	0.1	-1.28	0.27	0.99	1	1	526.7	572	602.7	311	552.7	171	569.7	101	477.4	453	545.84	47.1694	357.1	378	337.6	306	378.7	398	413.6	239	374.8	450	372.36	28.2312	639.6	42	371.7	233	499	57	375.1	761	471.35	126.842	229	337	243.1
trxA	0.05	-1.4	0.16	0.24	1.2	0.66	0.76	1.06	0.87	0.65	-1.1	1	191.5	208	172.5	89	193.9	60	242.6	43	333	316	226.7	64.8171	202.1	214	151.1	137	182.7	192	90	52	137.4	165	152.66	43.3252	30.5	2	113.3	71	122.6	14	162.7	330	107.27	55.4902	157.7	232	129.6
trxB	0.19	1.22	0.4	0.21	1.26	0.64	0.31	-1.19	0.53	0.78	-1.05	1	367.4	399	304.3	157	407.2	126	423.1	75	630.2	598	426.44	122.784	415.6	440	414.8	376	509	535	529.6	306	558.9	671	485.58	66.6504	456.9	30	349.3	219	411.5	47	303.1	615	380.2	67.7294	330.3	486	347
tsf	0.43	-1.12	0.65	0.64	1.07	0.92	0.00481	-1.64	0.03	0.49	-1.14	1	2890.5	3139	2471	1275	2592	802	2425.5	430	1946.4	1847	2465.08	341.951	2100.8	2224	2278.1	2065	2225.3	2339	1760.1	1017	1949.2	2340	2062.7	211.386	1416.3	93	1818.5	1140	1199.4	137	2782.9	5646	1804.28	701.025	1340.3	1972	1158.9
tsp	0.46	-1.18	0.67	0.8	-1.1	0.97	0.000274	2.4	0.00251	0.00128	-2.34	0.2	34.1	37	38.8	20	25.9	8	62	11	26.3	25	37.42	14.7772	42.5	45	23.2	21	26.6	28	27.7	16	20	24	28	8.65072	15.2	1	31.9	20	35	4	28.6	58	27.67	8.71756	57.8	85	74.5
tufA	0.65	1.08	0.82	0.45	-1.15	0.82	0.02	-1.63	0.07	0.38	-1.21	1	4761.6	5171	3976.9	2052	6602.9	2043	3655.2	648	2815.9	2672	4362.5	1433.49	3086.1	3267	4581.7	4153	5263.1	5532	4333.5	2504	4898.8	5881	4432.64	829.486	5771.7	379	3645	2285	4622.6	528	5159.2	10467	4799.62	901.614	2522.2	3711	2681.6
tyrP	0.99	1.01	1	0.04	-1.43	0.27	0.52	-1.13	0.72	0.39	1.2	1	314.9	342	269.4	139	426.6	132	428.7	76	404.7	384	368.86	72.4624	244.7	259	247.1	224	519.5	546	427.5	247	295.7	355	346.9	121.772	593.9	39	425.9	267	551.6	63	358.3	727	482.43	109.261	225.6	332	248.5
tyrS	0.58	1.08	0.77	0.07	1.3	0.37	0.93	1.01	0.99	0.52	1.11	1	1161.2	1261	1003.9	518	1115	345	1229.7	218	1339.4	1271	1169.84	125.451	980.5	1038	967.5	877	1286.3	1352	1244.3	719	1389.4	1668	1173.6	189.759	670.1	44	981	615	893	102	873.4	1772	854.38	131.46	920.9	1355	1103.9
ubiA	0.02	-1.81	0.07	0.96	-1.03	1	0.37	1.28	0.59	0.7	-1.12	1	38.7	42	34.9	18	22.6	7	67.7	12	110.7	105	54.92	35.2959	25.5	27	22.1	20	30.4	32	26	15	38.3	46	28.46	6.24203	15.2	1	30.3	19	35	4	28.1	57	27.15	8.47054	32.6	48	24.8
ubiE	0.000517	-1.86	0.00573	0.23	-1.27	0.66	0.67	1.09	0.82	0.26	1.29	1	316.8	344	360.5	186	109.9	34	451.3	80	326.7	310	313.04	125.334	188	199	114.7	104	219.8	231	148.8	86	112.5	135	156.76	46.7475	167.5	11	209	131	175.1	20	193.2	392	186.2	18.6346	183.5	270	122.5
uhpC	0.03	1.32	0.1	0.34	1.14	0.74	0.75	1.05	0.86	0.8	1.04	1	3245	3524	2895.4	1494	4117.5	1274	3807.5	675	3043.5	2888	3421.78	520.632	3617.9	3830	3949.5	3580	4469.6	4698	4851	2803	4209	5053	4219.4	473.359	3441.7	226	3563.7	2234	3607	412	3473.5	7047	3521.47	76.9483	4120.8	6063	4157.3
ung	0.94	-1.02	0.98	0.89	1.05	0.99	0.92	1.03	0.99	0.3	1.32	1	68.1	74	67.8	35	100.2	31	79	14	103.3	98	83.68	17.1367	38.7	41	54.1	49	82.8	87	96.9	56	107.5	129	76	28.9232	167.5	11	52.6	33	61.3	7	55.2	112	84.15	55.6862	47.6	70	80.8
This datasheet was exported from CLC Genomics Workbench 9.5.3. Samples were normalized across this entire dataset by quantile scaling. rRNAs, tRNAs, and Features (genes) with less than 10 reads in all samples were eliminated from the dataset prior to normalization and EDGE analysis. Unique Reads are raw values. Samples were merged from multiple RNA-sequencing chips to obtain a minimum of 10X cove…
[truncated: 20 more columns]
