# Supplementary material for: Genomewide Transcriptional Responses of Iron-Starved Chlamydia trachomatis Reveal Prioritization of Metabolic Precursor Synthesis over Protein Translation
Source: mSystems. 2018 Feb 13;3(1):e00184-17. doi: 10.1128/mSystems.00184-17 (PMC5811630; doi:10.1128/mSystems.00184-17)
Supplement: TABLE S5 [file sys001182180st5.xlsx]

## Sheet: Sheet1
Supplemental Table 5. Full set of RNA-sequencing data for early-cycle untreated and BPD-treated samples.
	EDGE test: 6h + 3h BPDL vs 6h + 3h mock			6h + 3h BPDL										6h + 3h mock
Feature ID	P-value	Fold change	FDR p-value correction	6 + 3h BPDL_01 NEV	6 + 3h BPDL_01 Unique reads	6 + 3h BPDL _02 NEV	6 + 3h BPDL_02 Unique reads	6 + 3h BPDL_03 NEV	6 + 3h BPDL_03 Unique reads	6 + 3h BPDL_04 NEV	6 + 3h BPDL_04 Unique reads	6 + 3h BPDL Normalized means	6 + 3h BPDL Std Dev	6 + 3h mock_01 NEV	6 + 3h mock_01 Unique reads	6 + 3h mock_02 NEV	6 + 3h mock_02 Unique reads	6 + 3h mock_03 NEV	6 + 3h mock_03 Unique reads	6 + 3h mock_04 NEV	6 + 3h mock_04 Unique reads	6 + 3h mock Normalized means	6 + 3h mock Std Dev	Chromosome	Region	Feature ID	Locus tag	Product	Protein_ID	GI
aas	0.69	1.05	1	46.2	20	41.8	43	47.2	57	30.2	24	41.35	7.79466	28.9	11	43.3	42	44.6	69	33.5	36	37.57	7.6155	AM884176.1	189552..191165	aas	CTL0145	2-acylglycerophosphoethanolamine acyltransferase	CAP03589.1	165930106
accA	0.07	-1.73	0.49	9.2	4	2.9	3	9.9	12	10.1	8	8.03	3.43839	21	8	8.2	8	14.9	23	13	14	14.28	5.29615	AM884176.1	complement(614853..615827)	accA	CTL0517	acetyl-coenzyme A carboxylase carboxyl transferase subunit alpha	CAP03957.1	165930464
accB	0.39	-1.31	0.87	4.6	2	20.4	21	5	6	15.1	12	11.28	7.78519	18.4	7	20.6	20	14.9	23	10.2	11	16.02	4.53753	AM884176.1	461824..462318	accB	CTL0378	biotin carboxyl carrier protein of acetyl-CoA carboxylase	CAP03818.1	165930332
accC	0.82	1.03	1	62.4	27	36.9	38	51.3	62	22.7	18	43.32	17.2639	39.4	15	35	34	51.1	79	35.4	38	40.23	7.51726	AM884176.1	462322..463695	accC	CTL0379	biotin carboxylase	CAP03819.1	165930333
accD	0.79	-1.06	1	13.9	6	32.1	33	45.5	55	16.4	13	26.98	14.7448	18.4	7	22.7	22	37.5	58	36.3	39	28.72	9.61401	AM884176.1	complement(644899..645825)	accD	CTL0545	acetyl-coenzyme A carboxylase carboxyl transferase subunit beta	CAP03985.1	165930492
adk	0.06	-2.06	0.45	4.6	2	6.8	7	5	6	2.5	2	4.72	1.76517	23.6	9	5.2	5	5.2	8	12.1	13	11.53	8.68231	AM884176.1	complement(465780..466517)	adk	CTL0383	adenylate kinase	CAP03823.1	165930337
ahpC	0.00254	1.52	0.08	50.8	22	72.9	75	56.3	68	64.3	51	61.08	9.63686	26.2	10	45.3	44	42	65	41.9	45	38.85	8.58002	AM884176.1	complement(1000165..1000752)	ahpC	CTL0866	thioredoxin peroxidase	CAP04303.1	165930805
alaS	0.35	1.2	0.84	55.5	24	41.8	43	57.1	69	42.9	34	49.33	8.09295	55.1	21	23.7	23	43.3	67	44.7	48	41.7	13.1037	AM884176.1	complement(152810..155437)	alaS	CTL0118	alanyl-tRNA synthetase	CAP03562.1	165930079
amiA	0.4	1.19	0.87	34.7	15	15.5	16	38.1	46	27.7	22	29	9.98733	28.9	11	27.8	27	25.2	39	15.8	17	24.43	5.9556	AM884176.1	complement(617781..618560)	amiA	CTL0520	N-acetylmuramoyl-L-alanine amidase	CAP03960.1	165930467
amn	0.00471	-1.71	0.11	11.6	5	11.7	12	18.2	22	16.4	13	14.47	3.34402	23.6	9	26.8	26	22	34	29.8	32	25.55	3.46554	AM884176.1	complement(163259..164128)	amn	CTL0120	AMP nucleosidase	CAP03564.1	165930081
araD	0.29	1.3	0.81	39.3	17	8.7	9	17.4	21	11.3	9	19.18	13.9033	2.6	1	20.6	20	12.9	20	14	15	12.53	7.43925	AM884176.1	460581..461267	araD	CTL0376	ribulose-phosphate 3-epimerase	CAP03816.1	165930330
argS	0.03	1.47	0.29	34.7	15	43.7	45	39.7	48	42.9	34	40.25	4.08371	36.7	14	26.8	26	31.7	49	19.6	21	28.7	7.28972	AM884176.1	846218..847909	argS	CTL0714	arginyl-tRNA synthetase	CAP04153.1	165930656
aroA	1	1.01	1	9.2	4	9.7	10	17.4	21	17.6	14	13.47	4.65287	15.7	6	11.3	11	11.6	18	17.7	19	14.07	3.14152	AM884176.1	736651..737973	aroA	CTL0620	3-phosphoshikimate 1-carboxyvinyltransferase	CAP04061.1	165930565
aroC	0.1	1.84	0.58	16.2	7	18.5	19	7.4	9	7.6	6	12.43	5.76447	13.1	5	4.1	4	6.5	10	5.6	6	7.32	3.97524	AM884176.1	738462..739535	aroC	CTL0622	chorismate synthase	CAP04063.1	165930567
aroE	0.33	1.44	0.82	11.6	5	6.8	7	8.3	10	3.8	3	7.62	3.24384	0	0	9.3	9	2.6	4	6.5	7	4.6	4.11744	AM884176.1	740634..742076	aroE	CTL0624	shikimate 5-dehydrogenase	CAP04065.1	165930569
aroG	0.9	-1.18	1	9.2	4	3.9	4	5	6	1.3	1	4.85	3.28887	2.6	1	13.4	13	3.2	5	1.9	2	5.27	5.44266	AM884176.1	complement(753909..754745)	aroG	CTL0637	phospho-2-dehydro-3-deoxyheptonate aldolase	CAP04077.1	165930580
aroL	0.38	-1.67	0.87	4.6	2	1	1	4.1	5	3.8	3	3.38	1.61735	10.5	4	1	1	1.9	3	10.2	11	5.9	5.15299	AM884176.1	737915..738469	aroL	CTL0621	shikimate kinase	CAP04062.1	165930566
artJ	1	1	1	30	13	14.6	15	28.1	34	27.7	22	25.1	7.07154	28.9	11	23.7	23	20	31	27.9	30	25.12	4.09257	AM884176.1	complement(753067..753840)	artJ	CTL0636	arginine transport substrate-binding protein	CAP04076.1	165930579
asd	0.87	-1.01	1	60.1	26	44.7	46	67	81	41.6	33	53.35	12.1761	63	24	56.7	55	46.6	72	55	59	55.33	6.75839	AM884176.1	complement(732802..733806)	asd	CTL0617	aspartate-semialdehyde dehydrogenase	CAP04058.1	165930562
aspC_1	1.92e-05	1.77	0.00244	76.3	33	56.4	58	76.1	92	60.5	48	67.32	10.3841	28.9	11	43.3	42	33.6	52	41	44	36.7	6.6458	AM884176.1	5345..6547	aspC	CTL0005	Aspartate aminotransferase	CAP03449.1	165929966
aspC_2	0.21	-1.53	0.76	0	0	4.9	5	5.8	7	10.1	8	5.2	4.14327	7.9	3	14.4	14	5.8	9	7.5	8	8.9	3.77801	AM884176.1	complement(53322..54392)	aspC	CTL0044	aspartate kinase	CAP03488.1	165930005
aspS	0.00689	1.52	0.14	97.1	42	58.3	60	57.9	70	84.4	67	74.42	19.5512	44.6	17	44.3	43	40.1	62	59.6	64	47.15	8.55044	AM884176.1	complement(926303..928051)	aspS	CTL0804	aspartyl-tRNA synthetase	CAP04242.1	165930745
atpA	0.82	-1.06	1	25.4	11	36	37	31.4	38	29	23	30.45	4.44635	21	8	36.1	35	31.7	49	37.3	40	31.52	7.41816	AM884176.1	complement(663256..665031)	atpA	CTL0560	V-type ATP synthase alpha chain	CAP04000.1	165930506
atpB	0.89	-1.05	1	30	13	23.3	24	23.2	28	15.1	12	22.9	6.09645	23.6	9	30.9	30	24.6	38	14.9	16	23.5	6.58129	AM884176.1	complement(661937..663253)	atpB	CTL0559	V-type sodium ATP synthase subunit B	CAP03999.1	165930505
atpD	0.15	2.44	0.67	25.4	11	5.8	6	2.5	3	0	0	8.43	11.5633	2.6	1	1	1	3.2	5	4.7	5	2.88	1.53052	AM884176.1	complement(661341..661952)	atpD	CTL0558	V-type ATP synthase subunit D	CAP03998.1	165930504
atpE	0.41	-1.21	0.87	16.2	7	19.4	20	19.9	24	23.9	19	19.85	3.15859	23.6	9	38.1	37	26.5	41	10.2	11	24.6	11.4633	AM884176.1	complement(665992..666618)	atpE	CTL0562	V-type ATP synthase subunit E	CAP04002.1	165930508
atpI	1	-1	1	30	13	32.1	33	29.8	36	26.5	21	29.6	2.31373	26.2	10	38.1	37	28.5	44	25.2	27	29.5	5.89746	AM884176.1	complement(659386..661335)	atpI	CTL0557	V-type sodium ATP synthase subunit I	CAP03997.1	165930503
atpK	0.48	-1.17	0.91	11.6	5	12.6	13	16.5	20	12.6	10	13.33	2.16852	15.7	6	17.5	17	11	17	21.4	23	16.4	4.31509	AM884176.1	complement(658899..659324)	atpK	CTL0556	V-type sodium ATP synthase subunit C	CAP03996.1	165930502
bioF	0.57	1.14	0.99	27.7	12	17.5	18	18.2	22	20.2	16	20.9	4.67547	23.6	9	18.5	18	14.9	23	16.8	18	18.45	3.73497	AM884176.1	191208..192341	bioF	CTL0146	8-amino-7-oxononanoate synthase	CAP03590.1	165930107
birA	1	1.01	1	4.6	2	6.8	7	13.2	16	3.8	3	7.1	4.25989	7.9	3	10.3	10	5.2	8	8.4	9	7.95	2.10476	AM884176.1	116041..116595	birA	CTL0094	biotin operon repressor	CAP03538.1	165930055
brnQ	0.00036	1.62	0.02	55.5	24	73.8	76	71.1	86	61.8	49	65.55	8.44452	39.4	15	48.4	47	38.2	59	39.1	42	41.27	4.77729	AM884176.1	941739..942974	brnQ	CTL0817	branched-chain amino acid transport system carrier protein	CAP04254.1	165930757
cafE	1	-1.05	1	23.1	10	27.2	28	24.8	30	31.5	25	26.65	3.64463	13.1	5	20.6	20	34.3	53	35.4	38	25.85	10.8433	AM884176.1	complement(226301..227839)	cafE	CTL0177	ribonuclease E	CAP03622.1	165930138
cdsA	0.32	1.23	0.82	39.3	17	34	35	23.2	28	17.6	14	28.52	9.89592	26.2	10	18.5	18	26.5	41	18.6	20	22.45	4.50518	AM884176.1	843992..844909	cdsA	CTL0711	phosphatidate cytidylyltransferase	CAP04150.1	165930653
clpB	1	-1.03	1	80.9	35	65.1	67	72	87	59.2	47	69.3	9.33631	36.7	14	88.6	86	78.9	122	65.2	70	67.35	22.5759	AM884176.1	453042..455645	clpB	CTL0368	chaperone-protease ClpB	CAP03808.1	165930322
clpC	0.25	1.23	0.78	53.1	23	36.9	38	38.9	47	35.3	28	41.05	8.16721	49.9	19	27.8	27	31.7	49	27.9	30	34.33	10.5408	AM884176.1	636430..638994	clpC	CTL0538	ATP-dependent Clp protease	CAP03978.1	165930485
clpP_1	0.86	-1.01	1	27.7	12	31.1	32	33.9	41	37.8	30	32.62	4.28126	42	16	30.9	30	32.3	50	33.5	36	34.67	4.99758	AM884176.1	complement(92167..92778)	clpP	CTL0075	ATP-dependent Clp protease proteolytic component	CAP03519.1	165930036
clpP_2	0.33	1.13	0.82	64.7	28	77.7	80	67	81	64.3	51	68.42	6.29676	52.5	20	54.6	53	74.4	115	55	59	59.12	10.2422	AM884176.1	complement(818949..819527)	clpP	CTL0690	ATP-dependent Clp protease proteolytic subunit	CAP04129.1	165930632
clpX	1	1	1	25.4	11	45.7	47	42.2	51	50.4	40	40.92	10.8816	36.7	14	36.1	35	45.9	71	46.6	50	41.33	5.69934	AM884176.1	complement(90898..92157)	clpX	CTL0074	ATP-dependent Clp protease, ATP-binding component	CAP03518.1	165930035
cmk	0.39	1.34	0.87	13.9	6	3.9	4	10.8	13	10.1	8	9.68	4.18917	5.2	2	6.2	6	11	17	2.8	3	6.3	3.44287	AM884176.1	844906..845556	cmk	CTL0712	cytidylate kinase	CAP04151.1	165930654
copB2	0.22	-1.58	0.76	4.6	2	1	1	9.9	12	22.7	18	9.55	9.49825	23.6	9	16.5	16	12.9	20	11.2	12	16.05	5.49697	AM884176.1	complement(294001..295521)	copB2	CTL0236	putative type III secretion translocator	CAP03680.1	165930195
copD	0.23	1.54	0.76	6.9	3	8.7	9	17.4	21	11.3	9	11.07	4.58721	10.5	4	8.2	8	5.8	9	8.4	9	8.22	1.92246	AM884176.1	969875..971194	copD	CTL0842	putative type III secretion system protein	CAP04279.1	165930782
copD2	0.86	1.04	1	11.6	5	18.5	19	14.9	18	15.1	12	15.03	2.81824	13.1	5	11.3	11	20	31	12.1	13	14.12	3.98529	AM884176.1	complement(292508..293989)	copD2	CTL0235	conserved hypothetical protein	CAP03679.1	165930194
cpa	0.84	-1.06	1	48.5	21	29.1	30	38.9	47	27.7	22	36.05	9.68074	42	16	36.1	35	51.7	80	19.6	21	37.35	13.4681	AM884176.1	289633..291438	cpa	CTL0233	putative exported protease	CAP03677.1	165930192
CTL0006	0.68	-1.11	1	6.9	3	15.5	16	9.1	11	7.6	6	9.78	3.92545	10.5	4	14.4	14	8.4	13	13	14	11.57	2.6613	AM884176.1	6522..7532	CTL0006	CTL0006	exported protein	CAP03450.1	165929967
CTL0009	0.33	-1.18	0.82	53.1	23	41.8	43	50.5	61	51.7	41	49.28	5.09534	42	16	79.3	77	58.8	91	44.7	48	56.2	17.071	AM884176.1	13663..15342	CTL0009	CTL0009	putative membrane efflux protein	CAP03453.1	165929970
CTL0010	0.11	-1.87	0.59	4.6	2	1.9	2	6.6	8	7.6	6	5.17	2.51446	10.5	4	15.5	15	3.9	6	11.2	12	10.27	4.79053	AM884176.1	complement(15362..16177)	CTL0010	CTL0010	putative membrane protein	CAP03454.1	165929971
CTL0012	0.25	1.28	0.78	30	13	25.3	26	17.4	21	18.9	15	22.9	5.84294	26.2	10	13.4	13	18.1	28	14.9	16	18.15	5.71343	AM884176.1	complement(19675..20679)	CTL0012	CTL0012	putative oxidoreductase	CAP03456.1	165929973
CTL0014	0.36	-1.11	0.84	57.8	25	61.2	63	70.3	85	45.4	36	58.68	10.3038	81.4	31	77.3	75	58.2	90	56.8	61	68.42	12.7385	AM884176.1	21059..22438	CTL0014	CTL0014	conserved hypothetical protein	CAP03458.1	165929975
CTL0015	0.26	1.37	0.79	13.9	6	12.6	13	23.2	28	6.3	5	14	6.97376	5.2	2	12.4	12	9.1	14	13	14	9.93	3.58643	AM884176.1	22438..23016	CTL0015	CTL0015	putative exported protein	CAP03459.1	165929976
CTL0016	0.49	-1.12	0.92	13.9	6	18.5	19	32.3	39	26.5	21	22.8	8.19837	28.9	11	24.7	24	23.3	36	31.7	34	27.15	3.8553	AM884176.1	23007..24281	CTL0016	CTL0016	putative membrane protein	CAP03460.1	165929977
CTL0017	0.26	-1.88	0.79	6.9	3	2.9	3	2.5	3	2.5	2	3.7	2.14165	2.6	1	4.1	4	7.8	12	7.5	8	5.5	2.55995	AM884176.1	24284..24820	CTL0017	CTL0017	conserved hypothetical protein	CAP03461.1	165929978
CTL0019	1	1.06	1	6.9	3	6.8	7	6.6	8	3.8	3	6.02	1.48857	13.1	5	3.1	3	6.5	10	3.7	4	6.6	4.57967	AM884176.1	26424..28250	CTL0019	CTL0019	putative exported lipoprotein	CAP03463.1	165929980
CTL0022	0.11	1.7	0.59	9.2	4	9.7	10	4.1	5	11.3	9	8.57	3.11488	2.6	1	6.2	6	3.9	6	5.6	6	4.58	1.63783	AM884176.1	complement(30083..30802)	CTL0022	CTL0022	ABC transporter ATP-binding protein	CAP03466.1	165929983
CTL0023	0.12	-1.71	0.59	6.9	3	4.9	5	4.1	5	7.6	6	5.88	1.64595	7.9	3	10.3	10	11.6	18	6.5	7	9.08	2.30127	AM884176.1	complement(30811..31299)	CTL0023	CTL0023	putative exported protein	CAP03467.1	165929984
CTL0033	0.39	1.11	0.87	122.5	53	81.6	84	94.3	114	119.7	95	104.52	19.8619	97.1	37	99.9	97	100.9	156	73.6	79	92.88	12.9503	AM884176.1	40573..43062	CTL0033	CTL0033	phosphopeptide binding protein (predicted to be a TTSS protein)	CAP03477.1	165929994
CTL0034	0.82	-1.09	1	30	13	14.6	15	17.4	21	16.4	13	19.6	7.02946	23.6	9	18.5	18	21.3	33	16.8	18	20.05	3.00721	AM884176.1	43106..43357	CTL0034	CTL0034	conserved hypothetical protein	CAP03478.1	165929995
CTL0035	0.44	1.23	0.9	13.9	6	6.8	7	9.1	11	5	4	8.7	3.85141	0	0	10.3	10	9.1	14	3.7	4	5.77	4.80234	AM884176.1	43384..43635	CTL0035	CTL0035	conserved hypothetical protein	CAP03479.1	165929996
CTL0036	0.28	1.27	0.8	25.4	11	15.5	16	10.8	13	11.3	9	15.75	6.76979	5.2	2	17.5	17	12.9	20	7.5	8	10.78	5.52411	AM884176.1	43654..44103	CTL0036	CTL0036	conserved hypothetical protein	CAP03480.1	165929997
CTL0037	0.94	1.06	1	16.2	7	18.5	19	25.6	31	12.6	10	18.23	5.48354	18.4	7	23.7	23	17.5	27	13	14	18.15	4.38976	AM884176.1	44123..44794	CTL0037	CTL0037	conserved hypothetical protein	CAP03481.1	165929998
CTL0039	0.6	-1.16	0.99	16.2	7	13.6	14	16.5	20	13.9	11	15.05	1.51107	10.5	4	20.6	20	14.9	23	20.5	22	16.62	4.87536	AM884176.1	46147..46653	CTL0039	CTL0039	conserved hypothetical protein	CAP03483.1	165930000
CTL0040	0.29	1.3	0.81	25.4	11	22.3	23	26.5	32	21.4	17	23.9	2.43721	31.5	12	14.4	14	15.5	24	19.6	21	20.25	7.82666	AM884176.1	46657..47508	CTL0040	CTL0040	conserved hypothetical protein	CAP03484.1	165930001
CTL0043	0.11	1.24	0.58	90.1	39	61.2	63	83.6	101	69.3	55	76.05	13.1718	34.1	13	55.6	54	77	119	61.5	66	57.05	17.7634	AM884176.1	50243..53008	CTL0043	CTL0043	Type III secretion structural protein (outer membrane ring)	CAP03487.1	165930004
CTL0053	0.22	1.24	0.76	30	13	50.5	52	48	58	46.6	37	43.77	9.32394	15.7	6	58.7	57	34.9	54	28.9	31	34.55	17.9869	AM884176.1	65083..66534	CTL0053	CTL0053	conserved hypothetical protein	CAP03497.1	165930014
CTL0054	0.03	1.62	0.3	25.4	11	33	34	20.7	25	21.4	17	25.12	5.64351	7.9	3	21.6	21	10.3	16	19.6	21	14.85	6.76092	AM884176.1	66537..67304	CTL0054	CTL0054	ABC transporter ATP-binding protein	CAP03498.1	165930015
CTL0055	0.23	1.25	0.76	34.7	15	19.4	20	29.8	36	23.9	19	26.95	6.69552	15.7	6	28.8	28	23.9	37	12.1	13	20.12	7.60455	AM884176.1	67308..68495	CTL0055	CTL0055	conserved hypothetical protein	CAP03499.1	165930016
CTL0060	0.19	-1.18	0.73	122.5	53	93.3	96	107.5	130	110.9	88	108.55	12.0248	97.1	37	136	132	139.7	216	120.2	129	123.25	19.376	AM884176.1	72615..73289	CTL0060	CTL0060	conserved hypothetical protein	CAP03504.1	165930021
CTL0061	0.00295	-1.52	0.08	73.9	32	93.3	96	134	162	119.7	95	105.22	26.8389	107.6	41	209.1	203	164.9	255	160.2	172	160.45	41.5524	AM884176.1	73292..74572	CTL0061	CTL0061	low-affinity inorganic phosphate transporter	CAP03505.1	165930022
CTL0063	0.00261	-3.89	0.08	0	0	2.9	3	0	0	5	4	1.98	2.43636	5.2	2	9.3	9	6.5	10	11.2	12	8.05	2.70863	AM884176.1	76182..77150	CTL0063	CTL0063	conserved hypothetical protein	CAP03507.1	165930024
CTL0069	0.72	-1.07	1	37	16	43.7	45	33.1	40	37.8	30	37.9	4.37798	42	16	35	34	42.7	66	41.9	45	40.4	3.61755	AM884176.1	82872..84197	CTL0069	CTL0069	putative exported protein	CAP03513.1	165930030
CTL0071	0.42	1.28	0.88	9.2	4	4.9	5	10.8	13	7.6	6	8.12	2.51578	2.6	1	9.3	9	5.8	9	5.6	6	5.82	2.74029	AM884176.1	complement(87459..87986)	CTL0071	CTL0071	conserved hypothetical protein	CAP03515.1	165930032
CTL0077	0.15	-1.3	0.67	53.1	23	50.5	52	41.4	50	40.3	32	46.33	6.42618	28.9	11	64.9	63	66.6	103	64.3	69	56.17	18.2094	AM884176.1	94632..98123	CTL0077	CTL0077	putative helicase	CAP03521.1	165930038
CTL0080	0.69	-1.1	1	4.6	2	6.8	7	6.6	8	3.8	3	5.45	1.48212	10.5	4	10.3	10	3.2	5	4.7	5	7.17	3.77481	AM884176.1	101136..103439	CTL0080	CTL0080	conserved hypothetical protein	CAP03524.1	165930041
CTL0081	0.03	2.67	0.34	2.3	1	6.8	7	8.3	10	5	4	5.6	2.5807	2.6	1	2.1	2	3.9	6	0	0	2.15	1.62173	AM884176.1	103466..104638	CTL0081	CTL0081	conserved hypothetical protein	CAP03525.1	165930042
CTL0090	0.38	-1.27	0.87	2.3	1	6.8	7	15.7	19	5	4	7.45	5.80259	15.7	6	10.3	10	11.6	18	7.5	8	11.28	3.41016	AM884176.1	complement(112562..113716)	CTL0090	CTL0090	Cysteine desulfurase (EC 2.8.1.7)	CAP03534.1	165930051
CTL0092	0.63	1.1	1	41.6	18	60.2	62	47.2	57	47.9	38	49.23	7.84108	49.9	19	51.5	50	37.5	58	47.5	51	46.6	6.28543	AM884176.1	114646..115371	CTL0092	CTL0092	ribosomal large subunit pseudouridine synthase B	CAP03536.1	165930053
CTL0095	0.57	1.14	0.99	11.6	5	7.8	8	14.1	17	6.3	5	9.95	3.55387	2.6	1	11.3	11	9.1	14	8.4	9	7.85	3.71169	AM884176.1	complement(116602..117741)	CTL0095	CTL0095	cell cycle protein	CAP03539.1	165930056
CTL0096	0.08	1.35	0.52	53.1	23	39.8	41	40.5	49	52.9	42	46.58	7.4249	44.6	17	44.3	43	30.4	47	22.4	24	35.43	10.9217	AM884176.1	complement(117833..119812)	CTL0096	CTL0096	cation transporting ATPase	CAP03540.1	165930057
CTL0097	0.06	1.6	0.46	20.8	9	16.5	17	13.2	16	10.1	8	15.15	4.58439	2.6	1	11.3	11	6.5	10	13	14	8.35	4.71911	AM884176.1	complement(119836..120582)	CTL0097	CTL0097	putative integral membrane protein	CAP03541.1	165930058
CTL0102	0.00463	1.58	0.11	43.9	19	33	34	37.2	45	30.2	24	36.08	5.95728	26.2	10	22.7	22	22	34	20.5	22	22.85	2.41454	AM884176.1	complement(124951..126297)	CTL0102	CTL0102	putative exported protein	CAP03546.1	165930063
CTL0103	0.97	-1.01	1	92.4	40	128.3	132	128.2	155	133.6	106	120.62	18.985	78.7	30	133.9	130	111.9	173	158.4	170	120.72	33.8475	AM884176.1	126682..127347	CTL0103	CTL0103	putative lipoprotein	CAP03547.1	165930064
CTL0105	0.72	-1.05	1	6.9	3	9.7	10	12.4	15	16.4	13	11.35	4.04681	18.4	7	16.5	16	6.5	10	13	14	13.6	5.23514	AM884176.1	128877..129329	CTL0105	CTL0105	conserved hyporthetical protein	CAP03549.1	165930066
CTL0106	0.05	-2.13	0.43	4.6	2	1.9	2	7.4	9	6.3	5	5.05	2.39513	2.6	1	14.4	14	15.5	24	7.5	8	10	6.07234	AM884176.1	complement(129338..129997)	CTL0106	CTL0106	SET domain containing protein	CAP03550.1	165930067
CTL0107	0.77	1.2	1	2.3	1	6.8	7	16.5	20	12.6	10	9.55	6.26445	13.1	5	8.2	8	9.1	14	6.5	7	9.22	2.79926	AM884176.1	complement(129994..130782)	CTL0107	CTL0107	Zn-dependent hydrolase	CAP03551.1	165930068
CTL0111	0.000877	2.89	0.04	20.8	9	9.7	10	15.7	19	16.4	13	15.65	4.56399	2.6	1	4.1	4	2.6	4	10.2	11	4.88	3.61974	AM884176.1	complement(141344..142534)	CTL0111	CTL0111	rRNA methyltransferase	CAP03555.1	165930072
CTL0123	0.12	-1.98	0.59	0	0	9.7	10	4.1	5	6.3	5	5.02	4.06561	0	0	13.4	13	12.3	19	14.9	16	10.15	6.85006	AM884176.1	complement(165207..166079)	CTL0123	CTL0123	conserved hypothetical protein	CAP03567.1	165930084
CTL0132	0.84	1.11	1	4.6	2	7.8	8	14.1	17	8.8	7	8.82	3.94662	7.9	3	2.1	2	10.3	16	12.1	13	8.1	4.35431	AM884176.1	complement(177243..177662)	CTL0132	CTL0132	conserved hypothetical protein	CAP03576.1	165930093
CTL0136	1	-1.12	1	2.3	1	2.9	3	6.6	8	5	4	4.2	1.97484	0	0	6.2	6	9.1	14	1.9	2	4.3	4.11906	AM884176.1	complement(180140..181192)	CTL0136	CTL0136	conserved hypothetical protein	CAP03580.1	165930097
CTL0137	0.78	-1.06	1	67	29	70	72	79.4	96	55.5	44	67.97	9.85237	39.4	15	104	101	75	116	62.4	67	70.2	26.9256	AM884176.1	181282..182964	CTL0137	CTL0137	conserved hypothetical protein	CAP03581.1	165930098
CTL0138	0.78	-1.11	1	27.7	12	11.7	12	18.2	22	26.5	21	21.02	7.51593	21	8	22.7	22	19.4	30	24.2	26	21.82	2.07906	AM884176.1	183418..183777	CTL0138	CTL0138	conserved hypothetical protein	CAP03582.1	165930099
CTL0140	0.26	-1.28	0.79	6.9	3	7.8	8	9.9	12	10.1	8	8.68	1.5756	18.4	7	12.4	12	9.7	15	10.2	11	12.68	3.99281	AM884176.1	185041..185493	CTL0140	CTL0140	conserved hypothetical protein	CAP03584.1	165930101
CTL0144	0.6	-1.09	0.99	23.1	10	40.8	42	43	52	50.4	40	39.33	11.5699	31.5	12	52.5	51	40.7	63	48.4	52	43.27	9.24928	AM884176.1	188783..189544	CTL0144	CTL0144	1-acyl-sn-glycerol-3-phosphate acyltransferase	CAP03588.1	165930105
CTL0152	1	1	1	9.2	4	23.3	24	26.5	32	11.3	9	17.57	8.60131	13.1	5	14.4	14	26.5	41	16.8	18	17.7	6.06355	AM884176.1	199370..200419	CTL0152	CTL0152	putative exported protein	CAP03596.1	165930113
CTL0156	0.77	-1.11	1	9.2	4	5.8	6	12.4	15	2.5	2	7.47	4.27346	13.1	5	5.2	5	4.5	7	13	14	8.95	4.74307	AM884176.1	complement(201986..202486)	CTL0156	CTL0156	putative exported protein	CAP03601.1	165930118
CTL0158	0.67	-1.16	1	6.9	3	11.7	12	9.9	12	8.8	7	9.32	2.0106	10.5	4	6.2	6	6.5	10	21.4	23	11.15	7.10891	AM884176.1	203139..203633	CTL0158	CTL0158	hypothetical protein	CAP03603.1	165930120
CTL0164	0.0012	1.86	0.05	30	13	30.1	31	38.1	46	25.2	20	30.85	5.34696	21	8	16.5	16	20	31	11.2	12	17.18	4.42597	AM884176.1	210580..211071	CTL0164	CTL0164	putative exported protein	CAP03609.1	165930125
CTL0174	0.7	1.23	1	2.3	1	16.5	17	13.2	16	11.3	9	10.82	6.07584	13.1	5	11.3	11	8.4	13	8.4	9	10.3	2.31373	AM884176.1	complement(220834..222186)	CTL0174	CTL0174	putative integral membrane protein	CAP03619.1	165930135
CTL0178	0.41	1.25	0.87	4.6	2	6.8	7	8.3	10	8.8	7	7.12	1.88569	0	0	7.2	7	6.5	10	6.5	7	5.05	3.3828	AM884176.1	228403..228723	CTL0178	CTL0178	conserved hypothetical protein	CAP03623.1	165930139
CTL0179	0.44	1.47	0.9	4.6	2	9.7	10	16.5	20	5	4	8.95	5.54046	5.2	2	14.4	14	3.2	5	3.7	4	6.62	5.25254	AM884176.1	228663..228989	CTL0179	CTL0179	conserved hypothetical protein	CAP03624.1	165930140
CTL0184	4.44e-05	3.4	0.00493	20.8	9	10.7	11	14.9	18	20.2	16	16.65	4.77109	2.6	1	5.2	5	2.6	4	7.5	8	4.47	2.35991	AM884176.1	235152..235946	CTL0184	CTL0184	candidate inclusion membrane protein	CAP03628.1	165930144
CTL0187	0.07	-1.67	0.48	16.2	7	9.7	10	10.8	13	3.8	3	10.12	5.08421	15.7	6	12.4	12	17.5	27	17.7	19	15.82	2.45408	AM884176.1	236957..238333	CTL0187	CTL0187	phosphoglucosamine mutase	CAP03631.1	165930147
CTL0190	0.36	1.12	0.85	80.9	35	79.7	82	96	116	84.4	67	85.25	7.43886	78.7	30	92.7	90	80.8	125	55	59	76.8	15.7867	AM884176.1	241646..242839	CTL0190	CTL0190	tyrosine-specific transport protein	CAP03634.1	165930150
CTL0191	0.15	1.21	0.67	101.7	44	121.5	125	115	139	114.7	91	113.22	8.29915	84	32	93.7	91	126.7	196	66.1	71	92.62	25.4311	AM884176.1	242881..243597	CTL0191	CTL0191	putative membrane transport protein	CAP03635.1	165930151
CTL0196	0.39	-1.1	0.87	99.4	43	94.3	97	101.8	123	103.3	82	99.7	3.94208	105	40	137	133	98.3	152	98.8	106	109.78	18.4041	AM884176.1	248502..251426	CTL0196	CTL0196	metalloprotease-insulinase	CAP03640.1	165930156
CTL0218	0.58	1.27	0.99	11.6	5	2.9	3	9.1	11	1.3	1	6.23	4.91486	5.2	2	4.1	4	5.2	8	3.7	4	4.55	0.768115	AM884176.1	complement(276063..276767)	CTL0218	CTL0218	putative integral membrane protein	CAP03662.1	165930178
CTL0222	0.37	-1.19	0.86	55.5	24	43.7	45	24.8	30	34	27	39.5	13.1654	60.4	23	42.2	41	40.7	63	42.9	46	46.55	9.27883	AM884176.1	278763..278951	CTL0222	CTL0222	conserved hypothetical protein	CAP03666.1	165930182
CTL0223	0.41	-1.16	0.87	34.7	15	26.2	27	29	35	26.5	21	29.1	3.9387	31.5	12	40.2	39	30.4	47	29.8	32	32.98	4.86784	AM884176.1	278970..280187	CTL0223	CTL0223	putative integral membrane protein	CAP03667.1	165930183
CTL0225	0.37	1.23	0.87	20.8	9	14.6	15	19.9	24	13.9	11	17.3	3.55246	13.1	5	8.2	8	20	31	11.2	12	13.12	5.00758	AM884176.1	complement(281052..281693)	CTL0225	CTL0225	putative integral membrane protein	CAP03669.1	165930185
CTL0226	0.22	-1.16	0.76	34.7	15	51.5	53	49.6	60	39.1	31	43.73	8.12009	55.1	21	57.7	56	51.1	79	48.4	52	53.08	4.1331	AM884176.1	complement(281710..282309)	CTL0226	CTL0226	putative integral membrane protein	CAP03670.1	165930186
CTL0227	0.87	1.07	1	27.7	12	37.9	39	24.8	30	35.3	28	31.42	6.18351	39.4	15	27.8	27	22.6	35	34.5	37	31.08	7.38439	AM884176.1	complement(282504..284273)	CTL0227	CTL0227	ABC transporter permease	CAP03671.1	165930187
CTL0231	0.02	1.51	0.28	32.4	14	31.1	32	33.1	40	25.2	20	30.45	3.59676	10.5	4	19.6	19	16.8	26	28.9	31	18.95	7.64744	AM884176.1	complement(285800..287503)	CTL0231	CTL0231	sulfate transporter	CAP03673.1	165930188
CTL0232	0.36	-1.21	0.86	18.5	8	24.3	25	18.2	22	16.4	13	19.35	3.42783	15.7	6	25.8	25	24.6	38	24.2	26	22.57	4.63348	AM884176.1	288258..289523	CTL0232	CTL0232	putative membrane transport protein	CAP03676.1	165930191
CTL0238	0.72	-1.06	1	57.8	25	54.4	56	45.5	55	58	46	53.92	5.85456	60.4	23	81.4	79	47.2	73	41.9	45	57.73	17.5961	AM884176.1	complement(296067..297515)	CTL0238	CTL0238	conserved hypothetical protein	CAP03682.1	165930197
CTL0244	0.92	1	1	16.2	7	8.7	9	8.3	10	3.8	3	9.25	5.13842	2.6	1	12.4	12	5.2	8	12.1	13	8.07	4.93786	AM884176.1	299525..300514	CTL0244	CTL0244	conserved hypothetical protein	CAP03684.1	165930199
CTL0246	1	-1.09	1	6.9	3	11.7	12	9.1	11	7.6	6	8.83	2.12505	2.6	1	11.3	11	9.1	14	13	14	9	4.55558	AM884176.1	complement(302756..303775)	CTL0246	CTL0246	putative membrane protein	CAP03686.1	165930201
CTL0247	0.04	1.62	0.35	30	13	21.4	22	17.4	21	34	27	25.7	7.63239	18.4	7	15.5	15	19.4	30	8.4	9	15.42	4.96681	AM884176.1	complement(303998..305203)	CTL0247	CTL0247	putative membrane protein	CAP03687.1	165930202
CTL0252	0.52	-1.17	0.93	2.3	1	10.7	11	10.8	13	7.6	6	7.85	3.98706	7.9	3	14.4	14	6.5	10	12.1	13	10.22	3.66185	AM884176.1	318047..318643	CTL0252	CTL0252	conserved hypothetical protein	CAP03692.1	165930207
CTL0255	0.83	1.07	1	57.8	25	31.1	32	44.7	54	36.5	29	42.53	11.6173	57.7	22	42.2	41	30.4	47	33.5	36	40.95	12.2329	AM884176.1	321649..323421	CTL0255	CTL0255	conserved hypothetical protein	CAP03694.1	165930209
CTL0256	0.75	-1.25	1	4.6	2	6.8	7	7.4	9	8.8	7	6.9	1.74738	0	0	9.3	9	8.4	13	14	15	7.93	5.82602	AM884176.1	complement(323566..323838)	CTL0256	CTL0256	putative membrane protein	CAP03695.1	165930210
CTL0260	0.87	-1.05	1	9.2	4	17.5	18	13.2	16	23.9	19	15.95	6.291	13.1	5	16.5	16	16.8	26	20.5	22	16.73	3.02476	AM884176.1	complement(327395..328486)	CTL0260	CTL0260	putative membrane protein	CAP03699.1	165930214
CTL0262	0.62	-1.31	1	11.6	5	1.9	2	7.4	9	3.8	3	6.17	4.2758	10.5	4	7.2	7	8.4	13	4.7	5	7.7	2.42074	AM884176.1	329497..330447	CTL0262	CTL0262	conserved hypothetical protein	CAP03701.1	165930216
CTL0266	0.47	-1.24	0.91	16.2	7	12.6	13	19.9	24	12.6	10	15.32	3.49034	7.9	3	18.5	18	22.6	35	20.5	22	17.38	6.53471	AM884176.1	complement(333538..334794)	CTL0266	CTL0266	putative exported protein	CAP03705.1	165930220
CTL0267	1	-1.04	1	4.6	2	8.7	9	14.1	17	17.6	14	11.25	5.74949	2.6	1	9.3	9	13.6	21	18.6	20	11.03	6.78153	AM884176.1	complement(334791..335585)	CTL0267	CTL0267	putative integral membrane protein	CAP03706.1	165930221
CTL0270	0.51	-1.26	0.93	4.6	2	5.8	6	6.6	8	5	4	5.5	0.886942	5.2	2	10.3	10	3.2	5	10.2	11	7.22	3.58736	AM884176.1	complement(338371..339675)	CTL0270	CTL0270	conserved hypothetical protein	CAP03709.1	165930224
CTL0271	0.84	-1.01	1	18.5	8	26.2	27	30.6	37	40.3	32	28.9	9.09762	44.6	17	20.6	20	25.2	39	35.4	38	31.45	10.7286	AM884176.1	339884..340612	CTL0271	CTL0271	conserved hypothetical protein	CAP03710.1	165930225
CTL0272	0.14	1.26	0.64	48.5	21	50.5	52	47.2	57	55.5	44	50.42	3.64543	49.9	19	30.9	30	45.3	70	36.3	39	40.6	8.58604	AM884176.1	340798..342099	CTL0272	CTL0272	conserved hypothetical protein	CAP03711.1	165930226
CTL0273	0.73	-1.1	1	2.3	1	4.9	5	9.9	12	8.8	7	6.48	3.51414	10.5	4	12.4	12	5.8	9	4.7	5	8.35	3.69008	AM884176.1	complement(342161..342634)	CTL0273	CTL0273	putative membrane protein	CAP03712.1	165930227
CTL0279	0.09	-1.53	0.55	9.2	4	10.7	11	9.9	12	15.1	12	11.22	2.65503	10.5	4	17.5	17	18.1	28	18.6	20	16.18	3.80997	AM884176.1	351316..352188	CTL0279	CTL0279	peptide release factor-glutamine N5-methyltransferase	CAP03718.1	165930233
CTL0286	0.6	-1.3	0.99	20.8	9	8.7	9	2.5	3	11.3	9	10.82	7.60586	13.1	5	11.3	11	7.8	12	18.6	20	12.7	4.50703	AM884176.1	356655..356957	CTL0286	CTL0286	conserved hypothetical protein	CAP03725.1	165930240
CTL0289	0.86	1.03	1	13.9	6	11.7	12	9.9	12	22.7	18	14.55	5.67421	13.1	5	15.5	15	13.6	21	12.1	13	13.58	1.42683	AM884176.1	complement(361236..362216)	CTL0289	CTL0289	putative membrane transport/efflux protein	CAP03728.1	165930243
CTL0290	0.7	-1.18	1	2.3	1	4.9	5	9.1	11	7.6	6	5.97	3.00375	2.6	1	11.3	11	8.4	13	5.6	6	6.97	3.73129	AM884176.1	362599..363372	CTL0290	CTL0290	putative protein ligase	CAP03729.1	165930244
CTL0291	0.1	-1.91	0.58	4.6	2	5.8	6	1.7	2	8.8	7	5.22	2.93981	7.9	3	14.4	14	6.5	10	10.2	11	9.75	3.45495	AM884176.1	complement(363337..364494)	CTL0291	CTL0291	putative exported protein	CAP03730.1	165930245
CTL0297	0.3	1.23	0.82	16.2	7	25.3	26	34.7	42	21.4	17	24.4	7.81324	7.9	3	27.8	27	25.2	39	15.8	17	19.18	9.11423	AM884176.1	367265..368077	CTL0297	CTL0297	putative exported protein	CAP03736.1	165930250
CTL0298	0.58	-1.22	0.99	6.9	3	15.5	16	7.4	9	11.3	9	10.27	4.00031	10.5	4	14.4	14	17.5	27	7.5	8	12.47	4.38207	AM884176.1	complement(368138..370138)	CTL0298	CTL0298	putative glycosyl hydrolase	CAP03737.1	165930251
CTL0299	0.96	-1.02	1	50.8	22	44.7	46	48	58	41.6	33	46.27	3.99114	44.6	17	47.4	46	47.9	74	45.7	49	46.4	1.52534	AM884176.1	complement(370259..370762)	CTL0299	CTL0299	putative type III secretion system chaperone	CAP03738.1	165930252
CTL0301	0.21	1.26	0.76	25.4	11	26.2	27	29	35	31.5	25	28.02	2.78373	26.2	10	23.7	23	25.2	39	15.8	17	22.72	4.72961	AM884176.1	372044..373543	CTL0301	CTL0301	putative aminopeptidase	CAP03740.1	165930254
CTL0304	1	1.04	1	2.3	1	7.8	8	8.3	10	5	4	5.85	2.77669	2.6	1	9.3	9	5.8	9	5.6	6	5.82	2.74029	AM884176.1	375546..376259	CTL0304	CTL0304	conserved hypothetical protein	CAP03743.1	165930257
CTL0305	0.47	1.19	0.91	27.7	12	12.6	13	28.1	34	27.7	22	24.03	7.619	15.7	6	16.5	16	15.5	24	29.8	32	19.38	6.96342	AM884176.1	376350..377822	CTL0305	CTL0305	conserved hypothetical protein	CAP03744.1	165930258
CTL0306	1	1	1	4.6	2	11.7	12	9.9	12	6.3	5	8.12	3.25	7.9	3	7.2	7	5.8	9	14	15	8.73	3.62342	AM884176.1	complement(377881..379548)	CTL0306	CTL0306	conserved hypothetical protein	CAP03745.1	165930259
CTL0307	0.55	1.36	0.96	2.3	1	0	0	9.1	11	11.3	9	5.67	5.38416	2.6	1	4.1	4	6.5	10	2.8	3	4	1.79444	AM884176.1	complement(379584..381275)	CTL0307	CTL0307	conserved hypothetical protein	CAP03746.1	165930260
CTL0309	0.1	-1.57	0.58	18.5	8	7.8	8	7.4	9	12.6	10	11.58	5.18612	23.6	9	16.5	16	12.3	19	17.7	19	17.53	4.66503	AM884176.1	complement(382456..382902)	CTL0309	CTL0309	conserved hypothetical protein	CAP03748.1	165930262
CTL0312	0.67	-1.39	1	6.9	3	5.8	6	0.8	1	3.8	3	4.33	2.67753	2.6	1	4.1	4	4.5	7	9.3	10	5.12	2.90101	AM884176.1	complement(387075..387806)	CTL0312	CTL0312	conserved hypothetical protein	CAP03751.1	165930265
CTL0314	0.000267	-2.04	0.02	6.9	3	9.7	10	19.9	24	16.4	13	13.22	5.97404	23.6	9	33	32	33	51	23.3	25	28.22	5.51506	AM884176.1	complement(389775..390866)	CTL0314	CTL0314	putative membrane protein	CAP03753.1	165930267
CTL0321	0.38	1.13	0.87	293.5	127	313.8	323	312.7	378	263.4	209	295.85	23.556	330.7	126	187.5	182	271.6	420	265.5	285	263.83	58.768	AM884176.1	complement(398993..400579)	CTL0321	CTL0321	ADP,ATP carrier protein	CAP03760.1	165930274
CTL0322	0.06	-1.63	0.46	2.3	1	8.7	9	14.1	17	3.8	3	7.23	5.33628	15.7	6	16.5	16	9.1	14	14.9	16	14.05	3.36403	AM884176.1	complement(400930..401406)	CTL0322	CTL0322	conserved hypothetical protein	CAP03761.1	165930275
CTL0323	0.93	-1.02	1	48.5	21	34	35	52.1	63	60.5	48	48.77	11.059	52.5	20	45.3	44	44.6	69	55.9	60	49.58	5.52532	AM884176.1	402067..403047	CTL0323	CTL0323	ABC transport protein, solute binding component	CAP03762.1	165930276
CTL0324	1	1.02	1	23.1	10	17.5	18	33.9	41	11.3	9	21.45	9.59774	23.6	9	17.5	17	23.3	36	21.4	23	21.45	2.80773	AM884176.1	403040..403819	CTL0324	CTL0324	ABC transport protein, ATP-binding component	CAP03763.1	165930277
CTL0325	1	1.01	1	23.1	10	26.2	27	22.3	27	32.8	26	26.1	4.77284	34.1	13	14.4	14	38.2	59	17.7	19	26.1	11.802	AM884176.1	403820..405175	CTL0325	CTL0325	ABC transport protein, membrane permease	CAP03764.1	165930278
CTL0326	0.7	-1.06	1	27.7	12	46.6	48	34.7	42	30.2	24	34.8	8.38292	39.4	15	41.2	40	44.6	69	27	29	38.05	7.67572	AM884176.1	405165..406121	CTL0326	CTL0326	ABC transport protein, membrane permease	CAP03765.1	165930279
CTL0328	0.87	1.03	1	80.9	35	88.4	91	73.6	89	83.2	66	81.53	6.14458	89.2	34	78.3	76	78.9	122	74.5	80	80.22	6.29252	AM884176.1	407483..409342	CTL0328	CTL0328	putative protease	CAP03767.1	165930281
CTL0329	0.7	-1.17	1	0	0	9.7	10	4.1	5	2.5	2	4.07	4.11208	10.5	4	5.2	5	5.8	9	2.8	3	6.08	3.22219	AM884176.1	complement(409289..410266)	CTL0329	CTL0329	exported protein	CAP03768.1	165930282
CTL0337	0.2	1.37	0.73	117.8	51	63.2	65	57.9	70	58	46	74.22	29.1553	102.4	39	41.2	40	29.1	45	51.2	55	55.98	32.242	AM884176.1	416281..416601	CTL0337	CTL0337	putative membrane protein	CAP03776.1	165930290
CTL0340	0.41	-1.23	0.87	6.9	3	5.8	6	9.9	12	11.3	9	8.48	2.55913	10.5	4	13.4	13	8.4	13	11.2	12	10.88	2.06135	AM884176.1	complement(420042..421781)	CTL0340	CTL0340	putative decarboxylase	CAP03780.1	165930294
CTL0347	0.09	1.53	0.54	25.4	11	23.3	24	19	23	12.6	10	20.07	5.65059	18.4	7	11.3	11	11	17	14	15	13.68	3.42673	AM884176.1	429132..430232	CTL0347	CTL0347	GTP-binding protein	CAP03787.1	165930301
CTL0356	0.23	1.63	0.76	9.2	4	6.8	7	9.1	11	5	4	7.53	2.01556	7.9	3	4.1	4	5.2	8	2.8	3	5	2.16795	AM884176.1	complement(439688..440149)	CTL0356	CTL0356	putative membrane protein	CAP03796.1	165930310
CTL0360	0.00859	2.04	0.15	13.9	6	14.6	15	16.5	20	10.1	8	13.78	2.68499	5.2	2	10.3	10	5.2	8	6.5	7	6.8	2.41247	AM884176.1	442875..444845	CTL0360	CTL0360	conserved hypothetical protein	CAP03800.1	165930314
CTL0362	0.51	-1.4	0.93	0	0	5.8	6	1.7	2	7.6	6	3.77	3.5255	5.2	2	2.1	2	6.5	10	8.4	9	5.55	2.6489	AM884176.1	445916..447022	CTL0362	CTL0362	putative DNA glycosylase	CAP03802.1	165930316
CTL0363	0.25	-2.12	0.78	4.6	2	3.9	4	0.8	1	3.8	3	3.28	1.68795	0	0	6.2	6	7.1	11	9.3	10	5.65	3.98539	AM884176.1	447076..447831	CTL0363	CTL0363	conserved hypothetical protein	CAP03803.1	165930317
CTL0364	0.54	1.32	0.95	4.6	2	7.8	8	11.6	14	7.6	6	7.9	2.86822	5.2	2	5.2	5	4.5	7	10.2	11	6.28	2.63739	AM884176.1	complement(447844..448632)	CTL0364	CTL0364	conserved hypothetical protein	CAP03804.1	165930318
CTL0369	0.08	-1.49	0.51	18.5	8	11.7	12	17.4	21	15.1	12	15.67	3.00486	18.4	7	28.8	28	14.2	22	29.8	32	22.8	7.70973	AM884176.1	455671..457131	CTL0369	CTL0369	conserved hypothetical protein	CAP03809.1	165930323
CTL0382	0.05	2.22	0.43	2.3	1	7.8	8	9.9	12	10.1	8	7.53	3.63536	2.6	1	6.2	6	1.3	2	4.7	5	3.7	2.17715	AM884176.1	complement(464833..465684)	CTL0382	CTL0382	chitinase	CAP03822.1	165930336
CTL0384	0.45	-1.14	0.91	32.4	14	30.1	31	29.8	36	32.8	26	31.27	1.54353	52.5	20	39.1	38	18.1	28	41.9	45	37.9	14.4065	AM884176.1	466724..467368	CTL0384	CTL0384	putative ABC-membrane transport protein, inner membrane component	CAP03824.1	165930338
CTL0385	0.38	-1.2	0.87	16.2	7	12.6	13	19	23	15.1	12	15.72	2.65251	18.4	7	24.7	24	18.1	28	14.9	16	19.02	4.10152	AM884176.1	467365..468066	CTL0385	CTL0385	ABC transporter, ATP-binding component	CAP03825.1	165930339
CTL0386	1	1.01	1	16.2	7	6.8	7	9.9	12	7.6	6	10.12	4.25784	10.5	4	12.4	12	7.1	11	8.4	9	9.6	2.33381	AM884176.1	complement(468069..471485)	CTL0386	CTL0386	putative exported protein	CAP03826.1	165930340
CTL0388	0.00302	2.93	0.08	16.2	7	10.7	11	9.9	12	5	4	10.45	4.5873	2.6	1	5.2	5	2.6	4	2.8	3	3.3	1.27017	AM884176.1	complement(472838..473641)	CTL0388	CTL0388	putative methyltransferase	CAP03828.1	165930342
CTL0389	0.58	1.13	0.99	13.9	6	15.5	16	15.7	19	10.1	8	13.8	2.59487	5.2	2	9.3	9	14.9	23	14.9	16	11.07	4.72326	AM884176.1	474097..474510	CTL0389	CTL0389	NA	CAP03829.1	165930343
CTL0390	0.7	-1.08	1	27.7	12	57.3	59	44.7	54	58	46	46.92	14.1991	34.1	13	51.5	50	47.2	73	68.9	74	50.43	14.3688	AM884176.1	474568..475650	CTL0390	CTL0390	putative exported protein	CAP03830.1	165930344
CTL0391	1	-1	1	32.4	14	20.4	21	34.7	42	8.8	7	24.07	11.9586	13.1	5	36.1	35	25.9	40	16.8	18	22.97	10.2708	AM884176.1	475740..476459	CTL0391	CTL0391	putative phospholipase-carboxylesterase family protein	CAP03831.1	165930345
CTL0393	0.22	-1.7	0.76	4.6	2	4.9	5	3.3	4	1.3	1	3.53	1.63783	7.9	3	10.3	10	3.2	5	4.7	5	6.53	3.18996	AM884176.1	477301..478248	CTL0393	CTL0393	microsomal dipeptidase	CAP03833.1	165930347
CTL0395	0.3	-1.56	0.82	4.6	2	3.9	4	6.6	8	2.5	2	4.4	1.70685	5.2	2	5.2	5	12.3	19	3.7	4	6.6	3.86523	AM884176.1	479701..480387	CTL0395	CTL0395	exported protein	CAP03835.1	165930349
CTL0396	0.56	1.25	0.98	2.3	1	14.6	15	6.6	8	7.6	6	7.78	5.09796	5.2	2	6.2	6	7.1	11	7.5	8	6.5	1.02307	AM884176.1	480571..481017	CTL0396	CTL0396	protein translocase	CAP03836.1	165930350
CTL0397	0.7	1.17	1	16.2	7	6.8	7	14.1	17	11.3	9	12.1	4.06366	18.4	7	7.2	7	8.4	13	10.2	11	11.05	5.05272	AM884176.1	481417..482274	CTL0397	CTL0397	conserved hypothetical protein	CAP03837.1	165930351
CTL0398	0.64	-1.12	1	6.9	3	8.7	9	8.3	10	15.1	12	9.75	3.6492	15.7	6	18.5	18	6.5	10	7.5	8	12.05	5.95623	AM884176.1	482276..483118	CTL0398	CTL0398	conserved hypothetical protein	CAP03838.1	165930352
CTL0399	0.32	1.18	0.82	27.7	12	33	34	21.5	26	36.5	29	29.68	6.54134	21	8	25.8	25	24.6	38	26.1	28	24.38	2.34147	AM884176.1	483118..483984	CTL0399	CTL0399	putative membrane protein	CAP03839.1	165930353
CTL0402	0.46	1.08	0.91	157.1	68	177.8	183	197.7	239	226.9	180	189.87	29.7326	152.2	58	202.9	197	178.5	276	168.6	181	175.55	21.2152	AM884176.1	488114..492463	CTL0402	CTL0402	putative integral membrane protein	CAP03842.1	165930356
CTL0404	0.28	1.3	0.8	20.8	9	18.5	19	14.9	18	12.6	10	16.7	3.65605	13.1	5	10.3	10	16.2	25	9.3	10	12.22	3.09987	AM884176.1	complement(494249..495196)	CTL0404	CTL0404	putative exported protein	CAP03844.1	165930358
CTL0406	0.8	1.08	1	23.1	10	14.6	15	31.4	38	13.9	11	20.75	8.23994	15.7	6	29.9	29	14.9	23	16.8	18	19.32	7.0929	AM884176.1	495789..497300	CTL0406	CTL0406	lipoprotein releasing systen, inner membrane component	CAP03846.1	165930360
CTL0407	1	-1.01	1	11.6	5	4.9	5	7.4	9	6.3	5	7.55	2.88733	10.5	4	13.4	13	3.9	6	3.7	4	7.87	4.85275	AM884176.1	497305..497982	CTL0407	CTL0407	lipoprotein release ATP-binding component	CAP03847.1	165930361
CTL0408	0.00035	1.73	0.02	50.8	22	58.3	60	73.6	89	60.5	48	60.8	9.48999	28.9	11	29.9	29	33	51	47.5	51	34.83	8.62839	AM884176.1	complement(498133..500565)	CTL0408	CTL0408	MAC/perforin family protein	CAP03848.1	165930362
CTL0421	0.59	1.17	0.99	13.9	6	6.8	7	5.8	7	5	4	7.88	4.08361	5.2	2	7.2	7	7.1	11	3.7	4	5.8	1.67531	AM884176.1	join(511050..511196,511196..511351)	CTL0421	CTL0421	cytotoxin (fragment)	NA	NA
CTL0430	5.46e-05	-3.85	0.00539	2.3	1	4.9	5	5	6	10.1	8	5.57	3.26535	10.5	4	42.2	41	13.6	21	22.4	24	22.17	14.2699	AM884176.1	518175..519389	CTL0430	CTL0430	putative integral membrane protein	CAP03869.1	165930376
CTL0431	0.05	-2.75	0.42	2.3	1	1.9	2	2.5	3	5	4	2.92	1.40564	0	0	12.4	12	7.1	11	10.2	11	7.42	5.4064	AM884176.1	complement(519391..519903)	CTL0431	CTL0431	putative membrane protein	CAP03870.1	165930377
CTL0432	0.03	-1.42	0.34	27.7	12	37.9	39	45.5	55	41.6	33	38.17	7.64172	36.7	14	76.2	74	42	65	63.4	68	54.58	18.4677	AM884176.1	complement(520047..520739)	CTL0432	CTL0432	ABC transporter, ATP-binding protein	CAP03871.1	165930378
CTL0443	0.29	-1.49	0.82	2.3	1	8.7	9	2.5	3	15.1	12	7.15	6.07591	7.9	3	11.3	11	12.9	20	10.2	11	10.57	2.0998	AM884176.1	complement(533790..534140)	CTL0443	CTL0443	conserved hypothetical protein	CAP03882.1	165930389
CTL0444	1	1	1	9.2	4	19.4	20	13.2	16	16.4	13	14.55	4.37379	5.2	2	22.7	22	19.4	30	8.4	9	13.92	8.43855	AM884176.1	complement(534287..534982)	CTL0444	CTL0444	candidate inclusion membrane protein	CAP03883.1	165930390
CTL0447	0.46	-1.28	0.91	16.2	7	7.8	8	6.6	8	20.2	16	12.7	6.57571	26.2	10	15.5	15	14.9	23	9.3	10	16.48	7.05898	AM884176.1	complement(538183..539274)	CTL0447	CTL0447	putative integral membrane protein	CAP03886.1	165930393
CTL0456	1	1.03	1	4.6	2	8.7	9	5	6	6.3	5	6.15	1.84842	15.7	6	2.1	2	6.5	10	4.7	5	7.25	5.9158	AM884176.1	547084..548499	CTL0456	CTL0456	sodium:sulfate symporter	CAP03895.1	165930402
CTL0458	0.5	1.42	0.92	0	0	8.7	9	8.3	10	12.6	10	7.4	5.30094	2.6	1	2.1	2	3.9	6	12.1	13	5.17	4.67859	AM884176.1	550189..551037	CTL0458	CTL0458	conserved hypothetical protein	CAP03897.1	165930404
CTL0466	0.85	1.1	1	20.8	9	15.5	16	33.1	40	25.2	20	23.65	7.44424	34.1	13	24.7	24	17.5	27	18.6	20	23.73	7.60718	AM884176.1	complement(559967..561610)	CTL0466	CTL0466	candidate inclusion membrane protein	CAP03905.1	165930412
CTL0469	0.32	-1.28	0.82	4.6	2	14.6	15	11.6	14	11.3	9	10.52	4.22167	13.1	5	21.6	21	14.9	23	8.4	9	14.5	5.46931	AM884176.1	564468..565232	CTL0469	CTL0469	conserved hypothetical protein	CAP03908.1	165930415
CTL0473	0.00122	-1.57	0.05	43.9	19	37.9	39	43	52	39.1	31	40.98	2.92276	63	24	80.3	78	48.5	75	67.1	72	64.72	13.0951	AM884176.1	complement(567806..568702)	CTL0473	CTL0473	putative exported protein	CAP03912.1	165930419
CTL0476	0.59	-1.24	0.99	9.2	4	4.9	5	9.1	11	3.8	3	6.75	2.80773	7.9	3	2.1	2	10.3	16	11.2	12	7.88	4.0942	AM884176.1	complement(569687..570493)	CTL0476	CTL0476	candidate inclusion membrane protein	CAP03915.1	165930422
CTL0478	0.32	-1.58	0.82	2.3	1	0	0	6.6	8	5	4	3.47	2.91819	5.2	2	3.1	3	8.4	13	5.6	6	5.58	2.17926	AM884176.1	complement(571903..572418)	CTL0478	CTL0478	candidate inclusion membrane protein	CAP03918.1	165930425
CTL0480	0.06	1.68	0.45	6.9	3	12.6	13	12.4	15	11.3	9	10.8	2.66208	5.2	2	8.2	8	6.5	10	6.5	7	6.6	1.23018	AM884176.1	complement(573229..573819)	CTL0480	CTL0480	candidate inclusion membrane protein	CAP03920.1	165930427
CTL0481	0.06	1.52	0.46	25.4	11	18.5	19	26.5	32	23.9	19	23.58	3.54718	2.6	1	22.7	22	22	34	7.5	8	13.7	10.1905	AM884176.1	complement(573969..574616)	CTL0481	CTL0481	candidate inclusion membrane protein	CAP03921.1	165930428
CTL0482	0.19	1.66	0.73	11.6	5	7.8	8	12.4	15	12.6	10	11.1	2.24202	15.7	6	3.1	3	5.2	8	7.5	8	7.88	5.51747	AM884176.1	574842..576089	CTL0482	CTL0482	putative sodium:dicarboxylate symport protein	CAP03922.1	165930429
CTL0483	0.23	1.4	0.76	6.9	3	21.4	22	21.5	26	15.1	12	16.22	6.89994	13.1	5	13.4	13	12.9	20	11.2	12	12.65	0.988264	AM884176.1	576273..577745	CTL0483	CTL0483	sodium-dependent amino acid transporter	CAP03923.1	165930430
CTL0486	0.04	-1.45	0.41	27.7	12	31.1	32	16.5	20	18.9	15	23.55	6.96539	44.6	17	38.1	37	25.9	40	32.6	35	35.3	7.95781	AM884176.1	578868..581654	CTL0486	CTL0486	putative membrane transport protein	CAP03926.1	165930433
CTL0493	0.48	-1.1	0.91	41.6	18	68	70	82.7	100	93.3	74	71.4	22.4121	76.1	29	94.8	92	66	102	86.6	93	80.88	12.5266	AM884176.1	586542..588920	CTL0493	CTL0493	outer membrane protein (variable surface antigen)	CAP03933.1	165930440
CTL0500A	0.4	-1.41	0.87	9.2	4	8.7	9	9.9	12	3.8	3	7.9	2.77729	5.2	2	5.2	5	12.3	19	18.6	20	10.33	6.45258	AM884176.1	597937..598287	CTL0500A	CTL0500A	NA	CAP03941.1	165930448
CTL0505	0.71	1.14	1	6.9	3	4.9	5	5.8	7	12.6	10	7.55	3.46458	5.2	2	3.1	3	8.4	13	7.5	8	6.05	2.38397	AM884176.1	603530..604177	CTL0505	CTL0505	putative lipoprotein	CAP03945.1	165930452
CTL0506	0.27	-1.42	0.8	2.3	1	3.9	4	9.9	12	10.1	8	6.55	4.03774	7.9	3	12.4	12	12.9	20	5.6	6	9.7	3.5393	AM884176.1	604181..604951	CTL0506	CTL0506	inner membrane protein	CAP03946.1	165930453
CTL0508	0.67	-1.31	1	2.3	1	1.9	2	8.3	10	2.5	2	3.75	3.04357	0	0	8.2	8	4.5	7	6.5	7	4.8	3.5393	AM884176.1	605731..606975	CTL0508	CTL0508	putative membrane transport protein	CAP03948.1	165930455
CTL0509	0.15	-1.67	0.67	0	0	2.9	3	7.4	9	3.8	3	3.53	3.05	2.6	1	8.2	8	5.8	9	9.3	10	6.47	2.96802	AM884176.1	606965..608179	CTL0509	CTL0509	NA	CAP03949.1	165930456
CTL0510	1	1.01	1	4.6	2	9.7	10	10.8	13	5	4	7.53	3.18264	2.6	1	8.2	8	10.3	16	7.5	8	7.15	3.25832	AM884176.1	complement(608183..609307)	CTL0510	CTL0510	putative cysteine desulfurase	CAP03950.1	165930457
CTL0511	0.6	-1.25	0.99	6.9	3	4.9	5	9.1	11	5	4	6.47	1.97716	5.2	2	11.3	11	9.1	14	5.6	6	7.8	2.91776	AM884176.1	complement(609313..610059)	CTL0511	CTL0511	protein phosphatase 2C	CAP03951.1	165930458
CTL0512	0.3	1.78	0.82	0	0	3.9	4	11.6	14	12.6	10	7.03	6.08626	2.6	1	2.1	2	4.5	7	6.5	7	3.92	2.00395	AM884176.1	610378..610869	CTL0512	CTL0512	conserved hypothetical protein	CAP03952.1	165930459
CTL0514	0.76	1.13	1	6.9	3	11.7	12	8.3	10	5	4	7.98	2.82769	0	0	10.3	10	3.9	6	12.1	13	6.58	5.62102	AM884176.1	611573..612343	CTL0514	CTL0514	conserved hypothetical protein	CAP03954.1	165930461
CTL0516	0.76	1.11	1	23.1	10	16.5	17	24.8	30	20.2	16	21.15	3.63547	28.9	11	16.5	16	18.1	28	17.7	19	20.3	5.7735	AM884176.1	complement(612947..614887)	CTL0516	CTL0516	ABC transporter, ATP-binding and membrane components	CAP03956.1	165930463
CTL0518	1	-1.05	1	13.9	6	10.7	11	5.8	7	11.3	9	10.43	3.38169	7.9	3	13.4	13	11.6	18	6.5	7	9.85	3.19844	AM884176.1	complement(615960..617141)	CTL0518	CTL0518	conserved hypothetical protein	CAP03958.1	165930465
CTL0528	0.42	1.26	0.88	11.6	5	12.6	13	9.1	11	11.3	9	11.15	1.47535	5.2	2	16.5	16	8.4	13	3.7	4	8.45	5.71343	AM884176.1	626299..626883	CTL0528	CTL0528	conserved hypothetical protein	CAP03968.1	165930475
CTL0535	0.58	-1.09	0.99	16.2	7	15.5	16	20.7	25	20.2	16	18.15	2.67893	28.9	11	20.6	20	19.4	30	16.8	18	21.43	5.22964	AM884176.1	complement(631749..633821)	CTL0535	CTL0535	conserved hypothetical protein	CAP03975.1	165930482
CTL0536	0.44	-1.14	0.9	9.2	4	12.6	13	21.5	26	10.1	8	13.35	5.6205	21	8	22.7	22	9.7	15	15.8	17	17.3	5.85548	AM884176.1	complement(634016..635440)	CTL0536	CTL0536	phospholipase D	CAP03976.1	165930483
CTL0540	0.71	1.16	1	16.2	7	18.5	19	36.4	44	34	27	26.27	10.3947	36.7	14	18.5	18	17.5	27	27	29	24.93	8.93248	AM884176.1	640283..641977	CTL0540	CTL0540	candidate inclusion membrane protein	CAP03980.1	165930487
CTL0541	0.01	-1.67	0.22	4.6	2	10.7	11	19.9	24	22.7	18	14.47	8.34361	23.6	9	31.9	31	22.6	35	26.1	28	26.05	4.16853	AM884176.1	complement(642064..643209)	CTL0541	CTL0541	putative membrane protein	CAP03981.1	165930488
CTL0542	0.3	-1.21	0.82	13.9	6	24.3	25	30.6	37	10.1	8	19.73	9.41218	34.1	13	22.7	22	20	31	28.9	31	26.42	6.32949	AM884176.1	complement(643267..643944)	CTL0542	CTL0542	PTS-family membrane transport protein IIA component	CAP03982.1	165930489
CTL0548	0.00101	-1.66	0.05	20.8	9	44.7	46	43.8	53	42.9	34	38.05	11.5235	68.2	26	85.5	83	46.6	72	68.9	74	67.3	15.9489	AM884176.1	complement(648581..649048)	CTL0548	CTL0548	conserved hypothetical protein	CAP03988.1	165930495
CTL0555	0.27	-1.46	0.8	13.9	6	6.8	7	12.4	15	5	4	9.53	4.2937	15.7	6	6.2	6	12.9	20	19.6	21	13.6	5.64683	AM884176.1	complement(658463..658978)	CTL0555	CTL0555	conserved hypothetical protein	CAP03995.1	165930501
CTL0563	0.91	-1.04	1	4.6	2	9.7	10	7.4	9	11.3	9	8.25	2.91262	10.5	4	12.4	12	5.8	9	9.3	10	9.5	2.77729	AM884176.1	666727..667437	CTL0563	CTL0563	putative exported protein	CAP04003.1	165930509
CTL0564	0.73	1.09	1	20.8	9	27.2	28	19	23	10.1	8	19.27	7.05662	13.1	5	21.6	21	12.9	20	22.4	24	17.5	5.20705	AM884176.1	complement(667445..667816)	CTL0564	CTL0564	conserved hypothetical protein	CAP04004.1	165930510
CTL0576	0.25	1.44	0.78	4.6	2	7.8	8	5.8	7	16.4	13	8.65	5.3326	0	0	4.1	4	9.1	14	7.5	8	5.17	4.03103	AM884176.1	682615..683526	CTL0576	CTL0576	NA	CAP04016.1	165930522
CTL0578	0.75	-1.13	1	0	0	3.9	4	8.3	10	2.5	2	3.68	3.47982	2.6	1	5.2	5	5.8	9	4.7	5	4.58	1.39134	AM884176.1	complement(join(684021..684257,684257..684460,684460..685818,685818..685991))	CTL0578	CTL0578	conserved hypothetical protein (pseudogene)	NA	NA
CTL0584	0.47	1.56	0.91	0	0	9.7	10	5	6	5	4	4.92	3.96096	0	0	5.2	5	2.6	4	4.7	5	3.12	2.36837	AM884176.1	690505..690777	CTL0584	CTL0584	conserved hypothetical protein	CAP04024.1	165930529
CTL0594	0.68	1.05	1	101.7	44	82.6	85	76.9	93	63	50	81.05	16.0401	76.1	29	64.9	63	80.8	125	79.2	85	75.25	7.17054	AM884176.1	complement(706072..708108)	CTL0594	CTL0594	2-oxoisovalerate dehydrogenase alpha subunit	CAP04035.1	165930540
CTL0597	0.66	-1.14	1	11.6	5	10.7	11	5.8	7	2.5	2	7.65	4.2759	15.7	6	7.2	7	7.8	12	6.5	7	9.3	4.29961	AM884176.1	complement(709724..710356)	CTL0597	CTL0597	O-sialoglycoprotein endopeptidase	CAP04038.1	165930543
CTL0600	0.02	2.12	0.28	4.6	2	12.6	13	9.9	12	12.6	10	9.93	3.77127	2.6	1	2.1	2	7.8	12	4.7	5	4.3	2.59101	AM884176.1	713935..714849	CTL0600	CTL0600	Ribonuclease Z	CAP04041.1	165930546
CTL0602	0.3	-1.12	0.82	161.8	70	170	175	185.3	224	157.5	125	168.65	12.2514	136.5	52	218.4	212	196.6	304	193.8	208	186.32	34.9895	AM884176.1	715912..717501	CTL0602	CTL0602	ABC transporter, ATP-binding component	CAP04043.1	165930548
CTL0603	0.09	-1.61	0.55	9.2	4	16.5	17	5	6	10.1	8	10.2	4.75184	15.7	6	20.6	20	18.1	28	11.2	12	16.4	4.0025	AM884176.1	717537..718127	CTL0603	CTL0603	conserved hypothetical protein	CAP04044.1	165930549
CTL0604	0.17	-2.09	0.7	2.3	1	4.9	5	2.5	3	5	4	3.67	1.47507	0	0	14.4	14	6.5	10	8.4	9	7.32	5.93148	AM884176.1	718109..719809	CTL0604	CTL0604	putative lipoprotein	CAP04045.1	165930550
CTL0605	0.55	1.2	0.96	9.2	4	8.7	9	18.2	22	21.4	17	14.37	6.40228	7.9	3	13.4	13	10.3	16	15.8	17	11.85	3.46458	AM884176.1	719816..721918	CTL0605	CTL0605	putative exported protein	CAP04046.1	165930551
CTL0609	7.29e-06	-1.85	0.00108	48.5	21	82.6	85	72.8	88	83.2	66	71.77	16.2326	97.1	37	164.8	160	151.3	234	121.1	130	133.57	30.4151	AM884176.1	complement(724125..725186)	CTL0609	CTL0609	putative exported protein	CAP04050.1	165930555
CTL0612	0.18	-1.37	0.73	11.6	5	15.5	16	9.9	12	10.1	8	11.78	2.59663	15.7	6	15.5	15	18.8	29	14	15	16	2.01494	AM884176.1	join(728420..728899,728901..728954)	CTL0612	CTL0612	putative inner membrane protein (pseudogene)	NA	NA
CTL0613	0.00134	-1.6	0.05	43.9	19	45.7	47	36.4	44	25.2	20	37.8	9.31558	63	24	70	68	60.1	93	49.4	53	60.62	8.55974	AM884176.1	complement(729014..729604)	CTL0613	CTL0613	putative inner membrane protein	CAP04054.1	165930558
CTL0614	1	1.11	1	0	0	4.9	5	14.9	18	15.1	12	8.72	7.51726	10.5	4	7.2	7	11	17	5.6	6	8.57	2.60304	AM884176.1	complement(729856..730482)	CTL0614	CTL0614	putative exported protein	CAP04055.1	165930559
CTL0619	0.51	1.25	0.93	16.2	7	5.8	6	3.3	4	10.1	8	8.85	5.64771	7.9	3	4.1	4	8.4	13	4.7	5	6.27	2.18842	AM884176.1	complement(734754..736481)	CTL0619	CTL0619	putative integral membrane protein	CAP04060.1	165930564
CTL0626	0.92	1.09	1	6.9	3	17.5	18	5.8	7	6.3	5	9.12	5.60141	10.5	4	10.3	10	8.4	13	6.5	7	8.93	1.87328	AM884176.1	743044..744372	CTL0626	CTL0626	conserved hypothetical protein	CAP04067.1	165930571
CTL0629	1	-1.01	1	23.1	10	12.6	13	19	23	21.4	17	19.02	4.60172	18.4	7	21.6	21	18.8	29	14.9	16	18.43	2.74757	AM884176.1	746667..747725	CTL0629	CTL0629	putative oxidoreductase	CAP04070.1	165930573
CTL0634	0.09	1.38	0.54	41.6	18	28.2	29	27.3	33	25.2	20	30.57	7.45671	26.2	10	15.5	15	25.2	39	18.6	20	21.38	5.16809	AM884176.1	complement(750882..752225)	CTL0634	CTL0634	putative nucleotide-binding protein	CAP04074.1	165930577
CTL0639	0.35	1.27	0.83	157.1	68	70	72	57.9	70	89.5	71	93.62	44.2738	133.9	51	59.7	58	37.5	58	68.9	74	75	41.4196	AM884176.1	755256..755987	CTL0639	CTL0639	putative membrane protein	CAP04079.1	165930582
CTL0640	0.47	-1.26	0.91	11.6	5	12.6	13	13.2	16	12.6	10	12.5	0.663325	7.9	3	22.7	22	16.8	26	12.1	13	14.88	6.35839	AM884176.1	complement(755998..757617)	CTL0640	CTL0640	conserved hypothetical protein	CAP04080.1	165930583
CTL0641	1	1.07	1	4.6	2	8.7	9	14.1	17	1.3	1	7.17	5.52049	5.2	2	9.3	9	6.5	10	7.5	8	7.12	1.72892	AM884176.1	complement(757632..757967)	CTL0641	CTL0641	conserved hypothetical protein	CAP04081.1	165930584
CTL0642	0.83	1.06	1	34.7	15	14.6	15	15.7	19	37.8	30	25.7	12.2559	31.5	12	21.6	21	23.9	37	17.7	19	23.68	5.81055	AM884176.1	complement(757964..758833)	CTL0642	CTL0642	conserved hypothetical protein	CAP04082.1	165930585
CTL0643	0.71	1.11	1	11.6	5	22.3	23	27.3	33	21.4	17	20.65	6.56785	13.1	5	24.7	24	17.5	27	21.4	23	19.17	5.00625	AM884176.1	759120..761195	CTL0643	CTL0643	conserved hypothetical protein	CAP04083.1	165930586
CTL0644	0.09	1.79	0.55	20.8	9	4.9	5	13.2	16	8.8	7	11.93	6.81927	7.9	3	5.2	5	7.1	11	4.7	5	6.23	1.52179	AM884176.1	complement(761209..761556)	CTL0644	CTL0644	conserved hypothetical protein	CAP04084.1	165930587
CTL0650	0.86	1.07	1	13.9	6	14.6	15	17.4	21	20.2	16	16.52	2.87909	15.7	6	11.3	11	15.5	24	19.6	21	15.53	3.39055	AM884176.1	768425..769603	CTL0650	CTL0650	Putative transcriptional regulatory protein	CAP04090.1	165930593
CTL0655	0.72	-1.05	1	39.3	17	42.8	44	39.7	48	44.1	35	41.48	2.34716	52.5	20	45.3	44	40.7	63	41	44	44.88	5.50053	AM884176.1	774813..775577	CTL0655	CTL0655	conserved hypothetical protein	CAP04094.1	165930597
CTL0656	0.39	-1.42	0.87	11.6	5	3.9	4	9.9	12	3.8	3	7.3	4.04393	5.2	2	11.3	11	7.1	11	14	15	9.4	3.98748	AM884176.1	complement(776000..776986)	CTL0656	CTL0656	carbohydrate isomerase	CAP04095.1	165930598
CTL0659	0.000975	-1.57	0.05	67	29	62.2	64	88.5	107	79.4	63	74.28	11.9352	99.7	38	170	165	94.4	146	107.1	115	117.8	35.1876	AM884176.1	complement(779665..780774)	CTL0659	CTL0659	Tetraacyldisaccharide-1-P 4'-kinase	CAP04098.1	165930601
CTL0660	0.42	-1.23	0.88	16.2	7	7.8	8	14.9	18	8.8	7	11.93	4.23901	21	8	9.3	9	15.5	24	14	15	14.95	4.82113	AM884176.1	complement(780940..781749)	CTL0660	CTL0660	23S rRNA methyltransferase	CAP04099.1	165930602
CTL0661	0.05	-1.35	0.43	13.9	6	30.1	31	33.1	40	25.2	20	25.57	8.43697	34.1	13	47.4	46	35.6	55	30.7	33	36.95	7.262	AM884176.1	complement(781737..782564)	CTL0661	CTL0661	N6-adenine-specific DNA methylase	CAP04100.1	165930603
CTL0663	0.59	-1.1	0.99	9.2	4	9.7	10	14.9	18	10.1	8	10.97	2.64244	15.7	6	12.4	12	11.6	18	13	14	13.18	1.77834	AM884176.1	783553..784017	CTL0663	CTL0663	transcriptional repressor	CAP04102.1	165930605
CTL0666	0.03	-1.36	0.34	34.7	15	53.4	55	41.4	50	42.9	34	43.1	7.73692	57.7	22	81.4	79	53.7	83	48.4	52	60.3	14.5733	AM884176.1	785016..786377	CTL0666	CTL0666	Sodium/alanine symporter protein	CAP04105.1	165930608
CTL0672	0.1	-1.86	0.58	2.3	1	4.9	5	6.6	8	3.8	3	4.4	1.81292	7.9	3	4.1	4	7.1	11	15.8	17	8.73	4.99224	AM884176.1	804228..805058	CTL0672	CTL0672	metal transporter, metal-binding component	CAP04111.1	165930614
CTL0673	0.92	1.08	1	6.9	3	11.7	12	9.1	11	12.6	10	10.08	2.58505	10.5	4	5.2	5	6.5	10	16.8	18	9.75	5.21312	AM884176.1	805055..805765	CTL0673	CTL0673	metal transporter, ATP-binding component	CAP04112.1	165930615
CTL0674	0.33	1.36	0.82	16.2	7	10.7	11	11.6	14	6.3	5	11.2	4.05874	10.5	4	11.3	11	7.8	12	3.7	4	8.33	3.42771	AM884176.1	805756..806637	CTL0674	CTL0674	metal transporter, membrane permease component	CAP04113.1	165930616
CTL0675	0.94	-1.05	1	20.8	9	15.5	16	14.9	18	20.2	16	17.85	3.0795	13.1	5	25.8	25	12.3	19	20.5	22	17.93	6.41788	AM884176.1	complement(806553..807560)	CTL0675	CTL0675	putative nucleotide-binding protein	CAP04114.1	165930617
CTL0678	0.49	-1.34	0.91	0	0	14.6	15	6.6	8	2.5	2	5.92	6.39134	5.2	2	17.5	17	4.5	7	8.4	9	8.9	5.97941	AM884176.1	808805..809506	CTL0678	CTL0678	putative inner membrane protein	CAP04117.1	165930620
CTL0680	0.31	1.45	0.82	9.2	4	12.6	13	8.3	10	6.3	5	9.1	2.62932	7.9	3	7.2	7	6.5	10	4.7	5	6.58	1.37447	AM884176.1	809869..810030	CTL0680	CTL0680	conserved hypothetical protein	CAP04119.1	165930622
CTL0682	0.3	-1.61	0.82	4.6	2	3.9	4	9.1	11	2.5	2	5.03	2.85351	0	0	12.4	12	9.7	15	8.4	9	7.62	5.34938	AM884176.1	810661..811770	CTL0682	CTL0682	putative cation efflux protein	CAP04121.1	165930624
CTL0684	0.47	1.11	0.91	32.4	14	34	35	36.4	44	30.2	24	33.25	2.6147	7.9	3	29.9	29	31	48	41	44	27.45	13.9572	AM884176.1	812487..814352	CTL0684	CTL0684	conserved hypothetical protein	CAP04123.1	165930626
CTL0685	0.75	1.08	1	13.9	6	11.7	12	10.8	13	3.8	3	10.05	4.36539	2.6	1	9.3	9	11	17	9.3	10	8.05	3.72066	AM884176.1	814549..815658	CTL0685	CTL0685	conserved hypothetical protein	CAP04124.1	165930627
CTL0686	0.33	-1.54	0.82	6.9	3	5.8	6	3.3	4	3.8	3	4.95	1.69017	2.6	1	12.4	12	6.5	10	5.6	6	6.78	4.10396	AM884176.1	815631..816452	CTL0686	CTL0686	conserved hypothetical protein	CAP04125.1	165930628
CTL0688	0.2	1.28	0.73	48.5	21	24.3	25	37.2	45	49.2	39	39.8	11.7056	26.2	10	27.8	27	22.6	35	42.9	46	29.88	8.95149	AM884176.1	complement(817103..818092)	CTL0688	CTL0688	conserved hypothetical protein	CAP04127.1	165930630
CTL0694	0.13	-1.28	0.63	37	16	32.1	33	29.8	36	32.8	26	32.92	3.00375	63	24	42.2	41	29.1	45	42.9	46	44.3	13.9893	AM884176.1	complement(822703..823755)	CTL0694	CTL0694	Putative oxidoreductase	CAP04133.1	165930636
CTL0709	0.52	1.27	0.93	4.6	2	15.5	16	5	6	8.8	7	8.48	5.05132	2.6	1	10.3	10	5.8	9	7.5	8	6.55	3.22128	AM884176.1	complement(842431..842763)	CTL0709	CTL0709	putative membrane protein	CAP04148.1	165930651
CTL0717	0.22	1.31	0.76	23.1	10	13.6	14	14.1	17	16.4	13	16.8	4.3734	15.7	6	10.3	10	11	17	13	14	12.5	2.42074	AM884176.1	complement(852563..853279)	CTL0717	CTL0717	conserved hypothetical protein	CAP04156.1	165930659
CTL0718	0.82	1.1	1	11.6	5	1.9	2	8.3	10	5	4	6.7	4.1833	2.6	1	6.2	6	2.6	4	10.2	11	5.4	3.62215	AM884176.1	complement(853462..853965)	CTL0718	CTL0718	ribosomal-protein-alanine acetyltransferase	CAP04157.1	165930660
CTL0720	0.11	1.61	0.59	18.5	8	7.8	8	6.6	8	15.1	12	12	5.73469	2.6	1	7.2	7	6.5	10	8.4	9	6.18	2.50915	AM884176.1	855389..855649	CTL0720	CTL0720	conserved hypothetical protein	CAP04159.1	165930662
CTL0721	1	-1.06	1	9.2	4	13.6	14	9.1	11	7.6	6	9.88	2.58892	5.2	2	14.4	14	12.3	19	7.5	8	9.85	4.23674	AM884176.1	855707..856696	CTL0721	CTL0721	putative metallo-phosphoesterase	CAP04160.1	165930663
CTL0733	0.36	-1.27	0.85	2.3	1	5.8	6	8.3	10	6.3	5	5.67	2.49583	13.1	5	10.3	10	5.8	9	6.5	7	8.93	3.41406	AM884176.1	864920..865714	CTL0733	CTL0733	conserved hypothetical protein	CAP04171.1	165930674
CTL0737	0.93	-1.06	1	13.9	6	18.5	19	12.4	15	12.6	10	14.35	2.84546	13.1	5	19.6	19	16.8	26	10.2	11	14.93	4.12422	AM884176.1	869359..870324	CTL0737	CTL0737	putative exported protein	CAP04175.1	165930678
CTL0738	0.2	-1.77	0.73	9.2	4	1	1	7.4	9	7.6	6	6.3	3.62399	10.5	4	20.6	20	7.8	12	4.7	5	10.9	6.88719	AM884176.1	870343..870855	CTL0738	CTL0738	putative DNA methyltransferase	CAP04176.1	165930679
CTL0743	0.02	1.84	0.26	11.6	5	11.7	12	10.8	13	11.3	9	11.35	0.404145	2.6	1	8.2	8	7.1	11	3.7	4	5.4	2.67457	AM884176.1	complement(877639..878292)	CTL0743	CTL0743	putative exported protein	CAP04181.1	165930684
CTL0744	0.26	-1.51	0.78	0	0	7.8	8	2.5	3	3.8	3	3.53	3.25717	7.9	3	7.2	7	7.1	11	2.8	3	6.25	2.32737	AM884176.1	878760..879125	CTL0744	CTL0744	putative membrane protein	CAP04182.1	165930685
CTL0749	0.16	1.62	0.68	11.6	5	9.7	10	6.6	8	3.8	3	7.92	3.43645	0	0	3.1	3	5.2	8	7.5	8	3.95	3.188	AM884176.1	complement(882625..883359)	CTL0749	CTL0749	putative phosphohydrolase	CAP04187.1	165930690
CTL0753	0.84	1.11	1	27.7	12	26.2	27	38.9	47	46.6	37	34.85	9.66799	57.7	22	23.7	23	20	31	35.4	38	34.2	16.9861	AM884176.1	complement(886617..887225)	CTL0753	CTL0753	dephospho-CoA kinase	CAP04191.1	165930694
CTL0756	0.96	1.02	1	99.4	43	76.8	79	72	87	65.5	52	78.42	14.7301	102.4	39	62.8	61	81.5	126	63.4	68	77.52	18.7164	AM884176.1	complement(890971..892593)	CTL0756	CTL0756	putative nucleotide transport protein	CAP04194.1	165930697
CTL0766	0.09	-1.37	0.56	30	13	36.9	38	23.2	28	13.9	11	26	9.81597	42	16	38.1	37	33.6	52	31.7	34	36.35	4.62493	AM884176.1	complement(900786..901652)	CTL0766	CTL0766	conserved hypothetical protein	CAP04204.1	165930707
CTL0791	1.78e-07	1.82	7.92e-05	141	61	158.4	163	123.3	149	137.4	109	140.03	14.4362	65.6	25	74.2	72	79.5	123	82	88	75.33	7.25322	AM884176.1	complement(915375..916271)	CTL0791	CTL0791	putative membrane protein	CAP04229.1	165930732
CTL0797	0.93	-1.05	1	11.6	5	5.8	6	14.9	18	18.9	15	12.8	5.53955	10.5	4	13.4	13	12.3	19	15.8	17	13	2.2166	AM884176.1	complement(921341..921823)	CTL0797	CTL0797	acyl-CoA hydrolase	CAP04235.1	165930738
CTL0799	0.88	1.05	1	39.3	17	49.6	51	48.8	59	39.1	31	44.2	5.78331	47.2	18	40.2	39	40.1	62	47.5	51	43.75	4.15893	AM884176.1	complement(922715..923188)	CTL0799	CTL0799	putative nucleotide-binding protein	CAP04237.1	165930740
CTL0800	0.2	1.17	0.73	60.1	26	75.8	78	67.8	82	80.7	64	71.1	9.05796	49.9	19	62.8	61	62.7	97	64.3	69	59.92	6.72328	AM884176.1	complement(923167..923883)	CTL0800	CTL0800	conserved hypothetical protein	CAP04238.1	165930741
CTL0802	0.57	-1.38	0.99	9.2	4	8.7	9	5.8	7	6.3	5	7.5	1.69902	0	0	10.3	10	17.5	27	7.5	8	8.82	7.23573	AM884176.1	complement(924963..925418)	CTL0802	CTL0802	putatve rRNA methylase (SpoU family)	CAP04240.1	165930743
CTL0809	1	1.06	1	0	0	8.7	9	14.9	18	11.3	9	8.73	6.3479	5.2	2	3.1	3	10.3	16	14.9	16	8.38	5.29741	AM884176.1	936101..937057	CTL0809	CTL0809	putative exported protein	CAP04247.1	165930750
CTL0814	0.67	1.24	1	4.6	2	1.9	2	10.8	13	13.9	11	7.8	5.51543	10.5	4	6.2	6	7.1	11	3.7	4	6.87	2.81232	AM884176.1	940079..940486	CTL0814	CTL0814	putative exported protein	CAP04252.1	165930755
CTL0815	0.11	1.99	0.58	9.2	4	8.7	9	5.8	7	15.1	12	9.7	3.89957	10.5	4	6.2	6	3.9	6	1.9	2	5.62	3.69448	AM884176.1	940483..941589	CTL0815	CTL0815	putative methyltransferase	CAP04253.1	165930756
CTL0818	0.73	1.07	1	30	13	32.1	33	30.6	37	35.3	28	32	2.37065	28.9	11	39.1	38	33	51	18.6	20	29.9	8.62052	AM884176.1	943148..946747	CTL0818	CTL0818	putative helicase (SWF/SNF family)	CAP04255.1	165930758
CTL0819	0.5	-1.21	0.92	6.9	3	11.7	12	10.8	13	20.2	16	12.4	5.60179	10.5	4	19.6	19	12.3	19	17.7	19	15.03	4.32001	AM884176.1	946926..947405	CTL0819	CTL0819	putative membrane protein	CAP04256.1	165930759
CTL0823	0.08	1.68	0.52	9.2	4	11.7	12	17.4	21	13.9	11	13.05	3.47803	13.1	5	8.2	8	7.8	12	6.5	7	8.9	2.89252	AM884176.1	951025..951861	CTL0823	CTL0823	conserved hypothetical protein	CAP04260.1	165930763
CTL0828	0.14	1.56	0.66	9.2	4	16.5	17	26.5	32	22.7	18	18.73	7.57028	15.7	6	17.5	17	14.9	23	3.7	4	12.95	6.26179	AM884176.1	complement(954992..955435)	CTL0828	CTL0828	putative membrane protein	CAP04265.1	165930768
CTL0829	0.44	1.23	0.9	11.6	5	10.7	11	6.6	8	12.6	10	10.38	2.6336	0	0	10.3	10	15.5	24	2.8	3	7.15	7.06376	AM884176.1	complement(955525..956517)	CTL0829	CTL0829	putative exported protein	CAP04266.1	165930769
CTL0830	0.39	-1.8	0.87	2.3	1	2.9	3	4.1	5	0	0	2.32	1.72119	0	0	5.2	5	7.8	12	2.8	3	3.95	3.33217	AM884176.1	complement(956523..957047)	CTL0830	CTL0830	putative exported protein	CAP04267.1	165930770
CTL0836	0.96	1.05	1	11.6	5	27.2	28	34.7	42	29	23	25.62	9.88142	42	16	23.7	23	25.9	40	19.6	21	27.8	9.82005	AM884176.1	complement(962821..964050)	CTL0836	CTL0836	putative exported protein	CAP04273.1	165930776
CTL0843	0.02	1.71	0.26	20.8	9	30.1	31	17.4	21	21.4	17	22.43	5.41133	13.1	5	12.4	12	17.5	27	8.4	9	12.85	3.72782	AM884176.1	complement(971272..972255)	CTL0843	CTL0843	putative integral membrane protein	CAP04280.1	165930783
CTL0847	0.71	1.18	1	6.9	3	22.3	23	16.5	20	20.2	16	16.48	6.81879	23.6	9	15.5	15	16.2	25	8.4	9	15.92	6.21255	AM884176.1	976448..976999	CTL0847	CTL0847	conserved hypothetical protein	CAP04284.1	165930787
CTL0853	0.81	-1.26	1	9.2	4	1	1	4.1	5	8.8	7	5.78	3.93647	5.2	2	8.2	8	9.1	14	2.8	3	6.33	2.88141	AM884176.1	complement(985713..988577)	CTL0853	CTL0853	conserved hypothetical protein	CAP04290.1	165930793
CTL0858	0.09	1.47	0.56	11.6	5	16.5	17	13.2	16	11.3	9	13.15	2.38397	2.6	1	10.3	10	12.3	19	6.5	7	7.93	4.28826	AM884176.1	complement(992336..993127)	CTL0858	CTL0858	putative hydrolase	CAP04294.1	165930796
CTL0864	1	-1.01	1	6.9	3	4.9	5	8.3	10	10.1	8	7.55	2.19924	7.9	3	7.2	7	9.1	14	5.6	6	7.45	1.46173	AM884176.1	999103..999705	CTL0864	CTL0864	putative soluble transglycosylase	CAP04301.1	165930803
CTL0865	0.02	1.49	0.24	37	16	44.7	46	36.4	44	49.2	39	41.83	6.20128	34.1	13	31.9	31	23.3	36	27.9	30	29.3	4.75254	AM884176.1	999776..1000168	CTL0865	CTL0865	conserved hypothetical protein	CAP04302.1	165930804
CTL0868	1	-1.03	1	11.6	5	3.9	4	13.2	16	15.1	12	10.95	4.91291	10.5	4	13.4	13	7.8	12	13	14	11.18	2.59021	AM884176.1	complement(1002641..1003867)	CTL0868	CTL0868	putative exported protein	CAP04305.1	165930807
CTL0869	0.49	1.19	0.91	11.6	5	18.5	19	11.6	14	15.1	12	14.2	3.30757	10.5	4	6.2	6	15.5	24	14	15	11.55	4.13642	AM884176.1	1004063..1004692	CTL0869	CTL0869	conserved hypothetical protein	CAP04306.1	165930808
CTL0874	2.07e-06	2.04	0.000461	212.6	92	186.6	192	144.8	175	146.2	116	172.55	32.9939	97.1	37	55.6	54	101.5	157	80.1	86	83.57	20.8079	AM884176.1	complement(1008986..1009681)	CTL0874	CTL0874	conserved hypothetical protein	CAP04311.1	165930813
CTL0875	0.05	1.29	0.43	134	58	99.1	102	133.2	161	113.4	90	119.92	16.8383	81.4	31	73.1	71	122.9	190	81.1	87	89.62	22.5139	AM884176.1	complement(1009678..1010409)	CTL0875	CTL0875	conserved hypothetical protein	CAP04312.1	165930814
CTL0880	0.51	1.34	0.93	4.6	2	9.7	10	10.8	13	3.8	3	7.23	3.53683	7.9	3	6.2	6	5.2	8	5.6	6	6.22	1.18989	AM884176.1	complement(1014463..1015752)	CTL0880	CTL0880	putative integral membrane protein	CAP04317.1	165930819
CTL0882	0.2	1.22	0.73	113.2	49	67	69	97.6	118	76.9	61	88.67	20.7331	23.6	9	84.5	82	89.2	138	73.6	79	67.72	30.1336	AM884176.1	1016730..1017530	CTL0882	CTL0882	putative membrane protein	CAP04319.1	165930821
CTL0883	0.46	-1.48	0.91	0	0	4.9	5	11.6	14	2.5	2	4.75	4.98565	0	0	18.5	18	8.4	13	2.8	3	7.42	8.16757	AM884176.1	complement(1017586..1020213)	CTL0883	CTL0883	conserved hypothetical protein	CAP04320.1	165930822
CTL0884	0.93	1.1	1	9.2	4	8.7	9	5.8	7	16.4	13	10.02	4.50657	18.4	7	12.4	12	5.8	9	4.7	5	10.32	6.3673	AM884176.1	1020329..1022845	CTL0884	CTL0884	conserved hypothetical protein	CAP04321.1	165930823
CTL0886	0.18	1.54	0.73	11.6	5	8.7	9	17.4	21	5	4	10.67	5.2341	5.2	2	9.3	9	6.5	10	6.5	7	6.88	1.72892	AM884176.1	complement(1025635..1027590)	CTL0886	CTL0886	conserved hypothetical protein	CAP04323.1	165930825
CTL0887	0.47	1.14	0.91	305	132	277.9	286	236.6	286	216.8	172	259.07	39.8154	315	120	127.7	124	261.9	405	205	220	227.4	80.2202	AM884176.1	complement(1027698..1028999)	CTL0887	CTL0887	putative exported protein	CAP04324.1	165930826
CTL0891	0.49	1.14	0.91	57.8	25	62.2	64	47.2	57	36.5	29	50.92	11.4942	34.1	13	26.8	26	43.3	67	67.1	72	42.83	17.535	AM884176.1	1033001..1033984	CTL0891	CTL0891	conserved hypothetical protein	CAP04328.1	165930830
CTL0895	0.92	-1.07	1	16.2	7	6.8	7	8.3	10	7.6	6	9.72	4.35995	7.9	3	11.3	11	5.2	8	14	15	9.6	3.85141	AM884176.1	1036521..1036775	CTL0895	CTL0895	conserved hypothetical protein	CAP04332.1	165930834
CTL0897	0.02	1.4	0.26	67	29	73.8	76	53.8	65	64.3	51	64.73	8.30798	57.7	22	47.4	46	46.6	72	37.3	40	47.25	8.33966	AM884176.1	complement(1036956..1038545)	CTL0897	CTL0897	conserved hypothetical protein	CAP04333.1	165930835
cutE	0.18	-1.4	0.73	9.2	4	16.5	17	19.9	24	18.9	15	16.12	4.8321	13.1	5	29.9	29	13.6	21	35.4	38	23	11.3687	AM884176.1	complement(919649..921277)	cutE	CTL0796	apolipoprotein N-acyltransferase	CAP04234.1	165930737
cydA	0.5	-1.27	0.92	32.4	14	8.7	9	25.6	31	12.6	10	19.82	11.0672	13.1	5	24.7	24	32.3	50	19.6	21	22.42	8.11639	AM884176.1	335860..337200	cydA	CTL0268	cytochrome d ubiquinol oxidase subunit I	CAP03707.1	165930222
cydB	0.94	-1.09	1	20.8	9	6.8	7	6.6	8	13.9	11	12.03	6.76381	21	8	6.2	6	11.6	18	12.1	13	12.72	6.12937	AM884176.1	337212..338273	cydB	CTL0269	cytochrome d ubiquinol oxidase subunit II	CAP03708.1	165930223
cysQ	0.61	-1.23	1	43.9	19	23.3	24	19.9	24	13.9	11	25.25	13.0265	7.9	3	43.3	42	31.7	49	27	29	27.47	14.7387	AM884176.1	complement(187457..188485)	cysQ	CTL0143	3'(2'),5'-bisphosphate nucleotidase	CAP03587.1	165930104
cysS	0.13	1.51	0.64	11.6	5	17.5	18	10.8	13	11.3	9	12.8	3.15066	10.5	4	6.2	6	9.7	15	8.4	9	8.7	1.87794	AM884176.1	complement(197624..199117)	cysS	CTL0151	cysteinyl-tRNA synthetase	CAP03595.1	165930112
dacC	0.22	-1.36	0.76	4.6	2	14.6	15	13.2	16	25.2	20	14.4	8.44906	21	8	33	32	17.5	27	13	14	21.12	8.56714	AM884176.1	938633..939946	dacC	CTL0813	D-alanyl-D-alanine carboxypeptidase	CAP04251.1	165930754
dagA	0.27	-1.16	0.8	71.6	31	58.3	60	62	75	68.1	54	65	5.97383	63	24	93.7	91	67.9	105	69.9	75	73.62	13.6936	AM884176.1	127452..128819	dagA	CTL0104	Na(+)-linked D-alanine glycine permease	CAP03548.1	165930065
dapA	0.97	1	1	164.1	71	103	106	100.1	121	113.4	90	120.15	29.8512	136.5	52	117.4	114	115.1	178	103.4	111	118.1	13.713	AM884176.1	complement(730644..731504)	dapA	CTL0615	dihydrodipicolinate synthase	CAP04056.1	165930560
dapB	0.41	-1.1	0.87	55.5	24	70	72	82.7	100	75.6	60	70.95	11.5368	68.2	26	83.4	81	73.1	113	91.3	98	79	10.3618	AM884176.1	complement(733816..734577)	dapB	CTL0618	dihydrodipicolinate reductase	CAP04059.1	165930563
dapF	0.61	1.07	1	50.8	22	25.3	26	39.7	48	41.6	33	39.35	10.5466	23.6	9	37.1	36	49.8	77	24.2	26	33.67	12.4235	AM884176.1	complement(818153..818980)	dapF	CTL0689	diaminopimelate epimerase	CAP04128.1	165930631
dapL	0.17	1.38	0.7	25.4	11	25.3	26	37.2	45	23.9	19	27.95	6.20457	34.1	13	18.5	18	22.6	35	14	15	22.3	8.6151	AM884176.1	763072..764256	dapL	CTL0646	DAP (diaminopimelic acid) aminotransferase	CAP04086.1	165930589
dcd	0.72	1.15	1	18.5	8	10.7	11	17.4	21	12.6	10	14.8	3.74611	21	8	9.3	9	12.9	20	11.2	12	13.6	5.14782	AM884176.1	complement(365406..365978)	dcd	CTL0294	deoxycytidine triphosphate deaminase	CAP03733.1	165930247
def	0.79	1.07	1	13.9	6	22.3	23	24	29	18.9	15	19.77	4.45374	7.9	3	22.7	22	12.9	20	28.9	31	18.1	9.46714	AM884176.1	complement(722456..723001)	def	CTL0607	peptide deformylase	CAP04048.1	165930553
devB	0.32	-1.23	0.82	20.8	9	17.5	18	22.3	27	15.1	12	18.92	3.24384	15.7	6	29.9	29	20.7	32	24.2	26	22.62	5.97404	AM884176.1	526582..527352	devB	CTL0438	6-phosphogluconolactonase	CAP03877.1	165930384
dhnA	0.7	1.08	1	18.5	8	22.3	23	32.3	39	15.1	12	22.05	7.43931	13.1	5	16.5	16	25.2	39	24.2	26	19.75	5.89604	AM884176.1	561914..562960	dhnA	CTL0467	fructose-bisphosphate aldolase	CAP03906.1	165930413
dksA	0.9	-1.1	1	4.6	2	8.7	9	5	6	11.3	9	7.4	3.18852	7.9	3	7.2	7	9.7	15	7.5	8	8.07	1.12064	AM884176.1	784031..784405	dksA	CTL0664	dnaK suppressor protein	CAP04103.1	165930606
dmpP	0.11	-1.39	0.59	9.2	4	12.6	13	28.1	34	20.2	16	17.52	8.41719	23.6	9	33	32	18.1	28	29.8	32	26.12	6.62187	AM884176.1	complement(139457..140752)	dmpP	CTL0109	Na(+)-translocating NADH-quinone reductase subunit F	CAP03553.1	165930070
dnaA	0.21	-1.36	0.75	13.9	6	9.7	10	11.6	14	10.1	8	11.33	1.90153	15.7	6	17.5	17	13.6	21	14	15	15.2	1.78326	AM884176.1	complement(598341..599711)	dnaA	CTL0501	Chromosomal replication initiation protein	CAP03942.1	165930449
dnaA2	0.17	1.26	0.7	37	16	16.5	17	27.3	33	39.1	31	29.98	10.3497	13.1	5	23.7	23	24.6	38	24.2	26	21.4	5.54557	AM884176.1	624880..626247	dnaA2	CTL0527	Chromosomal replication initiation protein	CAP03967.1	165930474
dnaB	0.33	-1.27	0.82	6.9	3	14.6	15	11.6	14	15.1	12	12.05	3.76519	13.1	5	20.6	20	11.6	18	18.6	20	15.98	4.30842	AM884176.1	893825..895243	dnaB	CTL0759	replicative DNA helicase	CAP04197.1	165930700
dnaE	0.07	-1.27	0.48	48.5	21	54.4	56	63.7	77	35.3	28	50.48	11.8952	60.4	23	74.2	72	66.6	103	58.7	63	64.97	7.0249	AM884176.1	931138..934851	dnaE	CTL0807	DNA polymerase III alpha subunit	CAP04245.1	165930748
dnaG	0.02	1.79	0.28	9.2	4	21.4	22	19	23	18.9	15	17.12	5.40825	5.2	2	13.4	13	13.6	21	4.7	5	9.23	4.94124	AM884176.1	208295..210082	dnaG	CTL0162	DNA primase	CAP03607.1	165930123
dnaJ	0.5	-1.07	0.92	138.6	60	200.2	206	172.1	208	152.5	121	165.85	26.7069	175.9	67	174.1	169	184.9	286	182.6	196	179.38	5.19062	AM884176.1	complement(708143..709321)	dnaJ	CTL0595	heat shock chaperone protein	CAP04036.1	165930541
dnaK	0.15	1.22	0.67	284.2	123	279.8	288	293.7	355	258.4	205	279.02	14.9234	309.7	118	155.5	151	235.4	364	217.1	233	229.43	63.4996	AM884176.1	770198..772180	dnaK	CTL0652	chaperone protein	CAP04092.1	165930595
dnaN	0.52	-1.14	0.93	34.7	15	28.2	29	24.8	30	21.4	17	27.27	5.67531	26.2	10	44.3	43	23.3	36	27.9	30	30.42	9.44294	AM884176.1	complement(411521..412771)	dnaN	CTL0331	DNA polymerase III, beta chain	CAP03770.1	165930284
dnaQ	0.00283	1.88	0.08	16.2	7	19.4	20	15.7	19	20.2	16	17.88	2.25592	2.6	1	11.3	11	11.6	18	7.5	8	8.25	4.20357	AM884176.1	610878..611576	dnaQ	CTL0513	DNA polymerase III, epsilon chain	CAP03953.1	165930460
dnaQ2	0.4	1.39	0.87	4.6	2	8.7	9	18.2	22	10.1	8	10.4	5.69971	7.9	3	9.3	9	6.5	10	9.3	10	8.25	1.3404	AM884176.1	complement(921959..922711)	dnaQ2	CTL0798	DNA polymerase III, epsilon chain	CAP04236.1	165930739
dnaX_1	0.00515	-1.92	0.11	6.9	3	10.7	11	9.9	12	6.3	5	8.45	2.17486	28.9	11	17.5	17	14.2	22	14.9	16	18.88	6.83246	AM884176.1	complement(527349..528221)	dnaX	CTL0439	DNA polymerase III subunit gamma/tau	CAP03878.1	165930385
dnaX_2	1	1.01	1	13.9	6	23.3	24	22.3	27	29	23	22.12	6.22702	18.4	7	27.8	27	16.8	26	27	29	22.5	5.70497	AM884176.1	699851..701251	dnaX	CTL0588	DNA polymerase III subunit gamma/tau	CAP04028.1	165930533
dnlJ	1	1.01	1	46.2	20	36.9	38	44.7	54	27.7	22	38.88	8.4925	49.9	19	42.2	41	38.8	60	27.9	30	39.7	9.13491	AM884176.1	486025..488016	dnlJ	CTL0401	NAD-dependent DNA ligase	CAP03841.1	165930355
dppD	0.81	-1.09	1	23.1	10	30.1	31	26.5	32	23.9	19	25.9	3.15383	13.1	5	29.9	29	29.1	45	34.5	37	26.65	9.34148	AM884176.1	complement(71489..72454)	dppD	CTL0059	ABC transport protein, ATPase component	CAP03503.1	165930020
dppF	0.03	-1.89	0.34	2.3	1	4.9	5	5.8	7	5	4	4.5	1.52096	7.9	3	9.3	9	8.4	13	11.2	12	9.2	1.45373	AM884176.1	complement(70666..71496)	dppF	CTL0058	ABC transport protein, ATPase component	CAP03502.1	165930019
dsdD	0.78	1.14	1	13.9	6	15.5	16	9.1	11	16.4	13	13.72	3.25205	18.4	7	11.3	11	9.7	15	12.1	13	12.88	3.81608	AM884176.1	complement(993212..995290)	dsdD	CTL0859	thiol:disulfide interchange protein	CAP04295.1	165930797
dut	0.16	-1.24	0.68	34.7	15	44.7	46	58.7	71	50.4	40	47.13	10.0825	44.6	17	62.8	61	73.7	114	50.3	54	57.85	13.0165	AM884176.1	complement(644425..644862)	dut	CTL0544	deoxyuridine 5'-triphosphate nucleotidohydrolase	CAP03984.1	165930491
dxr	0.43	1.27	0.89	16.2	7	13.6	14	19	23	25.2	20	18.5	4.9813	23.6	9	7.2	7	12.9	20	18.6	20	15.58	7.09102	AM884176.1	406148..407287	dxr	CTL0327	1-deoxy-D-xylulose 5-phosphate reductoisomerase	CAP03766.1	165930280
dxs	0.17	-1.27	0.7	23.1	10	29.1	30	32.3	39	25.2	20	27.43	4.09176	21	8	40.2	39	41.4	64	32.6	35	33.8	9.38083	AM884176.1	690774..692696	dxs	CTL0585	1-deoxy-D-xylulose 5-phosphate synthase	CAP04025.1	165930530
efp_1	0.13	1.31	0.64	41.6	18	25.3	26	23.2	28	15.1	12	26.3	11.1077	7.9	3	20.6	20	20	31	21.4	23	17.48	6.40904	AM884176.1	164384..164920	efp	CTL0121	translation elongation factor P	CAP03565.1	165930082
efp_2	0.82	1.06	1	16.2	7	9.7	10	6.6	8	5	4	9.38	4.95067	7.9	3	6.2	6	7.8	12	10.2	11	8.03	1.64595	AM884176.1	461254..461811	efp	CTL0377	translation elongation factor P	CAP03817.1	165930331
engA	0.44	-1.12	0.9	18.5	8	39.8	41	24.8	30	25.2	20	27.07	9.02122	44.6	17	37.1	36	27.2	42	25.2	27	33.52	9.0323	AM884176.1	complement(88063..89535)	engA	CTL0072	GTP-binding protein	CAP03516.1	165930033
eno	0.00251	1.75	0.08	57.8	25	49.6	51	39.7	48	55.5	44	50.65	8.07568	44.6	17	20.6	20	32.3	50	22.4	24	29.98	11.0237	AM884176.1	980411..981685	eno	CTL0850	enolase	CAP04287.1	165930790
euo	0.47	1.12	0.91	41.6	18	35	36	40.5	49	49.2	39	41.58	5.84601	34.1	13	43.3	42	30.4	47	40.1	43	36.98	5.80998	AM884176.1	complement(834982..835533)	euo	CTL0706	conserved hypothetical protein (Early upstream open reading frame)	CAP04145.1	165930648
fabD	0.47	-1.13	0.91	37	16	46.6	48	43.8	53	39.1	31	41.62	4.36835	42	16	78.3	76	33.6	52	39.1	42	48.25	20.334	AM884176.1	complement(583502..584428)	fabD	CTL0490	malonyl-CoA-[acyl-carrier-protein] transacylase	CAP03930.1	165930437
fabF	0.95	-1.01	1	64.7	28	92.3	95	96.8	117	76.9	61	82.68	14.7038	70.9	27	90.6	88	90.5	140	83.8	90	83.95	9.26373	AM884176.1	183788..185044	fabF	CTL0139	3-oxoacyl-[acyl-carrier-protein] synthase	CAP03583.1	165930100
fabG	0.27	1.27	0.8	27.7	12	31.1	32	22.3	27	17.6	14	24.67	5.94776	5.2	2	34	33	16.8	26	16.8	18	18.2	11.8682	AM884176.1	complement(582759..583505)	fabG	CTL0489	3-oxoacyl-[acyl-carrier protein] reductase	CAP03929.1	165930436
fabH	0.7	-1.07	1	62.4	27	52.5	54	86	104	65.5	52	66.6	14.0715	60.4	23	97.9	95	77	119	48.4	52	70.92	21.4686	AM884176.1	complement(584445..585428)	fabH	CTL0491	3-oxoacyl-[acyl-carrier-protein] synthase III	CAP03931.1	165930438
fabI	0.14	1.38	0.65	23.1	10	25.3	26	29.8	36	26.5	21	26.18	2.79687	26.2	10	10.3	10	20.7	32	22.4	24	19.9	6.80049	AM884176.1	complement(441667..442563)	fabI	CTL0359	enoyl-acyl-carrier protein reductase	CAP03799.1	165930313
fabZ	0.07	-1.68	0.5	4.6	2	3.9	4	9.1	11	3.8	3	5.35	2.52521	13.1	5	11.3	11	8.4	13	8.4	9	10.3	2.31373	AM884176.1	complement(918231..918692)	fabZ	CTL0794	(3R)-hydroxymyristoyl-[acyl carrier protein] dehydratase	CAP04232.1	165930735
fer	0.02	-1.75	0.26	18.5	8	9.7	10	14.1	17	13.9	11	14.05	3.59398	21	8	25.8	25	29.7	46	14.9	16	22.85	6.38357	AM884176.1	complement(390946..391221)	fer	CTL0315	ferredoxin	CAP03754.1	165930268
ffh	0.39	-1.1	0.87	94.7	41	104.9	108	128.2	155	104.6	83	108.1	14.2134	136.5	52	94.8	92	117	181	136	146	121.08	19.7287	AM884176.1	352185..353531	ffh	CTL0280	signal recognition particle, subunit FFH/SRP54	CAP03719.1	165930234
fliY	0.83	-1.05	1	23.1	10	19.4	20	19	23	8.8	7	17.57	6.13426	28.9	11	16.5	16	20	31	12.1	13	19.38	7.12525	AM884176.1	complement(881225..882010)	fliY	CTL0747	glutamine-binding protein	CAP04185.1	165930688
fmt	0.32	1.15	0.82	39.3	17	27.2	28	43	52	51.7	41	40.3	10.163	23.6	9	34	33	43.3	67	30.7	33	32.9	8.17924	AM884176.1	complement(916437..917387)	fmt	CTL0792	methionyl-tRNA formyltransferase	CAP04230.1	165930733
folA	0.83	-1.04	1	32.4	14	35	36	39.7	48	36.5	29	35.9	3.0474	31.5	12	52.5	51	36.9	57	28.9	31	37.45	10.5721	AM884176.1	complement(1010381..1010860)	folA	CTL0876	dihydrofolate reductase	CAP04313.1	165930815
folD	0.59	-1.2	0.99	4.6	2	5.8	6	6.6	8	15.1	12	8.03	4.78774	13.1	5	11.3	11	7.8	12	9.3	10	10.38	2.31427	AM884176.1	complement(414254..415117)	folD	CTL0334	methylenetetrahydrofolate dehydrogenase (NADP+)	CAP03773.1	165930287
folP	0.19	-1.12	0.73	342	148	302.2	311	342.5	414	279.8	222	316.62	30.9708	383.2	146	398.6	387	344.7	533	294.4	316	355.23	46.4559	AM884176.1	complement(1010857..1012209)	folP	CTL0877	2-amino-4-hydroxy-6-hydroxymethyldihydropteridi ne pyrophosphokinase	CAP04314.1	165930816
folX	0.85	1.07	1	4.6	2	7.8	8	12.4	15	18.9	15	10.92	6.20611	5.2	2	10.3	10	11.6	18	12.1	13	9.8	3.15911	AM884176.1	complement(1012206..1012580)	folX	CTL0878	dihydroneopterin aldolase	CAP04315.1	165930817
ftsH	0.12	1.18	0.59	141	61	136	140	114.2	138	132.3	105	130.88	11.6743	112.9	43	111.2	108	117	181	99.7	107	110.2	7.41125	AM884176.1	269783..272524	ftsH	CTL0213	Cell division protein	CAP03657.1	165930173
ftsK	0.33	-1.21	0.82	6.9	3	19.4	20	20.7	25	18.9	15	16.48	6.42826	18.4	7	27.8	27	22	34	16.8	18	21.25	4.87818	AM884176.1	complement(130786..133185)	ftsK	CTL0108	Cell division protein	CAP03552.1	165930069
ftsW	0.05	-1.92	0.44	4.6	2	1.9	2	14.1	17	6.3	5	6.73	5.23983	5.2	2	20.6	20	11	17	15.8	17	13.15	6.59166	AM884176.1	172666..173823	ftsW	CTL0129	Cell division protein	CAP03573.1	165930090
ftsY	0.000426	-1.82	0.02	11.6	5	16.5	17	21.5	26	13.9	11	15.88	4.25078	28.9	11	28.8	28	30.4	47	33.5	36	30.4	2.19241	AM884176.1	complement(243695..244549)	ftsY	CTL0192	Cell Division Protein	CAP03636.1	165930152
fusA	0.91	1.01	1	483	209	417.8	430	435.2	526	476.4	378	453.1	31.6407	501.3	191	414.1	402	457.2	707	415.5	446	447.03	41.3408	AM884176.1	complement(824097..826181)	fusA	CTL0696	translation elongation factor G	CAP04135.1	165930638
gapA	0.44	1.09	0.9	94.7	41	74.8	77	58.7	71	64.3	51	73.12	15.8561	60.4	23	63.9	62	75.7	117	55.9	60	63.98	8.47482	AM884176.1	complement(901663..902667)	gapA	CTL0767	glyceraldehyde 3-phosphate dehydrogenase	CAP04205.1	165930708
gatA	0.21	1.18	0.75	78.6	34	133.1	137	106.7	129	97	77	103.85	22.7169	81.4	31	85.5	83	97.6	151	89.4	96	88.47	6.90477	AM884176.1	324353..325828	gatA	CTL0258	aspartyl-glutamyl-tRNA(Asn-Gln) amidotransferase subunit A	CAP03697.1	165930212
gatB	0.07	1.36	0.48	41.6	18	72.9	75	57.9	70	51.7	41	56.03	13.103	52.5	20	41.2	40	47.9	74	31.7	34	43.32	9.03267	AM884176.1	325830..327296	gatB	CTL0259	aspartyl/glutamyl-tRNA(Asn/Gln) amidotransferase subunit B	CAP03698.1	165930213
gatC	0.72	1.13	1	11.6	5	1	1	6.6	8	1.3	1	5.12	5.02485	0	0	4.1	4	9.1	14	0.9	1	3.52	4.11208	AM884176.1	324039..324341	gatC	CTL0257	glutamyl-tRNA(Gln) amidotransferase subunit C	CAP03696.1	165930211
gcp	0.04	1.59	0.39	23.1	10	16.5	17	20.7	25	13.9	11	18.55	4.12916	15.7	6	10.3	10	11.6	18	10.2	11	11.95	2.58005	AM884176.1	539896..540912	gcp	CTL0449	O-sialoglycoprotein endopeptidase	CAP03888.1	165930395
gcpE	0.32	1.17	0.82	32.4	14	17.5	18	17.4	21	17.6	14	21.23	7.45045	5.2	2	18.5	18	22	34	14.9	16	15.15	7.23901	AM884176.1	complement(387815..389623)	gcpE	CTL0313	1-hydroxy-2-methyl-2-(E)-butenyl 4-diphosphate synthase	CAP03752.1	165930266
gcsH	0.74	-1.21	1	0	0	1.9	2	8.3	10	0	0	2.55	3.93658	2.6	1	5.2	5	3.9	6	2.8	3	3.62	1.19548	AM884176.1	complement(631376..631729)	gcsH	CTL0534	glycine cleavage system H protein	CAP03974.1	165930481
gidA	0.88	-1.02	1	129.4	56	134.1	138	144.8	175	150	119	139.57	9.47782	141.7	54	141.1	137	161	249	123	132	141.7	15.5192	AM884176.1	895538..897370	gidA	CTL0760	tRNA uridine 5-carboxymethylase	CAP04198.1	165930701
glgA	0.03	1.4	0.34	73.9	32	60.2	62	57.1	69	70.6	56	65.45	8.0666	63	24	45.3	44	33.6	52	51.2	55	48.28	12.2418	AM884176.1	complement(215234..216658)	glgA	CTL0167	glycogen synthase	CAP03612.1	165930128
glgB	0.19	-1.23	0.73	39.3	17	33	34	48	58	41.6	33	40.48	6.19536	44.6	17	38.1	37	58.8	91	53.1	57	48.65	9.13838	AM884176.1	300529..302745	glgB	CTL0245	1,4-alpha-glucan branching enzyme	CAP03685.1	165930200
glgC	0.3	-1.45	0.82	0	0	3.9	4	9.9	12	1.3	1	3.78	4.39346	7.9	3	9.3	9	4.5	7	5.6	6	6.83	2.17466	AM884176.1	complement(883448..884773)	glgC	CTL0750	glucose-1-phosphate adenylyltransferase	CAP04188.1	165930691
glmS	1	-1.02	1	25.4	11	21.4	22	39.7	48	25.2	20	27.93	8.06283	18.4	7	35	34	33.6	52	23.3	25	27.57	8.03923	AM884176.1	238344..240164	glmS	CTL0188	glucosamine--fructose-6-phosphate aminotransferase	CAP03632.1	165930148
glmU	0.02	2.11	0.24	20.8	9	11.7	12	5.8	7	15.1	12	13.35	6.27933	5.2	2	5.2	5	7.1	11	4.7	5	5.55	1.05987	AM884176.1	complement(1034988..1035605)	glmU	CTL0893	glucosamine-1-phosphate acetyltransferase	CAP04330.1	165930832
gltT	0.02	-1.62	0.24	43.9	19	70.9	73	78.6	95	64.3	51	64.42	14.8789	39.4	15	148.3	144	86	133	142.5	153	104.05	51.4519	AM884176.1	complement(778430..779668)	gltT	CTL0658	Sodium:dicarboxylate symport protein	CAP04097.1	165930600
gltX	0.07	1.32	0.48	92.4	40	82.6	85	62	75	75.6	60	78.15	12.7827	78.7	30	46.4	45	62.1	96	52.2	56	59.85	14.1399	AM884176.1	complement(833191..834711)	gltX	CTL0705	glutamyl-tRNA synthetase	CAP04144.1	165930647
glyA	0.00242	1.47	0.08	80.9	35	66.1	68	66.2	80	84.4	67	74.4	9.63293	42	16	53.6	52	44.6	69	55.9	60	49.02	6.76086	AM884176.1	complement(819539..821032)	glyA	CTL0691	serine hydroxymethyltransferase	CAP04130.1	165930633
glyQ	0.08	1.27	0.51	73.9	32	67	69	86	104	87	69	78.47	9.69377	57.7	22	57.7	56	55	85	76.4	82	61.7	9.88231	AM884176.1	complement(211154..214165)	glyQ	CTL0165	glycyl-tRNA synthetase	CAP03610.1	165930126
gmk	0.61	1.13	1	18.5	8	40.8	42	23.2	28	18.9	15	25.35	10.5174	23.6	9	26.8	26	26.5	41	15.8	17	23.18	5.12404	AM884176.1	356045..356662	gmk	CTL0285	guanylate kinase	CAP03724.1	165930239
gnd	0.05	1.22	0.43	134	58	103	106	126.6	153	113.4	90	119.25	13.7825	94.5	36	98.9	96	106.1	164	82.9	89	95.6	9.72351	AM884176.1	395496..396938	gnd	CTL0319	6-phosphogluconate dehydrogenase	CAP03758.1	165930272
gp6D	0.82	1.21	1	0	0	11.7	12	6.6	8	8.8	7	6.77	4.97619	7.9	3	4.1	4	5.2	8	8.4	9	6.4	2.08006	AM884176.1	975691..976482	gp6D	CTL0846	virulence plasmid protein pGP6-D-related protein	CAP04283.1	165930786
gpdA	1	1.04	1	4.6	2	8.7	9	12.4	15	6.3	5	8	3.38132	7.9	3	13.4	13	6.5	10	6.5	7	8.57	3.28367	AM884176.1	complement(105860..106864)	gpdA	CTL0083	glycerol-3-phosphate dehydrogenase [NAD(P)+]	CAP03527.1	165930044
greA	0.000263	1.59	0.02	99.4	43	95.2	98	81.1	98	76.9	61	88.15	10.8402	42	16	48.4	47	63.4	98	56.8	61	52.65	9.38563	AM884176.1	3010..5157	greA	CTL0004	Transcription elongation factor	CAP03448.1	165929965
groEL	0.4	-1.27	0.87	9.2	4	7.8	8	5.8	7	7.6	6	7.6	1.39523	15.7	6	10.3	10	6.5	10	9.3	10	10.45	3.85184	AM884176.1	complement(166160..167698)	groEL	CTL0124	60 kDa chaperonin GroEL	CAP03568.1	165930085
groEL2	1	-1.02	1	4.6	2	3.9	4	12.4	15	6.3	5	6.8	3.86695	2.6	1	10.3	10	7.8	12	6.5	7	6.8	3.21351	AM884176.1	complement(1000960..1002561)	groEL2	CTL0867	60 kDa chaperonin GroEL2	CAP04304.1	165930806
groES	0.14	1.35	0.64	62.4	27	69	71	83.6	101	50.4	40	66.35	13.8394	78.7	30	29.9	29	57.6	89	40.1	43	51.57	21.3974	AM884176.1	complement(450434..450742)	groES	CTL0366	10 kDa chaperonin GroES	CAP03806.1	165930320
grpE	0.36	1.23	0.85	23.1	10	21.4	22	13.2	16	20.2	16	19.48	4.34923	18.4	7	13.4	13	14.9	23	15.8	17	15.62	2.09821	AM884176.1	769600..770172	grpE	CTL0651	HSP-70 Cofactor	CAP04091.1	165930594
gseA	0.41	1.26	0.87	16.2	7	5.8	6	17.4	21	13.9	11	13.32	5.22263	5.2	2	10.3	10	8.4	13	14.9	16	9.7	4.05545	AM884176.1	complement(552911..554206)	gseA	CTL0460	3-deoxy-D-manno-octulosonic-acid transferase	CAP03899.1	165930406
gspD	0.39	-1.13	0.87	41.6	18	50.5	52	44.7	54	37.8	30	43.65	5.36812	81.4	31	52.5	51	44.6	69	34.5	37	53.25	20.1608	AM884176.1	complement(960538..962820)	gspD	CTL0835	general secretion pathway protein D	CAP04272.1	165930775
gspE	0.59	-1.17	0.99	32.4	14	9.7	10	21.5	26	18.9	15	20.62	9.34073	36.7	14	12.4	12	27.8	43	17.7	19	23.65	10.7934	AM884176.1	complement(959049..960554)	gspE	CTL0834	general secretion pathway protein E	CAP04271.1	165930774
gspF	0.94	-1.04	1	6.9	3	14.6	15	19	23	25.2	20	16.43	7.69605	10.5	4	25.8	25	20	31	12.1	13	17.1	7.13349	AM884176.1	complement(957862..959037)	gspF	CTL0833	general secretion pathway protein F	CAP04270.1	165930773
gyrA	0.02	-1.32	0.26	46.2	20	76.8	79	88.5	107	74.4	59	71.47	17.9405	94.5	36	105.1	102	104.1	161	86.6	93	97.57	8.73895	AM884176.1	complement(528848..531358)	gyrA	CTL0441	DNA gyrase subunit A	CAP03880.1	165930387
gyrA2	0.06	1.82	0.46	6.9	3	19.4	20	12.4	15	27.7	22	16.6	8.99593	10.5	4	6.2	6	12.3	19	8.4	9	9.35	2.63629	AM884176.1	complement(34765..36237)	gyrA2	CTL0029	DNA gyrase subunit A	CAP03473.1	165929990
gyrB	0.02	2.36	0.28	6.9	3	15.5	16	22.3	27	15.1	12	14.95	6.30212	18.4	7	4.1	4	5.8	9	4.7	5	8.25	6.80319	AM884176.1	complement(36252..38069)	gyrB	CTL0030	DNA gyrase subunit B	CAP03474.1	165929991
gyrB2	0.1	-1.23	0.57	71.6	31	70	72	77.8	94	70.6	56	72.5	3.59444	68.2	26	92.7	90	99.6	154	85.7	92	86.55	13.4854	AM884176.1	complement(531373..533787)	gyrB2	CTL0442	DNA gyrase subunit B	CAP03881.1	165930388
hemA	0.94	-1.06	1	16.2	7	5.8	6	14.1	17	16.4	13	13.12	4.99291	0	0	15.5	15	14.2	22	18.6	20	12.07	8.25888	AM884176.1	38449..39456	hemA	CTL0031	glutamyl-tRNA reductase	CAP03475.1	165929992
hemB	0.23	-1.4	0.76	4.6	2	13.6	14	9.9	12	12.6	10	10.18	4.03185	7.9	3	13.4	13	17.5	27	17.7	19	14.12	4.59882	AM884176.1	1..1017	hemB	CTL0001	delta-aminolevulinic acid dehydratase	CAP03445.1	165929962
hemE	0.69	1.23	1	2.3	1	10.7	11	14.9	18	11.3	9	9.8	5.33292	7.9	3	14.4	14	5.2	8	8.4	9	8.97	3.88018	AM884176.1	complement(148572..149582)	hemE	CTL0116	uroporphyrinogen decarboxylase	CAP03560.1	165930077
hemG	0.19	1.52	0.73	9.2	4	11.7	12	5	6	16.4	13	10.57	4.76681	7.9	3	7.2	7	7.8	12	4.7	5	6.9	1.49889	AM884176.1	complement(145955..147229)	hemG	CTL0114	protoporphyrinogen oxidase	CAP03558.1	165930075
hemL	0.75	-1.17	1	25.4	11	10.7	11	10.8	13	18.9	15	16.45	7.09671	15.7	6	19.6	19	17.5	27	15.8	17	17.15	1.8303	AM884176.1	556859..558127	hemL	CTL0462	glutamate-1-semialdehyde 2,1-aminomutase	CAP03901.1	165930408
hemN_1	0.01	2.47	0.19	16.2	7	20.4	21	11.6	14	27.7	22	18.97	6.83734	15.7	6	3.1	3	4.5	7	11.2	12	8.62	5.89428	AM884176.1	complement(147226..148599)	hemN	CTL0115	coproporphyrinogen oxidase (NAD)	CAP03559.1	165930076
hemN_2	0.75	-1.23	1	2.3	1	7.8	8	6.6	8	17.6	14	8.57	6.46342	0	0	12.4	12	14.9	23	12.1	13	9.85	6.68556	AM884176.1	complement(381336..382466)	hemN	CTL0308	oxygen-independent coproporphyrinogen-III oxidase	CAP03747.1	165930261
hisS	0.27	1.22	0.8	39.3	17	70	72	55.4	67	60.5	48	56.3	12.847	60.4	23	43.3	42	43.3	67	49.4	53	49.1	8.0635	AM884176.1	complement(928032..929318)	hisS	CTL0805	histidyl-tRNA synthetase	CAP04243.1	165930746
hsp60_1	0.06	1.27	0.47	503.7	218	473.2	487	405.4	490	489	388	467.82	43.4403	417.3	159	252.4	245	400.9	620	388.5	417	364.77	75.8395	AM884176.1	complement(448761..450395)	hsp60_1	CTL0365	chaperonin GroEL	CAP03805.1	165930319
htrA	0.05	1.41	0.43	25.4	11	41.8	43	37.2	45	36.5	29	35.22	6.95911	21	8	18.5	18	31	48	27.9	30	24.6	5.83152	AM884176.1	246808..248301	htrA	CTL0195	serine protease	CAP03639.1	165930155
htrB	0.93	-1.16	1	13.9	6	8.7	9	8.3	10	6.3	5	9.3	3.2414	0	0	18.5	18	5.8	9	14	15	9.57	8.26977	AM884176.1	complement(332039..333406)	htrB	CTL0265	lipid A biosynthesis lauroyl acyltransferase	CAP03704.1	165930219
ihfA	0.39	-1.44	0.87	4.6	2	2.9	3	9.9	12	6.3	5	5.92	2.99152	13.1	5	2.1	2	14.9	23	5.6	6	8.93	6.07639	AM884176.1	complement(617259..617561)	ihfA	CTL0519	integration host factor alpha-subunit	CAP03959.1	165930466
ileS	0.19	-1.17	0.73	83.2	36	95.2	98	90.2	109	65.5	52	83.53	12.9855	107.6	41	93.7	91	86	133	109.9	118	99.3	11.3944	AM884176.1	343680..346790	ileS	CTL0274	isoleucyl-tRNA synthetase, mupirocin resistant	CAP03713.1	165930228
incB	0.02	1.82	0.28	11.6	5	30.1	31	19.9	24	15.1	12	19.18	8.03881	13.1	5	8.2	8	12.9	20	10.2	11	11.1	2.34236	AM884176.1	577850..578197	incB	CTL0484	inclusion membrane protein B	CAP03924.1	165930431
incC	0.38	-1.26	0.87	6.9	3	12.6	13	9.9	12	16.4	13	11.45	4.03856	13.1	5	15.5	15	14.2	22	15.8	17	14.65	1.24499	AM884176.1	578274..578810	incC	CTL0485	inclusion membrane protein C	CAP03925.1	165930432
incD	0.00333	-1.59	0.09	25.4	11	19.4	20	32.3	39	32.8	26	27.47	6.35472	39.4	15	53.6	52	44.6	69	36.3	39	43.47	7.56896	AM884176.1	457317..457799	incD	CTL0370	inclusion membrane protein D	CAP03810.1	165930324
incE	0.98	-1.01	1	62.4	27	86.5	89	86	104	71.8	57	76.67	11.7051	68.2	26	95.8	93	82.8	128	65.2	70	78	14.1393	AM884176.1	457866..458264	incE	CTL0371	inclusion membrane protein E	CAP03811.1	165930325
incF	0.16	-1.21	0.68	23.1	10	29.1	30	40.5	49	35.3	28	32	7.54453	52.5	20	42.2	41	31.7	49	41.9	45	42.08	8.4925	AM884176.1	458269..458583	incF	CTL0372	inclusion membrane protein F	CAP03812.1	165930326
incG	1	1.01	1	11.6	5	15.5	16	9.1	11	12.6	10	12.2	2.64701	18.4	7	9.3	9	15.5	24	7.5	8	12.68	5.12925	AM884176.1	458670..459173	incG	CTL0373	inclusion membrane protein G	CAP03813.1	165930327
infA	0.18	-1.12	0.73	180.2	78	207.9	214	191.9	232	197.9	157	194.47	11.5811	225.7	86	227.6	221	202.4	313	225.5	242	220.3	11.9708	AM884176.1	complement(432244..434934)	infA	CTL0351	bacterial protein translation initiation factor 2 (IF-2)	CAP03791.1	165930305
infA2	0.17	-1.27	0.7	13.9	6	22.3	23	28.1	34	23.9	19	22.05	5.95847	23.6	9	29.9	29	34.9	54	25.2	27	28.4	5.09182	AM884176.1	complement(681981..682202)	infA2	CTL0575	bacterial protein translation initiation factor 1 (IF-1)	CAP04015.1	165930521
infC	0.88	1.03	1	37	16	43.7	45	43	52	46.6	37	42.58	4.0302	36.7	14	39.1	38	45.9	71	41.9	45	40.9	3.95306	AM884176.1	261951..262511	infC	CTL0205	bacterial protein translation initiation factor 3 (IF-3)	CAP03649.1	165930165
ispA	0.33	1.28	0.82	16.2	7	14.6	15	7.4	9	10.1	8	12.07	4.04753	0	0	7.2	7	11	17	13	14	7.8	5.72946	AM884176.1	complement(1034057..1034932)	ispA	CTL0892	dimethylallyltransferase	CAP04329.1	165930831
ispD	0.08	-1.63	0.52	2.3	1	12.6	13	18.2	22	6.3	5	9.85	6.99738	34.1	13	21.6	21	11.6	18	11.2	12	19.62	10.7828	AM884176.1	856686..857345	ispD	CTL0722	2-C-methyl-D-erythritol 4-phosphate cytidylyltransferase	CAP04161.1	165930664
ispE	0.9	-1.04	1	2.3	1	7.8	8	9.9	12	6.3	5	6.58	3.20975	2.6	1	8.2	8	9.1	14	7.5	8	6.85	2.90803	AM884176.1	219665..220531	ispE	CTL0173	4-diphosphocytidyl-2-C-methyl-D-erythritol kinase	CAP03618.1	165930134
ispH	0.69	1.1	1	64.7	28	88.4	91	45.5	55	54.2	43	63.2	18.5435	78.7	30	25.8	25	66.6	103	60.6	65	57.92	22.7012	AM884176.1	291533..292456	ispH	CTL0234	4-hydroxy-3-methylbut-2-enyl diphosphate reductase	CAP03678.1	165930193
kdsA	0.69	1.08	1	27.7	12	19.4	20	18.2	22	12.6	10	19.47	6.23291	15.7	6	22.7	22	16.8	26	13	14	17.05	4.09105	AM884176.1	complement(31296..32105)	kdsA	CTL0024	2-dehydro-3-deoxyphosphooctonate aldolase	CAP03468.1	165929985
kdsB	0.23	-1.29	0.76	25.4	11	22.3	23	22.3	27	17.6	14	21.9	3.21766	23.6	9	26.8	26	20	31	40.1	43	27.62	8.76827	AM884176.1	522125..522889	kdsB	CTL0434	3-deoxy-manno-octulosonate cytidylyltransferase	CAP03873.1	165930380
ksgA	0.1	-1.52	0.58	20.8	9	6.8	7	17.4	21	20.2	16	16.3	6.50436	21	8	30.9	30	27.8	43	14	15	23.43	7.52169	AM884176.1	complement(723276..724109)	ksgA	CTL0608	dimethyladenosine transferase	CAP04049.1	165930554
RS04750	1	-1.08	1	16.2	7	15.5	16	9.9	12	8.8	7	12.6	3.79034	5.2	2	9.3	9	18.1	28	14.9	16	11.88	5.7471	NZ_CP009926	195..1082	RS04750	RS04750	integrase	WP_046201329.1	808021488
RS04760	0.00491	-1.36	0.11	5677.6	2457	5553	5715	5807.6	7020	5697.9	4521	5684.02	104.359	7247	2761	5921.7	5749	9099.8	14072	8367.3	8981	7658.95	1386.31	NZ_CP009926	complement(1133..2125)	RS04760	RS04760	Virulence plasmid integrase pGP8-D	WP_010889883.1	499192343
RS04765	1	-1.03	1	67	29	36	37	59.6	72	39.1	31	50.42	15.2233	34.1	13	60.8	59	53	82	46.6	50	48.62	11.2908	NZ_CP009926	2224..3579	RS04765	RS04765	plasmid replicative DNA helicase	WP_012209814.1	501165616
RS04770	0.86	-1.06	1	55.5	24	38.9	40	46.3	56	42.9	34	45.9	7.07861	36.7	14	38.1	37	56.3	87	50.3	54	45.35	9.51823	NZ_CP009926	3573..4637	RS04770	RS04770	Virulence plasmid protein pGP2-D	WP_012209815.1	501165618
RS04775	0.04	-1.47	0.4	32.4	14	20.4	21	27.3	33	16.4	13	24.12	7.12057	23.6	9	40.2	39	29.1	45	41	44	33.48	8.53439	NZ_CP009926	4699..5493	RS04775	RS04775	Virulence plasmid protein pGP3-D	WP_012209816.1	501165619
RS04780	0.73	-1.1	1	4.6	2	9.7	10	9.9	12	10.1	8	8.57	2.65503	7.9	3	11.3	11	7.8	12	13	14	10	2.57811	NZ_CP009926	5563..5871	RS04780	RS04780	Virulence plasmid protein pGP4-D	WP_012209817.1	501165620
RS04785	0.66	-1.13	1	11.6	5	14.6	15	15.7	19	17.6	14	14.88	2.51048	13.1	5	18.5	18	20.7	32	13	14	16.32	3.88705	NZ_CP009926	5974..6693	RS04785	RS04785	chromosome partitioning protein ParA	WP_041197809.1	752526245
RS04790	1	1.03	1	4.6	2	5.8	6	7.4	9	12.6	10	7.6	3.52515	5.2	2	3.1	3	11	17	8.4	9	6.93	3.4827	NZ_CP009926	6690..7433	RS04790	RS04790	Virulence plasmid protein pGP6-D	WP_012209819.1	501165622
lcrD	1	-1.05	1	46.2	20	26.2	27	28.1	34	25.2	20	31.43	9.92316	21	8	31.9	31	29.1	45	37.3	40	29.82	6.79675	AM884176.1	complement(425667..427793)	lcrD	CTL0345	low calcium response protein D (predicted to be part of the TTSS apparatus)	CAP03785.1	165930299
lcrE	0.3	-1.71	0.82	4.6	2	6.8	7	3.3	4	5	4	4.92	1.44539	0	0	9.3	9	12.9	20	7.5	8	7.43	5.4353	AM884176.1	complement(424384..425649)	lcrE	CTL0344	low calcium response protein E (TTSS effector protein)	CAP03784.1	165930298
lcrH	0.8	-1.09	1	6.9	3	5.8	6	5.8	7	7.6	6	6.53	0.88459	7.9	3	11.3	11	3.2	5	7.5	8	7.48	3.32102	AM884176.1	complement(295549..296145)	lcrH	CTL0237	type III secretion chaperone	CAP03681.1	165930196
ldh	0.22	1.26	0.76	25.4	11	25.3	26	28.1	34	29	23	26.95	1.88414	5.2	2	17.5	17	33.6	52	19.6	21	18.98	11.6363	AM884176.1	186451..187491	ldh	CTL0142	leucine dehydrogenase	CAP03586.1	165930103
lepA	0.32	1.2	0.82	57.8	25	71.9	74	57.1	69	55.5	44	60.57	7.61112	70.9	27	56.7	55	34.9	54	52.2	56	53.67	14.8383	AM884176.1	complement(396999..398807)	lepA	CTL0320	GTP-binding protein	CAP03759.1	165930273
lepB	0.79	-1.05	1	6.9	3	9.7	10	12.4	15	17.6	14	11.65	4.55814	15.7	6	18.5	18	12.3	19	6.5	7	13.25	5.16495	AM884176.1	complement(346848..348734)	lepB	CTL0275	signal peptidase I	CAP03714.1	165930229
leuS	0.46	1.12	0.91	62.4	27	60.2	62	61.2	74	37.8	30	55.4	11.7678	52.5	20	55.6	54	45.9	71	46.6	50	50.15	4.68651	AM884176.1	complement(554203..556662)	leuS	CTL0461	leucyl-tRNA synthetase	CAP03900.1	165930407
lipA	0.46	1.16	0.91	13.9	6	17.5	18	13.2	16	13.9	11	14.62	1.94487	5.2	2	10.3	10	13.6	21	16.8	18	11.48	4.95404	AM884176.1	949008..949943	lipA	CTL0821	lipoic acid synthetase	CAP04258.1	165930761
lon	0.37	1.19	0.86	57.8	25	48.6	50	61.2	74	66.8	53	58.6	7.62977	76.1	29	38.1	37	44	68	49.4	53	51.9	16.7803	AM884176.1	710666..713125	lon	CTL0598	ATP-dependent protease La	CAP04039.1	165930544
lpdA	0.26	1.15	0.79	60.1	26	88.4	91	74.5	90	69.3	55	73.08	11.8249	47.2	18	65.9	64	71.1	110	65.2	70	62.35	10.4373	AM884176.1	947614..949011	lpdA	CTL0820	dihydrolipoamide dehydrogenase	CAP04257.1	165930760
lplA_1	0.05	-2.07	0.43	2.3	1	3.9	4	4.1	5	0	0	2.57	1.89627	7.9	3	6.2	6	6.5	10	4.7	5	6.33	1.31244	AM884176.1	complement(635446..636165)	lplA	CTL0537	lipoate-protein ligase A	CAP03977.1	165930484
lpxA	0.48	-1.12	0.91	25.4	11	28.2	29	24.8	30	26.5	21	26.22	1.49304	36.7	14	23.7	23	30.4	47	29.8	32	30.15	5.31319	AM884176.1	complement(917377..918219)	lpxA	CTL0793	acyl-[acyl-carrier-protein]--UDP-N-acetylglucos amine O-acyltransferase	CAP04231.1	165930734
lpxB	0.00923	2.28	0.16	16.2	7	23.3	24	17.4	21	7.6	6	16.12	6.47527	5.2	2	13.4	13	5.2	8	4.7	5	7.12	4.18997	AM884176.1	787931..789754	lpxB	CTL0668	lipid-A-disaccharide synthase	CAP04107.1	165930610
lpxC	0.25	-1.24	0.78	27.7	12	26.2	27	21.5	26	32.8	26	27.05	4.6551	36.7	14	25.8	25	34.9	54	34.5	37	32.98	4.8781	AM884176.1	complement(918689..919549)	lpxC	CTL0795	UDP-3-O-[3-hydroxymyristoyl] N-acetylglucosamine deacetylase	CAP04233.1	165930736
lpxD	0.86	-1.02	1	20.8	9	40.8	42	48	58	46.6	37	39.05	12.5596	34.1	13	39.1	38	42.7	66	46.6	50	40.62	5.32001	AM884176.1	589536..590600	lpxD	CTL0495	UDP-3-O-[3-hydroxymyristoyl] glucosamine N-acyltransferase	CAP03935.1	165930442
lspA	0.8	-1.07	1	6.9	3	19.4	20	14.1	17	15.1	12	13.88	5.1874	13.1	5	17.5	17	18.8	29	12.1	13	15.38	3.2735	AM884176.1	784411..784914	lspA	CTL0665	lipoprotein signal peptidase	CAP04104.1	165930607
lysC	0.6	-1.06	0.99	85.5	37	69	71	83.6	101	68.1	54	76.55	9.27739	91.9	35	81.4	79	84.7	131	68.9	74	81.72	9.60846	AM884176.1	complement(731514..732809)	lysC	CTL0616	aspartokinase	CAP04057.1	165930561
lysS	1	1	1	32.4	14	10.7	11	18.2	22	21.4	17	20.67	9.01161	28.9	11	15.5	15	14.9	23	22.4	24	20.42	6.59564	AM884176.1	196047..197627	lysS	CTL0150	lysyl-tRNA synthetase	CAP03594.1	165930111
map	0.22	-1.22	0.76	13.9	6	23.3	24	24	29	15.1	12	19.07	5.31311	42	16	23.7	23	21.3	33	20.5	22	26.88	10.1746	AM884176.1	complement(280144..281019)	map	CTL0224	methionine aminopeptidase	CAP03668.1	165930184
mdhC	0.1	1.41	0.58	16.2	7	27.2	28	23.2	28	20.2	16	21.7	4.65475	15.7	6	17.5	17	19.4	30	10.2	11	15.7	3.96569	AM884176.1	complement(747767..748747)	mdhC	CTL0630	malate dehydrogenase	CAP04071.1	165930574
metG	0.2	1.19	0.73	83.2	36	66.1	68	53.8	65	52.9	42	64	14.1457	44.6	17	48.4	47	52.4	81	59.6	64	51.25	6.41327	AM884176.1	356957..358609	metG	CTL0287	methionyl-tRNA synthetase	CAP03726.1	165930241
mfd	0.76	-1.02	1	30	13	72.9	75	58.7	71	47.9	38	52.38	18.0919	65.6	25	69	67	45.9	71	48.4	52	57.23	11.7605	AM884176.1	complement(149595..152834)	mfd	CTL0117	transcription-repair coupling factor	CAP03561.1	165930078
mgtE	0.32	-1.22	0.82	16.2	7	32.1	33	51.3	62	36.5	29	34.02	14.4452	23.6	9	44.3	43	47.9	74	50.3	54	41.53	12.2017	AM884176.1	complement(536331..537743)	mgtE	CTL0446	magnesium transport protein	CAP03885.1	165930392
mhpA	0.28	1.38	0.8	16.2	7	10.7	11	19	23	12.6	10	14.62	3.70259	13.1	5	17.5	17	8.4	13	5.6	6	11.15	5.24373	AM884176.1	complement(492526..494049)	mhpA	CTL0403	FAD-dependent monooxygenase	CAP03843.1	165930357
miaA	1	-1.05	1	13.9	6	3.9	4	6.6	8	2.5	2	6.72	5.07699	5.2	2	3.1	3	6.5	10	9.3	10	6.03	2.59406	AM884176.1	179116..180135	miaA	CTL0135	tRNA delta(2)-isopentenylpyrophosphate transferase	CAP03579.1	165930096
minD	0.09	-1.51	0.55	11.6	5	19.4	20	14.1	17	17.6	14	15.68	3.49607	15.7	6	16.5	16	24.6	38	35.4	38	23.05	9.16242	AM884176.1	974919..975686	minD	CTL0845	Chromosome partitioning ATPase (ParA family)	CAP04282.1	165930785
mip	0.000397	2.37	0.02	34.7	15	20.4	21	24	29	26.5	21	26.4	6.07344	18.4	7	7.2	7	14.2	22	5.6	6	11.35	6.00305	AM884176.1	complement(925434..926165)	mip	CTL0803	peptidyl-prolyl cis-trans isomerase	CAP04241.1	165930744
mraW	0.07	1.52	0.5	18.5	8	13.6	14	26.5	32	15.1	12	18.43	5.76043	7.9	3	15.5	15	11	17	13	14	11.85	3.21299	AM884176.1	complement(622466..623368)	mraW	CTL0524	S-adenosyl-L-methionine-dependent methyltransferase	CAP03964.1	165930471
mreB	0.17	-1.22	0.7	53.1	23	35	36	59.6	72	61.8	49	52.38	12.158	63	24	82.4	80	50.4	78	61.5	66	64.33	13.296	AM884176.1	98128..99228	mreB	CTL0078	Cell shape determining protein	CAP03522.1	165930039
mrsA	0.01	-1.77	0.19	9.2	4	16.5	17	12.4	15	15.1	12	13.3	3.21973	10.5	4	31.9	31	27.2	42	21.4	23	22.75	9.22695	AM884176.1	complement(646648..648429)	mrsA	CTL0547	phosphoglucomutase	CAP03987.1	165930494
murA	0.04	-1.37	0.37	39.3	17	35	36	38.1	46	30.2	24	35.65	4.05997	34.1	13	54.6	53	49.1	76	48.4	52	46.55	8.75081	AM884176.1	complement(847947..849281)	murA	CTL0715	UDP-N-acetylglucosamine 1-carboxyvinyltransferase	CAP04154.1	165930657
murC	0.83	1.02	1	69.3	30	58.3	60	58.7	71	66.8	53	63.28	5.60974	52.5	20	52.5	51	59.5	92	74.5	80	59.75	10.3722	AM884176.1	174795..177206	murC	CTL0131	UDP-N-acetylmuramate--alanine ligase	CAP03575.1	165930092
murD	0.59	1.14	0.99	23.1	10	15.5	16	16.5	20	15.1	12	17.55	3.74655	18.4	7	14.4	14	12.9	20	15.8	17	15.38	2.33862	AM884176.1	170666..171916	murD	CTL0127	UDP-N-acetylmuramoylalanine--D-glutamate ligase	CAP03571.1	165930088
murE	0.67	-1.14	1	41.6	18	35	36	36.4	44	26.5	21	34.88	6.26385	13.1	5	48.4	47	48.5	75	35.4	38	36.35	16.6762	AM884176.1	complement(618475..619926)	murE	CTL0521	UDP-N-acetylmuramoylalanyl-D-glutamate--2, 6-diaminopimelate ligase	CAP03961.1	165930468
murF	0.5	1.45	0.92	0	0	10.7	11	5	6	12.6	10	7.07	5.71628	5.2	2	4.1	4	6.5	10	4.7	5	5.12	1.02103	AM884176.1	168146..169498	murF	CTL0125	UDP-N-acetylmuramoyl-tripeptide--D-alanyl-D- alanine ligase	CAP03569.1	165930086
mutL	0.03	1.54	0.33	25.4	11	21.4	22	15.7	19	26.5	21	22.25	4.88569	10.5	4	19.6	19	12.3	19	12.1	13	13.63	4.06397	AM884176.1	complement(965260..966990)	mutL	CTL0838	DNA mismatch repair protein	CAP04275.1	165930778
mutS	6.41e-06	1.95	0.00108	46.2	20	45.7	47	44.7	54	44.1	35	45.18	0.95	26.2	10	26.8	26	23.3	36	17.7	19	23.5	4.15772	AM884176.1	complement(205500..207962)	mutS	CTL0160	DNA mismatch repair protein	CAP03605.1	165930122
mviN	0.35	-1.17	0.84	32.4	14	31.1	32	24.8	30	22.7	18	27.75	4.72758	44.6	17	29.9	29	33.6	52	25.2	27	33.32	8.26534	AM884176.1	complement(1029243..1030826)	mviN	CTL0888	putative virulence protein	CAP04325.1	165930827
ndk	0.42	-1.11	0.88	3230.5	1398	3706.9	3815	2565.4	3101	3646.1	2893	3287.22	525.727	3939.8	1501	2834.7	2752	3517.2	5439	4209.3	4518	3625.25	599.083	AM884176.1	complement(898118..898543)	ndk	CTL0762	nucleoside diphosphate kinase	CAP04200.1	165930703
nfo	0.92	1.04	1	13.9	6	27.2	28	37.2	45	40.3	32	29.65	11.8952	26.2	10	37.1	36	32.3	50	22.4	24	29.5	6.50385	AM884176.1	1031026..1031892	nfo	CTL0889	endonuclease IV	CAP04326.1	165930828
nlpD	0.25	-1.67	0.78	4.6	2	3.9	4	5	6	3.8	3	4.33	0.57373	2.6	1	8.2	8	5.2	8	11.2	12	6.8	3.72022	AM884176.1	171913..172650	nlpD	CTL0128	muramidase	CAP03572.1	165930089
nqrA	1	-1.09	1	18.5	8	16.5	17	13.2	16	8.8	7	14.25	4.23989	5.2	2	24.7	24	19.4	30	7.5	8	14.2	9.36625	AM884176.1	complement(1043..2440)	nqrA	CTL0002	Na(+)-translocating NADH-quinone reductase subunit A	CAP03446.1	165929963
nqrB	0.34	-1.24	0.82	25.4	11	16.5	17	20.7	25	44.1	35	26.67	12.1722	34.1	13	30.9	30	30.4	47	34.5	37	32.48	2.12348	AM884176.1	627516..629027	nqrB	CTL0530	Na(+)-translocating NADH-quinone reductase subunit B	CAP03970.1	165930477
nqrC	0.44	-1.68	0.9	9.2	4	1	1	5.8	7	0	0	4	4.29263	2.6	1	8.2	8	7.8	12	3.7	4	5.57	2.84063	AM884176.1	629031..629981	nqrC	CTL0531	Na(+)-translocating NADH-quinone reductase subunit C	CAP03971.1	165930478
nqrD	0.65	-1.49	1	13.9	6	1.9	2	5	6	5	4	6.45	5.17719	0	0	12.4	12	14.9	23	3.7	4	7.75	7.05242	AM884176.1	629971..630612	nqrD	CTL0532	Na(+)-translocating NADH-quinone reductase subunit D	CAP03972.1	165930479
nqrE	0.53	-1.24	0.94	4.6	2	6.8	7	8.3	10	6.3	5	6.5	1.52534	10.5	4	5.2	5	11	17	7.5	8	8.55	2.716	AM884176.1	630618..631352	nqrE	CTL0533	Na(+)-translocating NADH-quinone reductase subunit E	CAP03973.1	165930480
nrdA	4.1e-12	2.09	3.65e-09	258.8	112	308	317	356.6	431	379.4	301	325.7	53.6265	133.9	51	168.9	164	163	252	152.8	164	154.65	15.3489	AM884176.1	254153..257296	nrdA	CTL0199	ribonucleoside-diphosphate reductase alpha chain	CAP03643.1	165930159
nrdB	1.57e-06	2.12	0.000461	41.6	18	50.5	52	59.6	72	66.8	53	54.62	10.9491	28.9	11	27.8	27	26.5	41	23.3	25	26.62	2.42401	AM884176.1	257334..258374	nrdB	CTL0200	ribonucleoside-diphosphate reductase beta chain	CAP03644.1	165930160
nusA	0.55	-1.07	0.96	124.8	54	132.1	136	110.9	134	110.9	88	119.67	10.5617	144.4	55	116.4	113	130	201	123	132	128.45	11.996	AM884176.1	complement(434891..436195)	nusA	CTL0352	N utilization substance protein A	CAP03792.1	165930306
nusB	1	1.06	1	0	0	5.8	6	8.3	10	3.8	3	4.48	3.50559	5.2	2	0	0	5.8	9	7.5	8	4.62	3.23355	AM884176.1	complement(261013..261519)	nusB	CTL0204	Antitermination protein	CAP03648.1	165930164
nusG	0.74	-1.11	1	55.5	24	25.3	26	35.6	43	27.7	22	36.02	13.7087	31.5	12	36.1	35	42.7	66	36.3	39	36.65	4.60254	AM884176.1	complement(679506..680054)	nusG	CTL0572	transcription antitermination protein	CAP04012.1	165930518
omcA	0.15	1.45	0.67	69.3	30	45.7	47	47.2	57	68.1	54	57.57	12.87	84	32	21.6	21	25.2	39	38.2	41	42.25	28.732	AM884176.1	complement(832367..832633)	omcA	CTL0703	cysteine-rich outer membrane protein	CAP04142.1	165930645
omcB	0.3	1.16	0.82	41.6	18	33	34	35.6	43	37.8	30	37	3.64051	34.1	13	31.9	31	32.3	50	27	29	31.32	3.03795	AM884176.1	complement(830559..832220)	omcB	CTL0702	60kD cysteine-rich outer membrane protein	CAP04141.1	165930644
ompA	0.92	1.01	1	963.6	417	1042.6	1073	953.9	1153	843.2	669	950.83	82.0131	1000	381	799.3	776	1072.8	1659	875.8	940	936.97	122.634	AM884176.1	complement(58637..59821)	ompA	CTL0050	major outer membrane protein	CAP03494.1	165930011
ompB_1	0.16	1.57	0.68	6.9	3	14.6	15	16.5	20	18.9	15	14.22	5.19062	15.7	6	10.3	10	6.5	10	10.2	11	10.68	3.78803	AM884176.1	complement(104704..105726)	ompB	CTL0082	outer membrane protein B	CAP03526.1	165930043
ompH	0.85	1.12	1	18.5	8	5.8	6	9.9	12	11.3	9	11.38	5.29237	15.7	6	9.3	9	4.5	7	12.1	13	10.4	4.72582	AM884176.1	588987..589508	ompH	CTL0494	Outer membrane protein	CAP03934.1	165930441
oppA	0.03	-2.06	0.29	4.6	2	4.9	5	3.3	4	8.8	7	5.4	2.37065	15.7	6	16.5	16	7.1	11	8.4	9	11.93	4.86098	AM884176.1	complement(478245..479525)	oppA	CTL0394	oligopeptide transport system binding protein	CAP03834.1	165930348
oppA3	0.4	1.38	0.87	4.6	2	9.7	10	13.2	16	21.4	17	12.22	7.06275	5.2	2	5.2	5	8.4	13	15.8	17	8.65	4.99967	AM884176.1	540876..542432	oppA3	CTL0450	oligopeptide transport system binding protein	CAP03889.1	165930396
oppA4	0.66	-1.07	1	73.9	32	78.7	81	100.1	121	64.3	51	79.25	15.1344	57.7	22	91.7	89	89.9	139	94.1	101	83.35	17.1863	AM884176.1	complement(874050..876140)	oppA4	CTL0741	oligopeptide transport system, binding protein	CAP04179.1	165930682
oppB	1	-1.04	1	11.6	5	13.6	14	2.5	3	2.5	2	7.55	5.88812	10.5	4	8.2	8	7.1	11	5.6	6	7.85	2.06317	AM884176.1	542591..543532	oppB	CTL0451	oligopeptide transport system membrane permease	CAP03890.1	165930397
oppB2	0.45	1.1	0.91	62.4	27	47.6	49	47.2	57	39.1	31	49.07	9.7082	39.4	15	47.4	46	45.3	70	39.1	42	42.8	4.18967	AM884176.1	complement(872590..874005)	oppB2	CTL0740	oligopeptide transport system membrane permease	CAP04178.1	165930681
oppC	0.81	1.09	1	2.3	1	8.7	9	5.8	7	10.1	8	6.72	3.45097	2.6	1	9.3	9	9.1	14	2.8	3	5.95	3.75455	AM884176.1	543564..544409	oppC	CTL0452	oligopeptide transport system membrane permease	CAP03891.1	165930398
oppC2	0.74	1.05	1	34.7	15	47.6	49	49.6	60	44.1	35	44	6.60353	31.5	12	42.2	41	51.7	80	39.1	42	41.12	8.36117	AM884176.1	complement(870852..872588)	oppC2	CTL0739	oligonucleotide transport system permease	CAP04177.1	165930680
oppD	1	1.04	1	6.9	3	17.5	18	16.5	20	18.9	15	14.95	5.45619	13.1	5	10.3	10	16.2	25	19.6	21	14.8	4.00583	AM884176.1	544402..545235	oppD	CTL0453	oligopeptide transport system ATP-binding protein	CAP03892.1	165930399
oppF	0.47	-1.39	0.91	4.6	2	7.8	8	2.5	3	2.5	2	4.35	2.504	5.2	2	10.3	10	4.5	7	4.7	5	6.17	2.76571	AM884176.1	545250..545993	oppF	CTL0454	oligopeptide transport system ATP-binding protein	CAP03893.1	165930400
oxaA	1	1.01	1	71.6	31	76.8	79	93.5	113	95.8	76	84.42	12.0328	89.2	34	86.5	84	90.5	140	72.7	78	84.72	8.18795	AM884176.1	complement(599788..602151)	oxaA	CTL0503	inner membrane protein	CAP03943.1	165930450
pal	0.73	-1.09	1	13.9	6	10.7	11	13.2	16	17.6	14	13.85	2.85248	21	8	12.4	12	11.6	18	18.6	20	15.9	4.62025	AM884176.1	998547..999113	pal	CTL0863	peptidoglycan-associated lipoprotein	CAP04300.1	165930802
parB	0.79	1.03	1	16.2	7	13.6	14	13.2	16	17.6	14	15.15	2.10634	7.9	3	20.6	20	16.2	25	9.3	10	13.5	5.96378	AM884176.1	69829..70674	parB	CTL0057	putative chromosome partitioning protein	CAP03501.1	165930018
pbp	0.18	-1.55	0.72	2.3	1	6.8	7	5.8	7	2.5	2	4.35	2.28983	7.9	3	9.3	9	3.9	6	10.2	11	7.83	2.78253	AM884176.1	complement(620249..622192)	pbp	CTL0522	penicillin-binding protein	CAP03962.1	165930469
pbpB	0.54	-1.14	0.95	20.8	9	11.7	12	16.5	20	17.6	14	16.65	3.7705	31.5	12	25.8	25	10.3	16	14	15	20.4	9.92203	AM884176.1	60428..63670	pbpB	CTL0051	penicillin-binding protein	CAP03495.1	165930012
pckA	0.95	-1.04	1	101.7	44	70	72	80.2	97	63	50	78.72	16.8664	57.7	22	85.5	83	91.8	142	72.7	78	76.92	15.0803	AM884176.1	99225..101024	pckA	CTL0079	phosphoenolpyruvate carboxykinase (GTP)	CAP03523.1	165930040
pcnB_1	0.67	1.1	1	11.6	5	17.5	18	14.9	18	18.9	15	15.72	3.21079	7.9	3	11.3	11	16.8	26	17.7	19	13.43	4.64426	AM884176.1	complement(89651..90883)	pcnB	CTL0073	polyA polymerase	CAP03517.1	165930034
pcnB_2	1	1.03	1	11.6	5	27.2	28	15.7	19	16.4	13	17.73	6.66202	10.5	4	18.5	18	12.9	20	27	29	17.23	7.3282	AM884176.1	786593..787870	pcnB	CTL0667	polyA polymerase	CAP04106.1	165930609
pdhA	0.27	1.39	0.8	4.6	2	17.5	18	7.4	9	12.6	10	10.53	5.71044	0	0	8.2	8	8.4	13	11.2	12	6.95	4.83149	AM884176.1	592015..593037	pdhA	CTL0497	pyruvate dehydrogenase E1 component alpha subunit	CAP03937.1	165930444
pdhB	0.72	1.09	1	9.2	4	11.7	12	8.3	10	17.6	14	11.7	4.18808	2.6	1	18.5	18	11	17	7.5	8	9.9	6.6888	AM884176.1	593030..594016	pdhB	CTL0498	pyruvate dehydrogenase E1 component beta subunit	CAP03938.1	165930445
pdhC	0.14	1.53	0.64	13.9	6	11.7	12	10.8	13	20.2	16	14.15	4.23832	10.5	4	13.4	13	7.1	11	6.5	7	9.38	3.20975	AM884176.1	594021..595310	pdhC	CTL0499	dihydrolipoamide acetyltransferase component of pyruvate dehydrogenase complex	CAP03939.1	165930446
pepF	0.12	1.22	0.59	67	29	53.4	55	60.4	73	47.9	38	57.18	8.31079	39.4	15	53.6	52	44.6	69	44.7	48	45.58	5.89484	AM884176.1	complement(450914..452740)	pepF	CTL0367	oligoendopeptidase F	CAP03807.1	165930321
pepP	0.59	1.13	0.99	18.5	8	19.4	20	19.9	24	11.3	9	17.27	4.02523	15.7	6	15.5	15	14.2	22	16.8	18	15.55	1.06615	AM884176.1	complement(964179..965249)	pepP	CTL0837	proline dipeptidase	CAP04274.1	165930777
pfkA_2	0.58	-1.26	0.99	4.6	2	3.9	4	6.6	8	13.9	11	7.25	4.57857	7.9	3	11.3	11	6.5	10	11.2	12	9.23	2.40745	AM884176.1	551019..552665	pfkA_2	CTL0459	pyrophosphate--fructose 6-phosphate 1-phosphotransferase	CAP03898.1	165930405
pgi	0.49	1.12	0.91	13.9	6	22.3	23	20.7	25	23.9	19	20.2	4.39848	5.2	2	20.6	20	24.6	38	15.8	17	16.55	8.37835	AM884176.1	complement(749192..750769)	pgi	CTL0633	glucose-6-phosphate isomerase	CAP04073.1	165930576
pgk	0.12	-1.5	0.61	0	0	7.8	8	17.4	21	15.1	12	10.07	7.86527	21	8	20.6	20	15.5	24	12.1	13	17.3	4.27629	AM884176.1	74711..75922	pgk	CTL0062	phosphoglycerate kinase	CAP03506.1	165930023
pgsA_2	0.08	-1.36	0.52	23.1	10	23.3	24	25.6	31	25.2	20	24.3	1.28323	23.6	9	43.3	42	33	51	28.9	31	32.2	8.34066	AM884176.1	complement(892805..893311)	pgsA	CTL0757	CDP-diacylglycerol--glycerol-3-phosphate 3-phosphatidyltransferase	CAP04195.1	165930698
pheS	0.89	1.03	1	73.9	32	64.1	66	79.4	96	47.9	38	66.33	13.8175	68.2	26	72.1	70	60.1	93	59.6	64	65	6.15955	AM884176.1	263080..264108	pheS	CTL0208	phenylalanyl-tRNA synthetase alpha chain	CAP03652.1	165930168
pheT	0.63	1.1	1	43.9	19	48.6	50	39.7	48	60.5	48	48.17	8.98494	49.9	19	39.1	38	34.9	54	54	58	44.48	8.95782	AM884176.1	866990..869362	pheT	CTL0736	phenylalanyl-tRNA synthetase beta chain	CAP04174.1	165930677
phnP	0.49	1.2	0.92	11.6	5	25.3	26	14.1	17	29	23	20	8.45498	18.4	7	22.7	22	15.5	24	13	14	17.4	4.16573	AM884176.1	complement(752238..753038)	phnP	CTL0635	metal-dependent hydrolase	CAP04075.1	165930578
pkn1	0.9	-1.04	1	43.9	19	55.4	57	56.3	68	44.1	35	49.92	6.85195	34.1	13	56.7	55	51.1	79	60.6	65	50.62	11.6863	AM884176.1	484170..486014	pkn1	CTL0400	serine-threonine-protein kinase	CAP03840.1	165930354
pkn5	0.68	1.21	1	2.3	1	6.8	7	9.1	11	6.3	5	6.12	2.82651	2.6	1	10.3	10	3.9	6	4.7	5	5.38	3.39546	AM884176.1	48774..50246	pkn5	CTL0042	putative serine/threonine-protein kinase (TTSS effector protein)	CAP03486.1	165930003
pknD	0.95	1.01	1	27.7	12	17.5	18	34.7	42	23.9	19	25.95	7.19328	21	8	24.7	24	30.4	47	23.3	25	24.85	4.00208	AM884176.1	complement(652698..655502)	pknD	CTL0553	Serine/threonine-protein kinase	CAP03993.1	165930499
plsB	0.82	-1.17	1	11.6	5	7.8	8	5	6	12.6	10	9.25	3.50761	5.2	2	11.3	11	9.1	14	12.1	13	9.43	3.08909	AM884176.1	complement(225287..226288)	plsB	CTL0176	glycerol-3-phosphate acyltransferase	CAP03621.1	165930137
plsC	0.47	-1.22	0.91	11.6	5	6.8	7	14.9	18	10.1	8	10.85	3.36303	13.1	5	11.3	11	14.9	23	13	14	13.07	1.47054	AM884176.1	845553..846203	plsC	CTL0713	1-acyl-sn-glycerol-3-phosphate acyltransferase	CAP04152.1	165930655
plsX	0.01	-1.59	0.19	27.7	12	25.3	26	30.6	37	45.4	36	32.25	9.0305	36.7	14	69	67	58.2	90	36.3	39	50.05	16.2564	AM884176.1	229174..230139	plsX	CTL0182	Fatty acid/phospholipid synthase	CAP03626.1	165930142
pmpA	0.00534	-1.63	0.11	37	16	30.1	31	26.5	32	21.4	17	28.75	6.55668	28.9	11	54.6	53	49.8	77	41	44	43.58	11.2885	AM884176.1	789861..792788	pmpA	CTL0669	polymorphic outer membrane protein	CAP04108.1	165930611
pmpB	0.87	-1.12	1	34.7	15	10.7	11	14.9	18	7.6	6	16.98	12.1894	13.1	5	33	32	7.1	11	17.7	19	17.73	11.0696	AM884176.1	792927..798176	pmpB	CTL0670	polymorphic outer membrane protein	CAP04109.1	165930612
pmpC	0.8	1.03	1	55.5	24	41.8	43	63.7	77	37.8	30	49.7	12.023	34.1	13	42.2	41	66	102	41	44	45.83	13.9155	AM884176.1	798351..803675	pmpC	CTL0671	polymorphic outer membrane protein	CAP04110.1	165930613
pmpD	0.33	-1.17	0.82	124.8	54	73.8	76	86.9	105	73.1	58	89.65	24.2776	89.2	34	88.6	86	115.1	178	105.3	113	99.55	12.9343	AM884176.1	230359..234951	pmpD	CTL0183	polymorphic outer membrane protein	CAP03627.1	165930143
pmpE	0.35	1.36	0.84	30	13	5.8	6	8.3	10	31.5	25	18.9	13.7349	13.1	5	14.4	14	11.6	18	13	14	13.03	1.14419	AM884176.1	complement(305380..308277)	pmpE	CTL0248	polymorphic outer membrane protein	CAP03688.1	165930203
pmpF	0.21	1.28	0.75	39.3	17	27.2	28	26.5	32	20.2	16	28.3	7.98039	18.4	7	31.9	31	15.5	24	19.6	21	21.35	7.24086	AM884176.1	complement(308280..311378)	pmpF	CTL0249	polymorphic outer membrane protein	CAP03689.1	165930204
pmpG	0.97	-1.03	1	71.6	31	28.2	29	44.7	54	50.4	40	48.73	17.9216	49.9	19	56.7	55	48.5	75	37.3	40	48.1	8.04156	AM884176.1	311543..314581	pmpG	CTL0250	polymorphic outer membrane protein	CAP03690.1	165930205
pmpH	0.81	-1.08	1	27.7	12	25.3	26	34.7	42	27.7	22	28.85	4.06079	15.7	6	35	34	34.3	53	31.7	34	29.18	9.09482	AM884176.1	314612..317632	pmpH	CTL0251	polymorphic outer membrane protein	CAP03691.1	165930206
pmpI	0.24	-1.15	0.78	57.8	25	54.4	56	71.1	86	50.4	40	58.42	8.97492	70.9	27	58.7	57	68.5	106	73.6	79	67.93	6.49327	AM884176.1	complement(318738..321374)	pmpI	CTL0254	polymorphic outer membrane protein	CAP03693.1	165930208
pnp	0.31	-1.12	0.82	113.2	49	123.4	127	148.1	179	138.6	110	130.83	15.5419	199.5	76	129.8	126	120.3	186	154.7	166	151.07	35.3923	AM884176.1	complement(272739..274826)	pnp	CTL0214	polyribonucleotide nucleotidyltransferase	CAP03658.1	165930174
polA	0.95	-1.03	1	99.4	43	65.1	67	73.6	89	68.1	54	76.55	15.6347	65.6	25	89.6	87	76.3	118	69.9	75	75.35	10.4679	AM884176.1	complement(887219..889819)	polA	CTL0754	DNA polymerase I	CAP04192.1	165930695
ppa	0.48	1.24	0.91	4.6	2	6.8	7	5.8	7	8.8	7	6.5	1.77764	0	0	6.2	6	7.8	12	3.7	4	4.42	3.39841	AM884176.1	complement(185574..186203)	ppa	CTL0141	inorganic pyrophosphatase	CAP03585.1	165930102
prfA	0.0058	-1.44	0.12	57.8	25	39.8	41	55.4	67	52.9	42	51.48	8.03632	78.7	30	67	65	69.2	107	79.2	85	73.52	6.3316	AM884176.1	350253..351332	prfA	CTL0278	bacterial peptide chain release factor 1	CAP03717.1	165930232
prfB	0.88	1.11	1	18.5	8	8.7	9	19	23	15.1	12	15.33	4.74438	26.2	10	18.5	18	8.4	13	8.4	9	15.38	8.64576	AM884176.1	complement(join(853962..854999,855001..855069))	prfB	CTL0719	bacterial peptide chain release factor 2	CAP04158.1	165930661
priA	0.7	1.2	1	4.6	2	11.7	12	14.1	17	15.1	12	11.38	4.73665	10.5	4	16.5	16	9.1	14	5.6	6	10.43	4.54414	AM884176.1	complement(192260..194521)	priA	CTL0147	primosomal protein N'	CAP03591.1	165930108
proS	0.39	1.12	0.87	94.7	41	76.8	79	69.5	84	95.8	76	84.2	13.1106	78.7	30	80.3	78	60.1	93	81.1	87	75.05	10.0165	AM884176.1	766611..768356	proS	CTL0649	prolyl-tRNA synthetase	CAP04089.1	165930592
psdD	0.39	1.4	0.87	2.3	1	5.8	6	12.4	15	7.6	6	7.03	4.20506	0	0	8.2	8	4.5	7	6.5	7	4.8	3.5393	AM884176.1	81902..82807	psdD	CTL0068	phosphatidylserine decarboxylase	CAP03512.1	165930029
pssA	1	-1.02	1	9.2	4	17.5	18	14.9	18	13.9	11	13.88	3.46639	7.9	3	14.4	14	18.1	28	14	15	13.6	4.22453	AM884176.1	complement(252727..253518)	pssA	CTL0198	CDP-diacylglycerol--serine O-phosphatidyltransferase	CAP03642.1	165930158
pth	0.07	-1.68	0.48	13.9	6	10.7	11	16.5	20	12.6	10	13.43	2.43499	7.9	3	22.7	22	34.3	53	17.7	19	20.65	10.9817	AM884176.1	217800..218339	pth	CTL0169	peptidyl-tRNA hydrolase	CAP03614.1	165930130
ptr	0.1	1.24	0.58	62.4	27	65.1	67	86	104	81.9	65	73.85	11.8334	52.5	20	70	68	55.6	86	61.5	66	59.9	7.69892	AM884176.1	complement(222365..225235)	ptr	CTL0175	exported insulinase/protease	CAP03620.1	165930136
ptsH	0.92	-1.17	1	4.6	2	3.9	4	9.1	11	10.1	8	6.93	3.12876	0	0	13.4	13	6.5	10	10.2	11	7.52	5.75464	AM884176.1	complement(703259..703588)	ptsH	CTL0591	phosphocarrier protein HPr	CAP04031.1	165930536
ptsI	0.2	-1.29	0.73	11.6	5	14.6	15	12.4	15	16.4	13	13.75	2.17486	26.2	10	21.6	21	14.9	23	14.9	16	19.4	5.52509	AM884176.1	complement(701544..703259)	ptsI	CTL0590	phosphoenolpyruvate-protein phosphotransferase	CAP04030.1	165930535
ptsN_2	0.21	-1.38	0.75	11.6	5	15.5	16	19.9	24	2.5	2	12.38	7.40512	23.6	9	21.6	21	18.1	28	11.2	12	18.62	5.44694	AM884176.1	complement(643947..644423)	ptsN_2	CTL0543	PTS-family membrane transport protein IIA component	CAP03983.1	165930490
pykF	0.79	1.06	1	13.9	6	29.1	30	36.4	44	35.3	28	28.68	10.3609	15.7	6	27.8	27	31.7	49	31.7	34	26.73	7.57644	AM884176.1	692793..694250	pykF	CTL0586	pyruvate kinase	CAP04026.1	165930531
pyrG	0.3	-1.25	0.82	13.9	6	10.7	11	14.9	18	16.4	13	13.97	2.41299	23.6	9	12.4	12	16.8	26	19.6	21	18.1	4.71452	AM884176.1	522865..524484	pyrG	CTL0435	CTP synthase	CAP03874.1	165930381
pyrH	0.11	-1.19	0.59	106.3	46	127.3	131	148.1	179	157.5	125	134.8	22.8085	165.4	63	145.2	141	174.6	270	162.1	174	161.83	12.2807	AM884176.1	complement(55810..56547)	pyrH	CTL0047	uridylate kinase	CAP03491.1	165930008
radA	0.33	1.26	0.82	23.1	10	20.4	21	17.4	21	25.2	20	21.52	3.37972	23.6	9	23.7	23	13.6	21	11.2	12	18.02	6.5688	AM884176.1	649836..651200	radA	CTL0550	DNA repair protein	CAP03990.1	165930497
rbfA	0.21	-1.73	0.75	0	0	4.9	5	1.7	2	6.3	5	3.23	2.88603	7.9	3	10.3	10	3.2	5	4.7	5	6.53	3.18996	AM884176.1	complement(431866..432237)	rbfA	CTL0350	ribosome-binding factor A	CAP03790.1	165930304
rbsU	0.56	-1.16	0.97	6.9	3	4.9	5	10.8	13	10.1	8	8.18	2.76571	21	8	10.3	10	4.5	7	9.3	10	11.27	6.96006	AM884176.1	981813..983765	rbsU	CTL0851	sigma regulatory family protein-PP2C phosphatase	CAP04288.1	165930791
recA	0.00149	1.72	0.05	55.5	24	50.5	52	60.4	73	44.1	35	52.62	6.97394	39.4	15	18.5	18	34.9	54	31.7	34	31.12	8.98976	AM884176.1	25080..26138	recA	CTL0018	recombinase A	CAP03462.1	165929979
recB	0.18	1.46	0.73	16.2	7	11.7	12	15.7	19	18.9	15	15.62	2.97027	18.4	7	10.3	10	10.3	16	7.5	8	11.62	4.70558	AM884176.1	complement(7548..10628)	recB	CTL0007	exodeoxyribonuclease V beta chain	CAP03451.1	165929968
recC	0.48	1.19	0.91	32.4	14	31.1	32	36.4	44	18.9	15	29.7	7.54498	31.5	12	18.5	18	24.6	38	28.9	31	25.88	5.6806	AM884176.1	complement(10630..13650)	recC	CTL0008	exodeoxyribonuclease V gamma chain	CAP03452.1	165929969
recD_1	0.19	-1.38	0.73	9.2	4	10.7	11	9.1	11	6.3	5	8.82	1.83553	15.7	6	9.3	9	12.9	20	13	14	12.72	2.62599	AM884176.1	28247..29737	recD	CTL0020	exodeoxyribonuclease V alpha chain	CAP03464.1	165929981
recD_2	0.81	-1.03	1	6.9	3	22.3	23	21.5	26	29	23	19.93	9.31178	28.9	11	27.8	27	20.7	32	14	15	22.85	6.92941	AM884176.1	complement(358748..360988)	recD	CTL0288	exodeoxyribonuclease V alpha chain	CAP03727.1	165930242
recF	0.08	-2.05	0.52	0	0	5.8	6	3.3	4	2.5	2	2.9	2.39026	2.6	1	11.3	11	4.5	7	8.4	9	6.7	3.90299	AM884176.1	complement(410424..411521)	recF	CTL0330	DNA replication and repair protein	CAP03769.1	165930283
recJ	0.55	1.1	0.96	43.9	19	40.8	42	25.6	31	44.1	35	38.6	8.79735	18.4	7	37.1	36	28.5	44	47.5	51	32.88	12.3883	AM884176.1	complement(835937..837691)	recJ	CTL0707	single-stranded-DNA-specific exonuclease	CAP04146.1	165930649
rho	1	-1.01	1	168.7	73	143.8	148	146.4	177	142.4	113	150.32	12.3616	128.6	49	156.6	152	161	249	144.4	155	147.65	14.5119	AM884176.1	complement(885226..886620)	rho	CTL0752	transcription termination factor rho	CAP04190.1	165930693
ribA	0.24	-1.17	0.76	48.5	21	70.9	73	65.4	79	73.1	58	64.47	11.1314	91.9	35	59.7	58	91.2	141	68	73	77.7	16.3501	AM884176.1	123184..124458	ribA	CTL0100	GTP cyclohydrolase II	CAP03544.1	165930061
ribC	1	1	1	53.1	23	57.3	59	67.8	82	60.5	48	59.67	6.20665	65.6	25	60.8	59	61.4	95	55.9	60	60.92	3.97272	AM884176.1	complement(782561..783160)	ribC	CTL0662	riboflavin synthase alpha chain	CAP04101.1	165930604
ribD	0.86	1.1	1	9.2	4	20.4	21	5.8	7	5	4	10.1	7.10399	10.5	4	12.4	12	5.8	9	10.2	11	9.72	2.7921	AM884176.1	121947..123074	ribD	CTL0099	Riboflavin biosynthesis protein (diaminohydroxyphosphoribosylaminopyrimidine deaminase)	CAP03543.1	165930060
ribF	0.71	-1.13	1	9.2	4	13.6	14	24	29	22.7	18	17.38	7.14907	7.9	3	35	34	19.4	30	15.8	17	19.52	11.3799	AM884176.1	complement(430241..431146)	ribF	CTL0348	riboflavin kinase	CAP03788.1	165930302
ribH	0.87	-1.1	1	13.9	6	10.7	11	14.1	17	15.1	12	13.45	1.907	5.2	2	22.7	22	10.3	16	16.8	18	13.75	7.62474	AM884176.1	124427..124900	ribH	CTL0101	Riboflavin synthase beta chain (6,7-dimethyl-8-ribityllumazine synthase)	CAP03545.1	165930062
rmuC	0.65	1.09	1	20.8	9	17.5	18	13.2	16	15.1	12	16.65	3.27872	13.1	5	13.4	13	16.2	25	14	15	14.18	1.40089	AM884176.1	complement(251440..252723)	rmuC	CTL0197	DNA recombination protein	CAP03641.1	165930157
rnhB	0.8	1.08	1	27.7	12	68	70	38.1	46	20.2	16	38.5	20.9916	39.4	15	21.6	21	39.4	61	44.7	48	36.28	10.0973	AM884176.1	355401..356054	rnhB	CTL0284	ribonuclease HII	CAP03723.1	165930238
rnhC	0.24	-1.58	0.77	6.9	3	3.9	4	5.8	7	3.8	3	5.1	1.51217	5.2	2	10.3	10	6.5	10	8.4	9	7.6	2.2286	AM884176.1	complement(330463..331365)	rnhC	CTL0263	ribonuclease HIII	CAP03702.1	165930217
rnpA_1	0.73	-1.09	1	6.9	3	4.9	5	11.6	14	8.8	7	8.05	2.85248	13.1	5	10.3	10	5.8	9	10.2	11	9.85	3.01607	AM884176.1	complement(200497..200859)	rnpA	CTL0153	ribonuclease P protein component	CAP03597.1	165930114
rpiA	0.33	-1.34	0.82	6.9	3	7.8	8	12.4	15	8.8	7	8.98	2.4116	15.7	6	9.3	9	6.5	10	20.5	22	13	6.31084	AM884176.1	complement(559144..559872)	rpiA	CTL0465	ribose 5-phosphate isomerase	CAP03904.1	165930411
rplA	0.63	-1.05	1	136.3	59	133.1	137	135.7	164	110.9	88	129	12.1463	120.7	46	153.5	149	129.3	200	135.1	145	134.65	13.8894	AM884176.1	complement(678254..678952)	rplA	CTL0570	LSU ribosomal protein L1P	CAP04010.1	165930516
rplB	0.07	-1.18	0.5	189.5	82	214.7	221	202.7	245	226.9	180	208.45	16.0378	241.5	92	255.5	248	225.7	349	262.7	282	246.35	16.34	AM884176.1	complement(912369..913223)	rplB	CTL0787	LSU ribosomal protein L2P	CAP04225.1	165930728
rplC	0.00043	-1.52	0.02	71.6	31	82.6	85	74.5	90	65.5	52	73.55	7.10422	123.4	47	103	100	100.9	156	127.6	137	113.72	13.7311	AM884176.1	complement(914275..914940)	rplC	CTL0790	LSU ribosomal protein L3P	CAP04228.1	165930731
rplD	0.07	-1.22	0.48	67	29	78.7	81	76.9	93	83.2	66	76.45	6.83447	94.5	36	102	99	90.5	140	91.3	98	94.58	5.24301	AM884176.1	complement(913598..914266)	rplD	CTL0789	LSU ribosomal protein L1E	CAP04227.1	165930730
rplE	0.65	1.05	1	85.5	37	71.9	74	56.3	68	78.1	62	72.95	12.4144	63	24	60.8	59	70.5	109	73.6	79	66.97	6.06211	AM884176.1	complement(908869..909411)	rplE	CTL0778	LSU ribosomal protein L5P	CAP04216.1	165930719
rplF	0.11	-1.21	0.58	46.2	20	67	69	85.2	103	59.2	47	64.4	16.3062	78.7	30	86.5	84	84.7	131	72.7	78	80.65	6.26179	AM884176.1	complement(907871..908422)	rplF	CTL0776	LSU ribosomal protein L6P	CAP04214.1	165930717
rplI	0.89	1.03	1	60.1	26	62.2	64	72.8	88	108.4	86	75.88	22.3844	81.4	31	71.1	69	82.1	127	63.4	68	74.5	8.94688	AM884176.1	219098..219601	rplI	CTL0172	LSU ribosomal protein L9	CAP03617.1	165930133
rplJ	0.8	-1.02	1	30	13	44.7	46	46.3	56	51.7	41	43.17	9.27986	68.2	26	28.8	28	52.4	81	38.2	41	46.9	17.1973	AM884176.1	complement(677714..678232)	rplJ	CTL0569	LSU ribosomal protein L10P	CAP04009.1	165930515
rplK	0.82	1.04	1	50.8	22	58.3	60	43	52	45.4	36	49.38	6.78546	52.5	20	52.5	51	45.3	70	41.9	45	48.05	5.32259	AM884176.1	complement(678975..679400)	rplK	CTL0571	LSU ribosomal protein L11P	CAP04011.1	165930517
rplL	0.62	1.08	1	182.6	79	172	177	149.7	181	184	146	172.07	15.8496	233.6	89	131.8	128	134.5	208	149.1	160	162.25	48.1699	AM884176.1	complement(677290..677682)	rplL	CTL0568	LSU ribosomal protein L12P (L7/L12)	CAP04008.1	165930514
rplM	0.68	1.07	1	78.6	34	71.9	74	62	75	69.3	55	70.45	6.86173	76.1	29	54.6	53	55	85	79.2	85	66.22	13.254	AM884176.1	463918..464370	rplM	CTL0380	LSU ribosomal protein L13P	CAP03820.1	165930334
rplN	0.03	-1.3	0.34	154.8	67	127.3	131	139	168	98.3	78	129.85	23.8616	126	48	177.2	172	174.6	270	177.9	191	163.92	25.3232	AM884176.1	complement(909761..910129)	rplN	CTL0780	LSU ribosomal protein L14P	CAP04218.1	165930721
rplO	0.86	-1.02	1	57.8	25	65.1	67	62	75	66.8	53	62.92	3.95253	76.1	29	56.7	55	70.5	109	58.7	63	65.5	9.32809	AM884176.1	complement(906539..906973)	rplO	CTL0773	LSU ribosomal protein L15P	CAP04211.1	165930714
rplP	0.12	-1.3	0.61	48.5	21	31.1	32	43.8	53	37.8	30	40.3	7.53614	36.7	14	52.5	51	59.5	92	46.6	50	48.82	9.65104	AM884176.1	complement(910610..911026)	rplP	CTL0783	LSU ribosomal protein L16P	CAP04221.1	165930724
rplQ	0.96	-1	1	37	16	41.8	43	38.9	47	37.8	30	38.88	2.0998	26.2	10	41.2	40	40.7	63	41	44	37.28	7.38619	AM884176.1	complement(902711..903136)	rplQ	CTL0768	LSU ribosomal protein L17P	CAP04206.1	165930709
rplR	0.57	-1.1	0.99	39.3	17	35	36	38.9	47	45.4	36	39.65	4.29612	42	16	39.1	38	45.3	70	44.7	48	42.77	2.83945	AM884176.1	complement(907478..907849)	rplR	CTL0775	LSU ribosomal protein L18P	CAP04213.1	165930716
rplS	0.41	1.16	0.87	43.9	19	36	37	45.5	55	21.4	17	36.7	11.013	34.1	13	28.8	28	34.9	54	27.9	30	31.43	3.58457	AM884176.1	354972..355337	rplS	CTL0283	LSU ribosomal protein L19P	CAP03722.1	165930237
rplT	0.3	-1.21	0.82	46.2	20	36	37	46.3	56	34	27	40.62	6.54644	47.2	18	31.9	31	63.4	98	48.4	52	47.73	12.8694	AM884176.1	262702..263073	rplT	CTL0207	LSU ribosomal protein L20P	CAP03651.1	165930167
rplU	0.93	-1.01	1	18.5	8	10.7	11	18.2	22	10.1	8	14.38	4.5981	7.9	3	11.3	11	18.8	29	14	15	13	4.60217	AM884176.1	complement(807932..808255)	rplU	CTL0677	LSU ribosomal protein L21P	CAP04116.1	165930619
rplV	0.12	-1.21	0.59	50.8	22	58.3	60	66.2	80	47.9	38	55.8	8.20203	60.4	23	70	68	69.8	108	71.7	77	67.97	5.12144	AM884176.1	complement(911743..912078)	rplV	CTL0785	LSU ribosomal protein L22P	CAP04223.1	165930726
rplW	0.0035	-1.41	0.09	62.4	27	74.8	77	72	87	71.8	57	70.25	5.40956	107.6	41	100.9	98	83.4	129	113.7	122	101.4	13.0892	AM884176.1	complement(913247..913582)	rplW	CTL0788	LSU ribosomal protein L23P	CAP04226.1	165930729
rplX	0.34	-1.14	0.83	46.2	20	32.1	33	43	52	41.6	33	40.73	6.06376	52.5	20	51.5	50	42.7	66	40.1	43	46.7	6.22468	AM884176.1	complement(909413..909748)	rplX	CTL0779	LSU ribosomal protein L24P	CAP04217.1	165930720
rplY	0.2	-1.24	0.73	41.6	18	49.6	51	48	58	31.5	25	42.67	8.21274	31.5	12	55.6	54	53.7	83	63.4	68	51.05	13.6925	AM884176.1	217235..217792	rplY	CTL0168	LSU ribosomal protein L25	CAP03613.1	165930129
rpmA	0.33	-1.26	0.82	23.1	10	24.3	25	14.9	18	16.4	13	19.68	4.71337	18.4	7	20.6	20	25.2	39	28.9	31	23.27	4.69991	AM884176.1	complement(807650..807901)	rpmA	CTL0676	LSU ribosomal protein L27P	CAP04115.1	165930618
rpmC	0.66	1.14	1	9.2	4	6.8	7	7.4	9	6.3	5	7.42	1.2659	7.9	3	6.2	6	7.1	11	4.7	5	6.48	1.37204	AM884176.1	complement(910390..910608)	rpmC	CTL0782	LSU ribosomal protein L29P	CAP04220.1	165930723
rpmE	0.74	-1.05	1	43.9	19	61.2	63	47.2	57	31.5	25	45.95	12.2083	55.1	21	67	65	44.6	69	34.5	37	50.3	13.953	AM884176.1	349739..350065	rpmE	CTL0277	LSU ribosomal protein L31P	CAP03716.1	165930231
rpmI	0.7	1.05	1	13.9	6	21.4	22	11.6	14	12.6	10	14.88	4.45075	2.6	1	13.4	13	16.2	25	18.6	20	12.7	7.06069	AM884176.1	262498..262683	rpmI	CTL0206	LSU ribosomal protein L35P	CAP03650.1	165930166
rpmJ	0.48	1.34	0.91	4.6	2	4.9	5	10.8	13	6.3	5	6.65	2.86415	2.6	1	8.2	8	5.2	8	3.7	4	4.92	2.42951	AM884176.1	201486..201623	rpmJ	CTL0154	LSU ribosomal protein L36P	CAP03599.1	165930116
rpoA	0.48	1.09	0.91	214.9	93	239	246	269.7	326	179	142	225.65	38.3424	231	88	207	201	199.8	309	203.1	218	210.22	14.1592	AM884176.1	complement(903145..904278)	rpoA	CTL0769	DNA-directed RNA polymerase alpha chain	CAP04207.1	165930710
rpoB	0.2	-1.13	0.73	446	193	413	425	445.1	538	395.7	314	424.95	24.8159	574.8	219	426.4	414	476.6	737	441.6	474	479.85	66.6984	AM884176.1	complement(673171..676929)	rpoB	CTL0567	DNA-directed RNA polymerase beta chain	CAP04007.1	165930513
rpoC	0.00787	-1.28	0.14	247.3	107	323.6	333	342.5	414	294.9	234	302.08	41.4298	399	152	461.5	448	354.4	548	352.2	378	391.78	51.2408	AM884176.1	complement(668956..673146)	rpoC	CTL0566	DNA-directed RNA polymerase beta-prime chain	CAP04006.1	165930512
rpoD	0.01	1.51	0.18	55.5	24	82.6	85	77.8	94	90.7	72	76.65	15.0715	68.2	26	39.1	38	60.1	93	43.8	47	52.8	13.6521	AM884176.1	complement(1012599..1014314)	rpoD	CTL0879	RNA polymerase sigma factor	CAP04316.1	165930818
rpoN	0.48	-1.25	0.91	9.2	4	22.3	23	24	29	13.9	11	17.35	7.00119	5.2	2	31.9	31	33.6	52	14	15	21.18	13.8575	AM884176.1	1007568..1008878	rpoN	CTL0873	RNA polymerase sigma-54 factor	CAP04310.1	165930812
rpsA	0.69	-1.04	1	231.1	100	207.9	214	226.7	274	153.8	122	204.88	35.5053	246.7	94	190.6	185	214.7	332	203.1	218	213.78	24.0551	AM884176.1	complement(436313..438022)	rpsA	CTL0353	SSU ribosomal protein S1P	CAP03793.1	165930307
rpsB	0.99	1	1	154.8	67	140.9	145	150.6	182	95.8	76	135.53	27.1155	175.9	67	90.6	88	141.6	219	134.2	144	135.57	35.0573	AM884176.1	complement(57405..58253)	rpsB	CTL0049	SSU ribosomal protein S2	CAP03493.1	165930010
rpsC	0.08	-1.2	0.54	101.7	44	120.5	124	120.8	146	87	69	107.5	16.3277	149.6	57	143.2	139	115.1	178	123	132	132.72	16.3269	AM884176.1	complement(911059..911733)	rpsC	CTL0784	SSU ribosomal protein S3P	CAP04222.1	165930725
rpsD	0.39	-1.12	0.87	60.1	26	76.8	79	67.8	82	74.4	59	69.78	7.48883	76.1	29	70	68	91.8	142	73.6	79	77.88	9.61505	AM884176.1	complement(1031988..1032617)	rpsD	CTL0890	SSU ribosomal protein S4P	CAP04327.1	165930829
rpsE	0.72	1.05	1	92.4	40	68	70	67	81	54.2	43	70.4	15.9558	78.7	30	62.8	61	68.5	106	55	59	66.25	9.97547	AM884176.1	complement(906966..907463)	rpsE	CTL0774	SSU ribosomal protein S5P	CAP04212.1	165930715
rpsF	0.84	1.05	1	46.2	20	26.2	27	43.8	53	34	27	37.55	9.22515	44.6	17	28.8	28	31.7	49	39.1	42	36.05	7.16217	AM884176.1	218477..218815	rpsF	CTL0170	SSU ribosomal protein S6P	CAP03615.1	165930131
rpsG	0.3	-1.12	0.82	90.1	39	95.2	98	100.9	122	89.5	71	93.93	5.30684	94.5	36	119.5	116	113.2	175	92.2	99	104.85	13.5584	AM884176.1	complement(826223..826696)	rpsG	CTL0697	SSU ribosomal protein S7P	CAP04136.1	165930639
rpsH	1	-1	1	48.5	21	47.6	49	39.7	48	31.5	25	41.83	7.93783	42	16	52.5	51	44	68	27.9	30	41.6	10.2049	AM884176.1	complement(908450..908851)	rpsH	CTL0777	SSU ribosomal protein S8P	CAP04215.1	165930718
rpsI	0.13	-1.3	0.62	37	16	31.1	32	27.3	33	18.9	15	28.57	7.5848	39.4	15	36.1	35	40.1	62	29.8	32	36.35	4.70213	AM884176.1	464396..464785	rpsI	CTL0381	SSU ribosomal protein S9P	CAP03821.1	165930335
rpsJ	0.42	-1.22	0.88	11.6	5	7.8	8	15.7	19	11.3	9	11.6	3.23213	15.7	6	8.2	8	16.2	25	16.8	18	14.22	4.04176	AM884176.1	complement(823772..824089)	rpsJ	CTL0695	SSU ribosomal protein S10P	CAP04134.1	165930637
rpsK	0.81	1.03	1	147.9	64	185.6	191	171.2	207	136.1	108	160.2	22.3477	141.7	54	146.3	142	175.2	271	156.5	168	154.93	14.8644	AM884176.1	complement(904299..904697)	rpsK	CTL0770	SSU ribosomal protein S11P	CAP04208.1	165930711
rpsL	0.67	1.05	1	115.5	50	121.5	125	100.1	121	94.5	75	107.9	12.6902	112.9	43	93.7	91	108.6	168	95	102	102.55	9.64451	AM884176.1	complement(826746..827135)	rpsL	CTL0698	SSU ribosomal protein S12P	CAP04137.1	165930640
rpsM	0.7	-1.07	1	57.8	25	69	71	43	52	36.5	29	51.58	14.642	60.4	23	43.3	42	57.6	89	58.7	63	55	7.88458	AM884176.1	complement(904719..905087)	rpsM	CTL0771	SSU ribosomal protein S13P	CAP04209.1	165930712
rpsN	0.02	-2.58	0.28	11.6	5	1	1	5.8	7	6.3	5	6.17	4.33465	26.2	10	5.2	5	16.8	26	12.1	13	15.08	8.8149	AM884176.1	201647..201952	rpsN	CTL0155	SSU ribosomal protein S14P	CAP03600.1	165930117
rpsO	0.19	-1.34	0.73	4.6	2	9.7	10	21.5	26	17.6	14	13.35	7.62387	21	8	26.8	26	16.8	26	14.9	16	19.88	5.27344	AM884176.1	complement(274855..275124)	rpsO	CTL0215	SSU ribosomal protein S15P	CAP03659.1	165930175
rpsP	0.85	-1.09	1	50.8	22	26.2	27	22.3	27	39.1	31	34.6	12.9684	26.2	10	39.1	38	42.7	66	28.9	31	34.23	7.92354	AM884176.1	353522..353872	rpsP	CTL0281	SSU ribosomal protein S16P	CAP03720.1	165930235
rpsQ	1	1.01	1	55.5	24	56.4	58	62	75	41.6	33	53.88	8.67386	68.2	26	53.6	52	53	82	46.6	50	55.35	9.13364	AM884176.1	complement(910146..910397)	rpsQ	CTL0781	SSU ribosomal protein S17P	CAP04219.1	165930722
rpsR	0.29	-1.38	0.81	9.2	4	6.8	7	5	6	16.4	13	9.35	5.005	15.7	6	14.4	14	10.3	16	11.2	12	12.9	2.56515	AM884176.1	218832..219077	rpsR	CTL0171	SSU ribosomal protein S18	CAP03616.1	165930132
rpsS	0.46	-1.12	0.91	9.2	4	18.5	19	22.3	27	12.6	10	15.65	5.86657	21	8	21.6	21	17.5	27	17.7	19	19.45	2.15174	AM884176.1	complement(912097..912363)	rpsS	CTL0786	SSU ribosomal protein S19P	CAP04224.1	165930727
rpsT	0.69	1.11	1	9.2	4	6.8	7	14.9	18	11.3	9	10.55	3.43366	2.6	1	8.2	8	9.1	14	14.9	16	8.7	5.03521	AM884176.1	1016201..1016497	rpsT	CTL0881	SSU ribosomal protein S20P	CAP04318.1	165930820
rrf	0.44	1.17	0.9	53.1	23	20.4	21	45.5	55	30.2	24	37.3	14.7524	36.7	14	28.8	28	35.6	55	23.3	25	31.1	6.26472	AM884176.1	complement(55274..55813)	rrf	CTL0046	ribosome recycling factor	CAP03490.1	165930007
rsbW	0.53	-1.22	0.94	4.6	2	3.9	4	9.1	11	8.8	7	6.6	2.7313	7.9	3	9.3	9	6.5	10	10.2	11	8.48	1.62147	AM884176.1	937653..938093	rsbW	CTL0811	sigma regulatory factor-histidine kinase	CAP04249.1	165930752
ruvB	0.11	1.37	0.59	41.6	18	22.3	23	25.6	31	20.2	16	27.43	9.70786	15.7	6	13.4	13	25.2	39	17.7	19	18	5.11143	AM884176.1	366259..367263	ruvB	CTL0296	Holliday junction ATP-dependent DNA helicase	CAP03735.1	165930249
ruvC	0.91	1.15	1	11.6	5	5.8	6	8.3	10	3.8	3	7.38	3.36489	13.1	5	9.3	9	1.9	3	4.7	5	7.25	4.95143	AM884176.1	complement(899325..899837)	ruvC	CTL0764	endodeoxyribonuclease	CAP04202.1	165930705
sctJ	0.00793	1.43	0.14	50.8	22	43.7	45	48.8	59	51.7	41	48.75	3.57817	31.5	12	36.1	35	30.4	47	36.3	39	33.58	3.06526	AM884176.1	950047..951024	sctJ	CTL0822	type III secretion system protein, membrane component	CAP04259.1	165930762
sctL	0.32	1.33	0.82	9.2	4	9.7	10	5.8	7	8.8	7	8.38	1.7557	5.2	2	7.2	7	5.8	9	5.6	6	5.95	0.869866	AM884176.1	952137..952808	sctL	CTL0824	type III secretion system protein	CAP04261.1	165930764
sctN	0.17	1.2	0.7	90.1	39	55.4	57	64.5	78	75.6	60	71.4	14.9548	31.5	12	60.8	59	75.7	117	52.2	56	55.05	18.4591	AM884176.1	44796..46124	sctN	CTL0038	ATP synthase (predicted TTSS protein)	CAP03482.1	165929999
sctQ	0.69	1.12	1	23.1	10	19.4	20	18.2	22	7.6	6	17.07	6.652	15.7	6	18.5	18	14.9	23	11.2	12	15.07	3.00929	AM884176.1	47518..48639	sctQ	CTL0041	Type III secretion component, basal body	CAP03485.1	165930002
sctR	0.89	1.23	1	6.9	3	9.7	10	5	6	2.5	2	6.03	3.04124	10.5	4	3.1	3	5.8	9	2.8	3	5.55	3.56511	AM884176.1	952821..953741	sctR	CTL0825	type III secretion system, membrane protein	CAP04262.1	165930765
sctU	0.37	1.31	0.86	13.9	6	7.8	8	2.5	3	6.3	5	7.62	4.74087	2.6	1	5.2	5	7.1	11	3.7	4	4.65	1.95021	AM884176.1	complement(427793..428875)	sctU	CTL0346	type III secretion system inner membrane protein	CAP03786.1	165930300
sdhA	0.24	-1.53	0.76	11.6	5	2.9	3	12.4	15	7.6	6	8.62	4.35613	5.2	2	14.4	14	13.6	21	14	15	11.8	4.4121	AM884176.1	complement(989451..991331)	sdhA	CTL0855	succinate dehydrogenase flavoprotein subunit	CAP04292.1	165930795
secA	0.37	-1.12	0.86	152.5	66	180.7	186	169.6	205	171.4	136	168.55	11.7537	133.9	51	195.7	190	188.8	292	222.7	239	185.28	37.243	AM884176.1	84456..87365	secA	CTL0070	preprotein translocase subunit	CAP03514.1	165930031
secF_1	0.97	-1.03	1	136.3	59	74.8	77	91.8	111	85.7	68	97.15	27.0307	65.6	25	105.1	102	94.4	146	114.6	123	94.93	21.22	AM884176.1	complement(837809..842011)	secF	CTL0708	protein translocase (secFG fusion protein)	CAP04147.1	165930650
secY	0.23	-1.13	0.76	180.2	78	272.1	280	251.5	304	206.7	164	227.62	41.7733	259.9	99	265.8	258	260	402	253.4	272	259.78	5.06647	AM884176.1	complement(905143..906516)	secY	CTL0772	protein translocase subunit	CAP04210.1	165930713
serS	0.26	1.22	0.79	53.1	23	56.4	58	37.2	45	42.9	34	47.4	8.90281	52.5	20	30.9	30	40.1	62	35.4	38	39.73	9.3082	AM884176.1	complement(120619..121905)	serS	CTL0098	seryl-tRNA synthetase	CAP03542.1	165930059
sfhB	0.02	2.27	0.26	9.2	4	18.5	19	13.2	16	6.3	5	11.8	5.28709	5.2	2	4.1	4	3.9	6	8.4	9	5.4	2.08006	AM884176.1	33283..34290	sfhB	CTL0027	ribosomal large subunit pseudouridine synthase D	CAP03471.1	165929988
smpB	0.71	-1.2	1	2.3	1	3.9	4	9.1	11	5	4	5.07	2.9033	5.2	2	11.3	11	7.8	12	1.9	2	6.55	3.98204	AM884176.1	412901..413356	smpB	CTL0332	SsrA-binding protein	CAP03771.1	165930285
sodM	0.00717	1.65	0.14	23.1	10	29.1	30	35.6	43	35.3	28	30.78	5.92924	23.6	9	15.5	15	21.3	33	17.7	19	19.53	3.61882	AM884176.1	complement(645896..646516)	sodM	CTL0546	superoxide dismutase	CAP03986.1	165930493
sohB	0.05	-1.39	0.44	20.8	9	20.4	21	26.5	32	23.9	19	22.9	2.86473	23.6	9	30.9	30	35.6	55	33.5	36	30.9	5.23259	AM884176.1	complement(889836..890831)	sohB	CTL0755	exported protease IV	CAP04193.1	165930696
ssb	0.03	2.01	0.33	20.8	9	8.7	9	10.8	13	12.6	10	13.22	5.29552	2.6	1	4.1	4	4.5	7	11.2	12	5.6	3.82187	AM884176.1	371228..371701	ssb	CTL0300	single-strand DNA binding protein	CAP03739.1	165930253
sucB_2	0.00785	-1.7	0.14	6.9	3	15.5	16	16.5	20	21.4	17	15.07	6.02903	31.5	12	27.8	27	32.3	50	18.6	20	27.55	6.28039	AM884176.1	complement(777018..778184)	sucB	CTL0657	lipoamide acyltransferase component (E2) of branched-chain alpha-keto acid dehydrogenase	CAP04096.1	165930599
sufS	0.15	1.27	0.67	53.1	23	41.8	43	47.2	57	54.2	43	49.08	5.74188	49.9	19	28.8	28	36.9	57	41.9	45	39.38	8.85264	AM884176.1	68488..69693	sufS	CTL0056	cysteine desulfurase	CAP03500.1	165930017
surE	0.44	-1.36	0.9	4.6	2	3.9	4	5.8	7	10.1	8	6.1	2.77969	7.9	3	6.2	6	9.1	14	9.3	10	8.12	1.42449	AM884176.1	565363..566214	surE	CTL0470	5'-nucleotidase	CAP03909.1	165930416
sycE	0.49	1.16	0.92	16.2	7	14.6	15	19	23	18.9	15	17.17	2.15155	2.6	1	24.7	24	12.3	19	14.9	16	13.62	9.08456	AM884176.1	40168..40569	sycE	CTL0032	Type III secretion system chaperone	CAP03476.1	165929993
tal	0.6	-1.1	1	55.5	24	45.7	47	50.5	61	59.2	47	52.72	5.88579	49.9	19	59.7	58	68.5	106	44.7	48	55.7	10.559	AM884176.1	complement(667861..668844)	tal	CTL0565	transaldolase	CAP04005.1	165930511
tarp	0.37	1.3	0.86	13.9	6	11.7	12	15.7	19	10.1	8	12.85	2.45696	5.2	2	16.5	16	6.5	10	10.2	11	9.6	5.06425	AM884176.1	849494..852511	tarp	CTL0716	Translocated actin-recruiting phosphoprotein	CAP04155.1	165930658
tdk	0.68	1.18	1	6.9	3	6.8	7	9.9	12	7.6	6	7.8	1.44453	7.9	3	6.2	6	8.4	13	4.7	5	6.8	1.68721	AM884176.1	complement(528235..528846)	tdk	CTL0440	thymidylate kinase	CAP03879.1	165930386
tgt	0.78	-1.06	1	11.6	5	17.5	18	12.4	15	11.3	9	13.2	2.90402	13.1	5	20.6	20	13.6	21	10.2	11	14.38	4.41239	AM884176.1	complement(535086..536204)	tgt	CTL0445	queuine tRNA-ribosyltransferase	CAP03884.1	165930391
thrS	0.00501	1.52	0.11	64.7	28	62.2	64	52.1	63	52.9	42	57.98	6.41216	44.6	17	30.9	30	34.9	54	43.8	47	38.55	6.73325	AM884176.1	972560..974467	thrS	CTL0844	threonyl-tRNA synthetase	CAP04281.1	165930784
tig	0.71	1.08	1	57.8	25	117.6	121	74.5	90	117.2	93	91.77	30.3649	99.7	38	65.9	64	80.2	124	100.6	108	86.6	16.7039	AM884176.1	complement(92945..94273)	tig	CTL0076	trigger factor (chaperone)	CAP03520.1	165930037
tktB	0.67	1.07	1	99.4	43	101.1	104	138.2	167	114.7	91	113.35	17.9259	120.7	46	92.7	90	98.9	153	120.2	129	108.12	14.4565	AM884176.1	161262..163262	tktB	CTL0119	transketolase	CAP03563.1	165930080
tolB	0.86	1.1	1	13.9	6	21.4	22	37.2	45	11.3	9	20.95	11.6489	23.6	9	19.6	19	21.3	33	17.7	19	20.55	2.50932	AM884176.1	997255..998550	tolB	CTL0862	outer membrane component of membrane transport system	CAP04299.1	165930801
topA	0.13	-1.29	0.63	46.2	20	50.5	52	65.4	79	78.1	62	60.05	14.5768	57.7	22	116.4	113	56.9	88	80.1	86	77.78	27.905	AM884176.1	17072..19645	topA	CTL0011	DNA topoisomerase I	CAP03455.1	165929972
tpiS	0.68	-1.18	1	4.6	2	6.8	7	1.7	2	13.9	11	6.75	5.20416	13.1	5	7.2	7	7.1	11	6.5	7	8.47	3.09879	AM884176.1	687908..688732	tpiS	CTL0582	triosephosphate isomerase	CAP04021.1	165930526
trmB	0.06	-2	0.47	9.2	4	7.8	8	5.8	7	2.5	2	6.33	2.90675	5.2	2	12.4	12	8.4	13	20.5	22	11.62	6.60927	AM884176.1	258634..259308	trmB	CTL0201	tRNA (m(7)G46) methyltransferase	CAP03645.1	165930161
trmD	0.23	1.16	0.76	159.4	69	96.2	99	110	133	156.3	124	130.48	32.133	91.9	35	110.2	107	113.2	175	119.3	128	108.65	11.7911	AM884176.1	353888..354946	trmD	CTL0282	tRNA (guanine-N(1)-)-methyltransferase	CAP03721.1	165930236
trmE	0.2	1.56	0.73	11.6	5	17.5	18	8.3	10	5	4	10.6	5.33104	5.2	2	9.3	9	6.5	10	5.6	6	6.65	1.84842	AM884176.1	complement(80300..81634)	trmE	CTL0067	tRNA modification GTPase	CAP03511.1	165930028
trmU	0.24	1.28	0.76	39.3	17	17.5	18	33.1	40	39.1	31	32.25	10.2455	36.7	14	21.6	21	23.9	37	20.5	22	25.68	7.48526	AM884176.1	complement(638975..640051)	trmU	CTL0539	tRNA (5-methylaminomethyl-2-thiouridylate)-methyltransferase	CAP03979.1	165930486
trpA	0.000327	3.12	0.02	9.2	4	14.6	15	13.2	16	12.6	10	12.4	2.29202	7.9	3	4.1	4	4.5	7	1.9	2	4.6	2.47925	AM884176.1	513211..513972	trpA	CTL0424	Tryptophan synthase alpha chain	CAP03862.1	165930370
trpB	0.00255	2.28	0.08	23.1	10	21.4	22	12.4	15	16.4	13	18.32	4.86715	13.1	5	7.2	7	7.1	11	6.5	7	8.47	3.09879	AM884176.1	512040..513218	trpB	CTL0423	tryptophan synthase beta chain	CAP03861.1	165930369
trpC	0.61	1.13	1	23.1	10	8.7	9	19	23	8.8	7	14.9	7.29612	10.5	4	10.3	10	12.9	20	14.9	16	12.15	2.18098	AM884176.1	complement(687086..687712)	trpC	CTL0581	N-(5'-phosphoribosyl)anthranilate isomerase	CAP04020.1	165930525
trpS	0.00146	1.81	0.05	67	29	45.7	47	48.8	59	59.2	47	55.17	9.77151	31.5	12	14.4	14	40.1	62	30.7	33	29.18	10.7298	AM884176.1	977178..978218	trpS	CTL0848	tryptophanyl-tRNA synthetase	CAP04285.1	165930788
truA	1	1.07	1	2.3	1	13.6	14	7.4	9	5	4	7.07	4.82312	5.2	2	8.2	8	5.8	9	9.3	10	7.12	1.94487	AM884176.1	857354..858157	truA	CTL0723	tRNA pseudouridine synthase A	CAP04162.1	165930665
truB	0.37	-1.18	0.86	48.5	21	39.8	41	62	75	63	50	53.33	11.1813	44.6	17	98.9	96	60.1	93	45.7	49	62.33	25.3853	AM884176.1	complement(431103..431828)	truB	CTL0349	tRNA pseudouridine synthase B	CAP03789.1	165930303
trxA	0.92	1.05	1	13.9	6	6.8	7	15.7	19	5	4	10.35	5.24245	7.9	3	10.3	10	10.3	16	9.3	10	9.45	1.13578	AM884176.1	924605..924913	trxA	CTL0801	thioredoxin	CAP04239.1	165930742
trxB	0.03	1.4	0.33	39.3	17	34	35	27.3	33	31.5	25	33.02	5.01423	15.7	6	24.7	24	27.2	42	18.6	20	21.55	5.3157	AM884176.1	438267..439322	trxB	CTL0354	thioredoxin reductase	CAP03794.1	165930308
tsf	0.05	-1.27	0.42	92.4	40	100.1	103	89.3	108	78.1	62	89.97	9.12629	120.7	46	94.8	92	113.8	176	129.5	139	114.7	14.7406	AM884176.1	complement(56560..57408)	tsf	CTL0048	translation elongation factor TS	CAP03492.1	165930009
tufA	0.28	1.12	0.8	591.6	256	530.5	546	513.7	621	570.9	453	551.67	35.8427	485.6	185	417.2	405	594.3	919	458.4	492	488.88	75.6994	AM884176.1	complement(680449..681633)	tufA	CTL0574	translation elongation factor Tu	CAP04014.1	165930520
tyrP	0.73	-1.03	1	25.4	11	33	34	36.4	44	35.3	28	32.52	4.95673	57.7	22	30.9	30	28.5	44	31.7	34	37.2	13.7341	AM884176.1	240267..241463	tyrP	CTL0189	tyrosine-specific transport protein	CAP03633.1	165930149
tyrS	0.9	1.02	1	97.1	42	71.9	74	73.6	89	49.2	39	72.95	19.5688	81.4	31	70	68	73.7	114	58.7	63	70.95	9.44687	AM884176.1	394248..395486	tyrS	CTL0318	tyrosyl-tRNA synthetase	CAP03757.1	165930271
ubiE	0.34	-1.28	0.82	16.2	7	20.4	21	19	23	12.6	10	17.05	3.44238	10.5	4	35	34	23.3	36	15.8	17	21.15	10.6221	AM884176.1	816388..817077	ubiE	CTL0687	ubiquinone/menaquinone biosynthesis methyltransferase	CAP04126.1	165930629
uhpC	0.33	1.1	0.82	261.1	113	250.7	258	234.1	283	202.9	161	237.2	25.4268	202.1	77	200.9	195	245.7	380	204	219	213.18	21.7209	AM884176.1	929754..931124	uhpC	CTL0806	putative sugar phosphate permease	CAP04244.1	165930747
ung	0.02	1.76	0.26	18.5	8	27.2	28	21.5	26	26.5	21	23.43	4.15	10.5	4	24.7	24	9.1	14	10.2	11	13.62	7.40782	AM884176.1	complement(1004890..1005579)	ung	CTL0871	uracil-DNA glycosylase	CAP04308.1	165930810
uppS	0.82	-1.11	1	13.9	6	8.7	9	5.8	7	6.3	5	8.68	3.70619	15.7	6	9.3	9	7.1	11	7.5	8	9.9	3.9833	AM884176.1	843225..843986	uppS	CTL0710	undecaprenyl pyrophosphate synthetase	CAP04149.1	165930652
uvrA	0.19	1.26	0.73	27.7	12	20.4	21	28.1	34	25.2	20	25.35	3.54072	18.4	7	20.6	20	19.4	30	20.5	22	19.73	1.03722	AM884176.1	694273..699633	uvrA	CTL0587	excinuclease ABC subunit A	CAP04027.1	165930532
uvrB	0.62	1.07	1	23.1	10	15.5	16	16.5	20	18.9	15	18.5	3.38231	7.9	3	22.7	22	15.5	24	15.8	17	15.48	6.04669	AM884176.1	978243..980249	uvrB	CTL0849	excinuclease ABC subunit B	CAP04286.1	165930789
This datasheet was exported from CLC Genomics Workbench 9.5.3. Samples were normalized across this entire dataset by quantile scaling. rRNAs, tRNAs, and Features (genes) with less than 10 reads in all samples were eliminated from the dataset prior to normalization and EDGE analysis. Unique Reads are raw values. Samples were merged from multiple RNA-sequencing chips to obtain a minimum of 10X cove…
